# Supplementary material for: The phosducin-like protein PhLP1 impacts regulation of glycoside hydrolases and light response in Trichoderma reesei
Source: BMC Genomics. 2011 Dec 19;12:613. doi: 10.1186/1471-2164-12-613 (PMC3267782; doi:10.1186/1471-2164-12-613)
Supplement: Additional file 1 — Light responsiveness of gene transcription as influenced by PhLP1, GNB1 or GNG1. Genes at least two-fold up- or downregulated in light compared to darkness in QM9414 and deletion strains Δphlp1, Δgnb1 and Δgng1. [file 1471-2164-12-613-S1.XLS]

## Sheet: WT up
Genes at least twofold upregulated in QM9414 in light compared to darkness
Protein ID	Fold-Change	Fold-Change Description	p-value	Gene name	Description
TR_103108	2.00368	QM9414 * LL up vs QM9414 * DD	0.0140458		phytanoyl-CoA dioxygenase family protein
TR_56996	2.00389	QM9414 * LL up vs QM9414 * DD	0.00176516	man5A	mannan endo-1,4-b-mannosidase (EC 3.2.1.78); C-terminal CBM1 module
TR_120911	2.00425	QM9414 * LL up vs QM9414 * DD	0.00123259		Aldo/keto reductase family proteins
TR_46763	2.00632	QM9414 * LL up vs QM9414 * DD	6.83145e-05		endonuclease/exonuclease/phosphatase family protein
TR_76215	2.00778	QM9414 * LL up vs QM9414 * DD	2.9677e-05		sulfide:quinone oxidoreductase/flavo-binding protein
TR_123979	2.01328	QM9414 * LL up vs QM9414 * DD	0.0435945		peptide transporter MTD1
TR_103127	2.01456	QM9414 * LL up vs QM9414 * DD	0.000125232		hypothetical protein
TR_73250	2.0153	QM9414 * LL up vs QM9414 * DD	0.0364148		Similar to Dur3p of S. cerevisiae , which is a plasma membrane transporter for both urea and polyamines, its expression is highly sensitive to nitrogen catabolite repression and induced by allophanate, the last intermediate of the allantoin degradative pa
TR_70429	2.01925	QM9414 * LL up vs QM9414 * DD	0.00169996		putative oxidoreductase
TR_4941	2.02651	QM9414 * LL up vs QM9414 * DD	0.00396931		hypothetical protein
TR_81668	2.02943	QM9414 * LL up vs QM9414 * DD	0.000154519		alpha/beta hydrolase family protein
TR_43961	2.03176	QM9414 * LL up vs QM9414 * DD	0.0164141		One of six subunits of the RNA polymerase III transcription initiation factor complex (TFIIIC); part of the TauA globular domain of TFIIIC that binds DNA at the BoxA promoter sites of tRNA genes
TR_105222	2.03524	QM9414 * LL up vs QM9414 * DD	0.0218759		unique protein
TR_119576	2.03607	QM9414 * LL up vs QM9414 * DD	0.0102493		unknown protein, only present in ascomycota and Streptomyces
TR_21396	2.05068	QM9414 * LL up vs QM9414 * DD	0.00146014		putative Sugar isomerase KpsF/GutQ
TR_69972	2.05994	QM9414 * LL up vs QM9414 * DD	0.00640695		N-terminal binuclear Zn cluster-containing/DNA binding domain-containing protein
TR_64018	2.06222	QM9414 * LL up vs QM9414 * DD	0.000202804	ste2	TRE18617, mating type pheromone G-protein coupled receptor
TR_103147	2.06329	QM9414 * LL up vs QM9414 * DD	0.00233112		cytochrome P450 CYP4/CYP19/CYP26 subfamilies
TR_49081	2.07002	QM9414 * LL up vs QM9414 * DD	0.0369519		candidate xyloglucanase; EGL6 (CEL74A)
TR_81511	2.07074	QM9414 * LL up vs QM9414 * DD	0.0011829		formamidase
TR_108781	2.07387	QM9414 * LL up vs QM9414 * DD	0.00238279		putative xenobiotic compound monooxygenase / coenzyme F420-dependent N5,N10-methylene tetrahydromethanopterin reductase
TR_111912	2.07493	QM9414 * LL up vs QM9414 * DD	0.00600673		carbonic anhydrase
TR_3529	2.0862	QM9414 * LL up vs QM9414 * DD	0.011169		hypothetical protein
TR_103015	2.09051	QM9414 * LL up vs QM9414 * DD	0.00070594		hypothetical protein
TR_76696	2.10235	QM9414 * LL up vs QM9414 * DD	0.000240771		Flavin-containing monooxygenase
TR_69245	2.10378	QM9414 * LL up vs QM9414 * DD	0.000275913		candidate b-mannosidase
TR_120715	2.10749	QM9414 * LL up vs QM9414 * DD	0.0023087		This domain is found in a number of fungal transcription factors including transcriptional activator xlnR, yeast regulatory protein GAL4, and other transcription proteins regulating a variety of cellular and metabolic processes
TR_109078	2.11294	QM9414 * LL up vs QM9414 * DD	7.87047e-06		TRE30289, hypothetical prenyltransferase, related to E. nidulans CaaX farnesyltransferase beta subunit ram1
TR_56003	2.11362	QM9414 * LL up vs QM9414 * DD	1.8576e-06		RNA-binding domain containing protein
TR_41248	2.1169	QM9414 * LL up vs QM9414 * DD	0.00452734		GDSL lipase
TR_1885	2.12867	QM9414 * LL up vs QM9414 * DD	0.000705062		glucamylase with starch binding domain
TR_124002	2.12911	QM9414 * LL up vs QM9414 * DD	0.0151288		possible homolog of S. commune MTD1 that is expressed in dikaryons
TR_67035	2.13465	QM9414 * LL up vs QM9414 * DD	2.56807e-07		hypothetical protein
TR_66521	2.14462	QM9414 * LL up vs QM9414 * DD	5.92968e-07		hypothetical protein, protein kinase domain
TR_47286	2.14899	QM9414 * LL up vs QM9414 * DD	0.0250756		cytoplasm protein in verticillium; zinc metalloprotease in aspergillus
TR_112267	2.14985	QM9414 * LL up vs QM9414 * DD	0.0428731		hypothetical protein
TR_111951	2.16397	QM9414 * LL up vs QM9414 * DD	0.000512472		unique protein, secreted
TR_61642	2.17159	QM9414 * LL up vs QM9414 * DD	3.24052e-06		unknown protein, secreted
TR_69957	2.17407	QM9414 * LL up vs QM9414 * DD	0.0204919		Predicted transporter (major facilitator superfamily) / hypothetical maltose permease
TR_124115	2.17814	QM9414 * LL up vs QM9414 * DD	0.000892236		phosphoenolpyruvate carboxykinase (ATP), aligns to Emericella nidulans AcuF protein (gi15983749)
TR_35777	2.18026	QM9414 * LL up vs QM9414 * DD	0.00308782		putative K+/H+ antiporter
TR_120312	2.1895	QM9414 * LL up vs QM9414 * DD	0.00404292	cel5A	endo-1,4-glucanase EGL2
TR_57430	2.2019	QM9414 * LL up vs QM9414 * DD	4.21088e-05		pfam03074, GCS, Glutamate-cysteine ligase
TR_58521	2.20614	QM9414 * LL up vs QM9414 * DD	0.0295092		SAM (and some other nucleotide) binding motif
TR_124343	2.21177	QM9414 * LL up vs QM9414 * DD	0.000238869	blr2	Blue light regulator 2, related to N. crassa blue light photoreceptor white collar-2
TR_36335	2.21403	QM9414 * LL up vs QM9414 * DD	0.000486635		Fungal transcriptional regulatory protein, N-terminal
TR_106686	2.21806	QM9414 * LL up vs QM9414 * DD	0.000863942		unknown conserved protein
TR_57735	2.21968	QM9414 * LL up vs QM9414 * DD	1.17815e-05		GATA.type zinc finger protein
TR_74580	2.22545	QM9414 * LL up vs QM9414 * DD	0.000134908		unknown protein, 3 TM domains
TR_69303	2.24133	QM9414 * LL up vs QM9414 * DD	0.0014546		hypothetical protein
TR_48080	2.24655	QM9414 * LL up vs QM9414 * DD	0.000234456		unknown unknown protein
TR_74278	2.24769	QM9414 * LL up vs QM9414 * DD	0.0151829		Pyridine nucleotide-disulphide oxidoreductase, class-II
TR_72567	2.25316	QM9414 * LL up vs QM9414 * DD	0.000572043	cel6A;cbh2	cellobiohydrolase CBH2
TR_121127	2.26326	QM9414 * LL up vs QM9414 * DD	0.00148084	bxl1	b-xylosidase BXL1 (GenBank acc. No.CAA93248)
TR_57088	2.26798	QM9414 * LL up vs QM9414 * DD	7.6655e-05		sulfate permease
TR_120504	2.29326	QM9414 * LL up vs QM9414 * DD	0.00408616		FOG: Immunoglobin and related proteins
TR_64656	2.3009	QM9414 * LL up vs QM9414 * DD	3.84043e-05		unknown conserved protein
TR_53722	2.36428	QM9414 * LL up vs QM9414 * DD	0.00313208		DUF1275 domain protein
TR_68566	2.40986	QM9414 * LL up vs QM9414 * DD	8.16874e-05		hypothetical protein, no intron
TR_121418	2.4132	QM9414 * LL up vs QM9414 * DD	0.00318012		G-D-S-L lipase/acylase
TR_121441	2.41592	QM9414 * LL up vs QM9414 * DD	0.0133005		hypothetical carboxylic acid transporter (related to NCU01231-Tian et al. 2009)
TR_78713	2.41664	QM9414 * LL up vs QM9414 * DD	0.00118042		related to beta (1-3) glucanosyltransferase [Neurospora crassa]
TR_59053	2.44096	QM9414 * LL up vs QM9414 * DD	0.000576041		cd00443, ADA_AMPD, Adenosine/AMP deaminase
TR_124222	2.44782	QM9414 * LL up vs QM9414 * DD	0.00609138		candidate CaaX-protease, related to E. nidulans rce1, involved in signal transduction
TR_64922	2.45845	QM9414 * LL up vs QM9414 * DD	0.000299621		unknown protein, only present in Gibberella, Neurospora and Magnaporthe
TR_66935	2.46605	QM9414 * LL up vs QM9414 * DD	5.11655e-05		similar to phosphatidylserine decarboxylase
TR_44175	2.4872	QM9414 * LL up vs QM9414 * DD	0.00871474		hypothetical sugar transporter family protein
TR_59333	2.4913	QM9414 * LL up vs QM9414 * DD	0.0250967		Permease of the major facilitator superfamily
TR_80003	2.50363	QM9414 * LL up vs QM9414 * DD	0.00176146		COG0111, SerA, Phosphoglycerate dehydrogenase and related dehydrogenases
TR_123976	2.53616	QM9414 * LL up vs QM9414 * DD	0.000637332		unknown protein, secreted; no close neighbor; Cryptosporidium mucin like
TR_104081	2.55328	QM9414 * LL up vs QM9414 * DD	0.000700312		coenzyme F420-dependent N5,N10-methylene tetrahydromethanopterin reductase
TR_49589	2.55452	QM9414 * LL up vs QM9414 * DD	0.0335445		hypothetical protein (weak similarity to Leishmannia phosphoproteoglycan)
TR_54226	2.5871	QM9414 * LL up vs QM9414 * DD	0.00472705		unknown protein
TR_121396	2.5973	QM9414 * LL up vs QM9414 * DD	0.0359462		unique protein
TR_112567	2.61435	QM9414 * LL up vs QM9414 * DD	0.000138822		Taurine catabolism dioxygenase TauD/TfdA
TR_56684	2.65099	QM9414 * LL up vs QM9414 * DD	0.00177204		Predicted transporter (major facilitator superfamily)
TR_58580	2.66655	QM9414 * LL up vs QM9414 * DD	0.0142077		a-ketoglutarate dependent (FeII) oxygenase, similar to isopenicillin N synthase
TR_69944	2.67237	QM9414 * LL up vs QM9414 * DD	0.000885668		candidate a-xylosidase
TR_123940	2.71161	QM9414 * LL up vs QM9414 * DD	0.00597153	cip2	candidate cellulose-binding protein;identical to AAP57749.1
TR_69276	2.71829	QM9414 * LL up vs QM9414 * DD	0.00451888		candidate b-glycosidase distantly related to xylanase
TR_106181	2.74273	QM9414 * LL up vs QM9414 * DD	0.000195034		unique protein
TR_68705	2.78962	QM9414 * LL up vs QM9414 * DD	0.00136351		hypothetical protein, cytochrome P450 domain
TR_59876	2.79077	QM9414 * LL up vs QM9414 * DD	0.00343852		putative xenobiotic compound monooxygenase / coenzyme F420-dependent N5,N10-methylene tetrahydromethanopterin reductase
TR_67717	2.82861	QM9414 * LL up vs QM9414 * DD	2.73185e-06		unknown conserved protein, ß-lactamase HMMPfam
TR_77093	2.83977	QM9414 * LL up vs QM9414 * DD	0.000117103		acid sphingomyelin phosphodiesterase (probably vacuolar)
TR_76210	2.87178	QM9414 * LL up vs QM9414 * DD	0.0333019	abf2	a-L-arabinofuranosidase ABF2 (GenBand acc. No. AAP57750)
TR_103179	2.89327	QM9414 * LL up vs QM9414 * DD	0.00121211		major facilitator superfamily
TR_76822	2.96796	QM9414 * LL up vs QM9414 * DD	2.09895e-05		hypothetical protein
TR_120877	2.9718	QM9414 * LL up vs QM9414 * DD	0.000304307		Zn-ion ß-lactamase family, including glyoxalase II
TR_106936	2.98715	QM9414 * LL up vs QM9414 * DD	0.00422947		plasma membrane ferric-chelate reductase (Fre2), putative (check!)
TR_56911	3.0102	QM9414 * LL up vs QM9414 * DD	0.00199148		Similar to Dur3p of S. cerevisiae, which is a plasma membrane transporter for both urea and polyamines, its expression is highly sensitive to nitrogen catabolite repression and induced by allophanate, the last intermediate of the allantoin. degradative pa
TR_121670	3.01728	QM9414 * LL up vs QM9414 * DD	1.21358e-06	frq1	Frequency clock protein. Circadian clock component involved in the generation of biological rhythms, in particular in rhythm stability, period length, and temperature compensation, related to N. crassa FRQ-1
TR_64916	3.04956	QM9414 * LL up vs QM9414 * DD	1.25525e-06		hypothetical protein
TR_120229	3.08538	QM9414 * LL up vs QM9414 * DD	8.17903e-06		candidate xylanase
TR_48211	3.0864	QM9414 * LL up vs QM9414 * DD	0.000385266		unknown conserved protein, intracellular
TR_123232	3.11947	QM9414 * LL up vs QM9414 * DD	0.00657769	cel12A	endoglucanase
TR_110855	3.14674	QM9414 * LL up vs QM9414 * DD	0.000840889		unique protein, no reference in JGI
TR_64667	3.21139	QM9414 * LL up vs QM9414 * DD	1.70069e-05		hypothetical protein
TR_120357	3.22098	QM9414 * LL up vs QM9414 * DD	2.3482e-05		Zn-binding oxidoreductase, no intron
TR_103438	3.24761	QM9414 * LL up vs QM9414 * DD	1.39123e-05		unknown protein
TR_81778	3.25385	QM9414 * LL up vs QM9414 * DD	0.000102663		glutaminase A
TR_60144	3.26508	QM9414 * LL up vs QM9414 * DD	0.00904591		hypothetical high affinity methionine permease
TR_123818	3.27184	QM9414 * LL up vs QM9414 * DD	0.000101017	xyn2	xylanase 2 (EC 3.2.1.8)
TR_103012	3.31475	QM9414 * LL up vs QM9414 * DD	0.000711411		putative taurine catabolism dioxygenase, alpha-ketoglutarate dependent
TR_6005	3.32004	QM9414 * LL up vs QM9414 * DD	5.65875e-05		Permease of the major facilitator superfamily
TR_46035	3.37705	QM9414 * LL up vs QM9414 * DD	0.00104657		hypothetical protein
TR_103039	3.38813	QM9414 * LL up vs QM9414 * DD	0.00634469		unique protein, secreted, HTG, contains S51 protease domain
TR_104425	3.39079	QM9414 * LL up vs QM9414 * DD	0.0366209		hypothetical protein
TR_105763	3.39351	QM9414 * LL up vs QM9414 * DD	0.00088865		Distantly related to C. albicans Rbt5p. Putative cell wall protein.
TR_70520	3.41206	QM9414 * LL up vs QM9414 * DD	0.00048505		short chain dehydrogenase/reductase
TR_72526	3.46139	QM9414 * LL up vs QM9414 * DD	0.00023326		candidate a-glucuronidase GLR1 (GenBand acc.no. CAA92949)
TR_122102	3.53244	QM9414 * LL up vs QM9414 * DD	5.4819e-06		hypothetical protein
TR_73516	3.5373	QM9414 * LL up vs QM9414 * DD	0.000144964		candidate Grg1 glucose repressible protein
TR_108586	3.75601	QM9414 * LL up vs QM9414 * DD	2.97426e-05		unknown protein (A. fumigatus: actin regulatory protein, 37 %)
TR_123797	3.78843	QM9414 * LL up vs QM9414 * DD	1.19632e-05		unknown protein
TR_54352	4.0318	QM9414 * LL up vs QM9414 * DD	3.62787e-06		hypothetical protain, conserved
TR_111357	4.15839	QM9414 * LL up vs QM9414 * DD	4.39739e-06		FAD-dependent oxidoreductase
TR_105106	4.22875	QM9414 * LL up vs QM9414 * DD	2.91106e-06		unknown protein, low similarity to others
TR_81623	4.26102	QM9414 * LL up vs QM9414 * DD	2.81972e-08		unknown protein, secreted
TR_68706	4.29453	QM9414 * LL up vs QM9414 * DD	8.61389e-09		unknown protein, only in Gibberella and Gallus gallus (chicken)
TR_31134	4.32308	QM9414 * LL up vs QM9414 * DD	2.0219e-05		candidate isoprenylcysteine carboxyl methyltransferase, involved in posttranslational modification of CaaX-domain proteins, probably with signaling function
TR_34252	4.33216	QM9414 * LL up vs QM9414 * DD	1.22491e-05		unknown conserved protein
TR_107680	4.52606	QM9414 * LL up vs QM9414 * DD	5.96248e-05	phr1	DNA photolyase, class I, rapidly regulated by blue light in T. harzianum
TR_55319	4.56021	QM9414 * LL up vs QM9414 * DD	5.43897e-07		candidate a-L-arabinofuranosidase
TR_105242	4.6061	QM9414 * LL up vs QM9414 * DD	0.000110677		SAM-dependent methyltransferases
TR_82619	4.61493	QM9414 * LL up vs QM9414 * DD	0.000688564		arginosuccinate synthetase-like protein
TR_79598	4.685	QM9414 * LL up vs QM9414 * DD	1.89847e-06		hypothetical protein
TR_23238	5.00216	QM9414 * LL up vs QM9414 * DD	8.0769e-10		unknown protein
TR_44278	5.05985	QM9414 * LL up vs QM9414 * DD	3.21131e-07		Rab geranyl transferase escort protein
TR_62693	5.29617	QM9414 * LL up vs QM9414 * DD	2.32937e-06		TRE62693, candidate ABC-transporter, related to a-factor exporter Ste6p (26 % identity)
TR_124341	5.67411	QM9414 * LL up vs QM9414 * DD	2.25187e-05	mata1	mating type protein MATa1 (MAT1-2-1), contains HMG-box
TR_72086	6.17926	QM9414 * LL up vs QM9414 * DD	0.000253876		COG0624, ArgE, Acetylornithine deacetylase/Succinyl-diaminopimelate desuccinylase and related deacylases
TR_123865	9.12548	QM9414 * LL up vs QM9414 * DD	3.2983e-08		Peptidase S8 and S53, subtilisin, kexin, sedolisin
TR_81609	10.7016	QM9414 * LL up vs QM9414 * DD	1.74504e-10	env1	blue light regulator protein ENVOY, light responsive, responsible for light tolerance and involved in regulation of cellulase gene expression
TR_106171	13.0947	QM9414 * LL up vs QM9414 * DD	2.62447e-06		unknown, contains heteroincompatibility domain, related to N. crassa tol
TR_59364	13.7311	QM9414 * LL up vs QM9414 * DD	9.7768e-10		Sexual differentiation process protein ISP4
TR_34493	32.8402	QM9414 * LL up vs QM9414 * DD	3.15592e-07	hpp1	a-type peptide pheromone precursor hpp1

## Sheet: WT down
Genes at least twofold downregulated in QM9414 in light compared to darkness
Protein ID	Fold-Change	Fold-Change Description	p-value	Gene name	Description			belonging to the group of transcription factors
TR_124198	-29.6763	QM9414 * LL down vs QM9414 * DD	1.97403e-07		unknown protein (only in Aspergilli)
TR_108232	-10.9987	QM9414 * LL down vs QM9414 * DD	0.00226679		unique protein
TR_64869	-8.27962	QM9414 * LL down vs QM9414 * DD	1.8044e-06		Cytochrome P450 CYP4/CYP19/CYP26 subfamilies
TR_23292	-7.30523	QM9414 * LL down vs QM9414 * DD	0.00034686		Zinc-binding oxidoreductase
TR_105449	-6.60995	QM9414 * LL down vs QM9414 * DD	3.43271e-05		Cyclin C-dependent kinase CDK8
TR_49274	-6.57049	QM9414 * LL down vs QM9414 * DD	0.000149025		GH16 ß-1,3/4-glucanase
TR_58366	-6.42125	QM9414 * LL down vs QM9414 * DD	0.00131279		AAA+-type ATPase
TR_123955	-6.14644	QM9414 * LL down vs QM9414 * DD	1.89468e-06		hypothetical protein bearing a cerato-platanin domain, related to N. crassa SnodProt1
TR_74282	-6.11546	QM9414 * LL down vs QM9414 * DD	0.000676127		C-rich protein (no hydrophobin, Q174-related)
TR_73623	-5.6966	QM9414 * LL down vs QM9414 * DD	0.00227478		Monooxygenase, aromatic ring catabolism
TR_108591	-5.37657	QM9414 * LL down vs QM9414 * DD	3.27683e-09		unknown conserved protein
TR_43701	-5.02079	QM9414 * LL down vs QM9414 * DD	0.00142426		MSF multidrug transporter
TR_119857	-4.967	QM9414 * LL down vs QM9414 * DD	0.000119215		unique, no reference in JGI
TR_73618	-4.94219	QM9414 * LL down vs QM9414 * DD	0.0218577		candidate polyketide synthase
TR_41660	-4.90161	QM9414 * LL down vs QM9414 * DD	0.000180343		HET domain protein
TR_68924	-4.76741	QM9414 * LL down vs QM9414 * DD	1.64482e-05		cyclopropane/fatty acid synthase; plant related
TR_73621	-4.49383	QM9414 * LL down vs QM9414 * DD	0.0324473		candidate polyketide synthase
TR_68997	-4.43041	QM9414 * LL down vs QM9414 * DD	5.61182e-06		unknown TPR domain protein, conserved
TR_73631	-4.37232	QM9414 * LL down vs QM9414 * DD	0.0182949		isoamyl alcohol oxidase
TR_46764	-4.3263	QM9414 * LL down vs QM9414 * DD	0.073069		unknown, only in Gibberella
TR_80639	-4.23554	QM9414 * LL down vs QM9414 * DD	6.04433e-05		Related to yeast FTR1 Iron Permease. Hypothetical iron permease involved in high affinity iron uptake. Transmembrane protein that forms complex with Fet3. Located only 1.5 kb upstream from the tre30893 Fet3 gene model
TR_123084	-4.05303	QM9414 * LL down vs QM9414 * DD	0.0276171		contains dehyrdogenase/reductase domain
TR_109346	-3.98934	QM9414 * LL down vs QM9414 * DD	1.099e-05		hypothetical protein
TR_120363	-3.84584	QM9414 * LL down vs QM9414 * DD	1.01242e-05		C2H2 transcriptional regulator
TR_69500	-3.67114	QM9414 * LL down vs QM9414 * DD	3.09285e-05		hypothetical G-protein coupled receptor, PTH11 like (implicated in pathogenesis in M. grisea)
TR_121350	-3.60175	QM9414 * LL down vs QM9414 * DD	1.20021e-05		related to CipC1
TR_80879	-3.52274	QM9414 * LL down vs QM9414 * DD	0.0162781		H+/oligopeptide transporter
TR_105514	-3.43037	QM9414 * LL down vs QM9414 * DD	0.063583		unique protein
TR_123199	-3.40733	QM9414 * LL down vs QM9414 * DD	0.00130831		unknown protein, secreted, only present in Chaetomium and Gibberella
TR_82623	-3.3963	QM9414 * LL down vs QM9414 * DD	0.00128202		tripeptidyl peptidase A
TR_108018	-3.37011	QM9414 * LL down vs QM9414 * DD	0.000208158		unknown cystein rich protein
TR_108655	-3.2868	QM9414 * LL down vs QM9414 * DD	0.0090924		unknown conserved protein, secreted
TR_55887	-3.14967	QM9414 * LL down vs QM9414 * DD	4.10129e-06		hypothetical secreted protein
TR_66788	-3.10932	QM9414 * LL down vs QM9414 * DD	0.000566718		unknown protein
TR_50390	-3.06842	QM9414 * LL down vs QM9414 * DD	1.1576e-05		5' nucleotidase
TR_122448	-3.0558	QM9414 * LL down vs QM9414 * DD	1.04393e-07		C2H2 transcriptional regulator
TR_106314	-3.0383	QM9414 * LL down vs QM9414 * DD	0.000391289		Ankyrin
TR_69611	-3.02683	QM9414 * LL down vs QM9414 * DD	0.00101988		Permease of the major facilitator superfamily
TR_105156	-3.01974	QM9414 * LL down vs QM9414 * DD	0.0028381		unknown, no orthologues
TR_3267	-3.00651	QM9414 * LL down vs QM9414 * DD	3.23555e-05		unknown conserved secreted protein, 7TM, only present in Gibberella, A. fumigatus, oryzae and nidulans
TR_80056	-2.92163	QM9414 * LL down vs QM9414 * DD	2.57711e-05		hypothetical protein
TR_107073	-2.91849	QM9414 * LL down vs QM9414 * DD	0.000665697		Ca2+/calmodulin-dependent protein kinase, EF-Hand protein superfamily
TR_37665	-2.87533	QM9414 * LL down vs QM9414 * DD	0.00101458		hypothetical secreted protein, only in fungi and flagellats
TR_76359	-2.86573	QM9414 * LL down vs QM9414 * DD	4.37975e-05		unknown protein, only present in ascomycota
TR_106797	-2.84671	QM9414 * LL down vs QM9414 * DD	9.2413e-06		hypothetical protein, distantly related to exonuclease
TR_63868	-2.829	QM9414 * LL down vs QM9414 * DD	8.78886e-07		unknown protein, only in Chaetomium, Magnaporthe and Solibacter
TR_82049	-2.76906	QM9414 * LL down vs QM9414 * DD	0.000673732		hypothetical protein
TR_104320	-2.75042	QM9414 * LL down vs QM9414 * DD	6.60518e-06		major facilitator superfamily
TR_78585	-2.7139	QM9414 * LL down vs QM9414 * DD	0.0155312		major facilitator superfamily
TR_58602	-2.70717	QM9414 * LL down vs QM9414 * DD	0.000574763		hypothetical protein
TR_122929	-2.70051	QM9414 * LL down vs QM9414 * DD	0.00252785		hypothetical protein
TR_57185	-2.69661	QM9414 * LL down vs QM9414 * DD	3.96472e-05		COG0531, PotE, Amino acid transporters
TR_108143	-2.68954	QM9414 * LL down vs QM9414 * DD	0.0075188		unknown protein, no fungal orthologues
TR_122556	-2.68276	QM9414 * LL down vs QM9414 * DD	0.00378057		Short-chain dehydrogenase/reductase SDR domain
TR_102497	-2.65102	QM9414 * LL down vs QM9414 * DD	0.000982956		C6 transcription factor (secondary metabolism ?)
TR_109944	-2.6465	QM9414 * LL down vs QM9414 * DD	0.0133517		unique protein
TR_106939	-2.64522	QM9414 * LL down vs QM9414 * DD	0.00197384		Protein kinase
TR_111758	-2.61072	QM9414 * LL down vs QM9414 * DD	0.000156788		unknown conserved protein
TR_111837	-2.55537	QM9414 * LL down vs QM9414 * DD	0.00449026		Esterase/lipase/thioesterase superfamily
TR_122523	-2.5448	QM9414 * LL down vs QM9414 * DD	0.0588106		The N-terminal region of a number of fungal transcriptional regulatory proteins contains a Cys-rich motif that is involved in zinc-dependent binding of DNA. The region forms a binuclear Zn cluster, in which two Zn atoms are bound by six Cys residues
TR_108233	-2.52758	QM9414 * LL down vs QM9414 * DD	0.00180199		unknown protein, secreted, only in fungi
TR_66041	-2.5169	QM9414 * LL down vs QM9414 * DD	0.0227533		chitinase ? Secreted ?
TR_80058	-2.51194	QM9414 * LL down vs QM9414 * DD	0.000148018		Predicted transporter (major facilitator superfamily)
TR_76539	-2.50194	QM9414 * LL down vs QM9414 * DD	6.64586e-06		hypothetical protein
TR_122629	-2.48759	QM9414 * LL down vs QM9414 * DD	0.00665936		unknown protein
TR_49946	-2.44254	QM9414 * LL down vs QM9414 * DD	0.00296589		has glutathione S-transferase domain
TR_109243	-2.38658	QM9414 * LL down vs QM9414 * DD	0.0105761		unique protein
TR_67742	-2.37399	QM9414 * LL down vs QM9414 * DD	0.000252239		RNA dependent RNA polymerase family protein
TR_65315	-2.35218	QM9414 * LL down vs QM9414 * DD	0.000417525		Basic-leucine zipper (bZIP) transcription factor
TR_110152	-2.34925	QM9414 * LL down vs QM9414 * DD	0.000299589		The basic-leucine zipper (bZIP) eukaryotic transcription factors are proteins that contain a basic region mediating sequence-specific DNA-binding followed by a leucine zipper region required for dimerization
TR_123673	-2.34831	QM9414 * LL down vs QM9414 * DD	0.000356915		Ankyrin
TR_123251	-2.34437	QM9414 * LL down vs QM9414 * DD	0.002096		flavohemoglobin
TR_122582	-2.33217	QM9414 * LL down vs QM9414 * DD	7.50728e-05		dihydrodipicolinate synthetase family protein
TR_59434	-2.32753	QM9414 * LL down vs QM9414 * DD	0.000717629		hypothetical protein
TR_55126	-2.32585	QM9414 * LL down vs QM9414 * DD	0.00386265		hypothetical protein
TR_105533	-2.31634	QM9414 * LL down vs QM9414 * DD	0.0576993		unknown unknown protein
TR_68956	-2.30681	QM9414 * LL down vs QM9414 * DD	0.000302717		pfam01266, DAO, FAD dependent oxidoreductase
TR_65743	-2.28199	QM9414 * LL down vs QM9414 * DD	0.0370095		hypothetical protein
TR_107294	-2.26396	QM9414 * LL down vs QM9414 * DD	0.00176615		RTA1-like protein, 7 TM, responds to xenobiotic stimuli
TR_122941	-2.26137	QM9414 * LL down vs QM9414 * DD	5.7812e-05		unique secreted protein with CFEM domain
TR_82321	-2.24543	QM9414 * LL down vs QM9414 * DD	0.0140439		Aquaporin (major intrinsic protein family)
TR_5359	-2.24447	QM9414 * LL down vs QM9414 * DD	0.000467125		Duf1348 protein
TR_111915	-2.22422	QM9414 * LL down vs QM9414 * DD	0.00128363		unknown protein, conserved
TR_65883	-2.20174	QM9414 * LL down vs QM9414 * DD	0.0024504		Glyoxylate/hydroxypyruvate reductase (D-isomer-specific 2-hydroxy acid dehydrogenase superfamily)
TR_105840	-2.19549	QM9414 * LL down vs QM9414 * DD	0.00793175		hypothetical protein, 2 TMs
TR_122630	-2.19033	QM9414 * LL down vs QM9414 * DD	8.97517e-06		hypothetical protein
TR_4124	-2.17558	QM9414 * LL down vs QM9414 * DD	0.000544692		Myb, DNA-binding domain
TR_67504	-2.16752	QM9414 * LL down vs QM9414 * DD	0.00280529		Predicted gene product contains Interpro motif IPR001865 that is typical of ribosomal protein S2.
TR_123261	-2.16236	QM9414 * LL down vs QM9414 * DD	0.01685		hypothetical protein
TR_59668	-2.14972	QM9414 * LL down vs QM9414 * DD	0.000119785		probable homolog of S. cerevisiae DBF2 a cell cyle protein kinase
TR_106120	-2.13915	QM9414 * LL down vs QM9414 * DD	0.0020996		putative esterase/lipase
TR_82208	-2.13552	QM9414 * LL down vs QM9414 * DD	0.00850807		candidate polyketide synthase
TR_119813	-2.13354	QM9414 * LL down vs QM9414 * DD	0.00693402		hypothetical protein
TR_81122	-2.08978	QM9414 * LL down vs QM9414 * DD	0.00503407		unknown protein, 4 TM, only in Sordariomycetes
TR_112083	-2.08442	QM9414 * LL down vs QM9414 * DD	0.00156957		unknown, conserved protein, contains HET domain
TR_74953	-2.07235	QM9414 * LL down vs QM9414 * DD	0.00196133		Predicted transporter (major facilitator superfamily)
TR_69834	-2.07131	QM9414 * LL down vs QM9414 * DD	0.00118293		MFS transporter, putative
TR_107037	-2.07089	QM9414 * LL down vs QM9414 * DD	0.000117253		hypothetical secreted protein, only present in Neurospora, Magnaporthe and Giardia lamblia (Diplomonadida)
TR_63107	-2.06365	QM9414 * LL down vs QM9414 * DD	0.0073795		hypothetical protein
TR_68192	-2.06094	QM9414 * LL down vs QM9414 * DD	0.000156365		hypothetical protein with dynamin domain
TR_106646	-2.05666	QM9414 * LL down vs QM9414 * DD	0.00037527		hypothetical protein, AMP binding domain
TR_73643	-2.04718	QM9414 * LL down vs QM9414 * DD	0.0420241	cel61A	endo-1,4-glucanase; CEL61A (EGL4)
TR_64996	-2.03829	QM9414 * LL down vs QM9414 * DD	0.0234846		pfam00795, CN_hydrolase, Carbon-nitrogen hydrolase
TR_68927	-2.03542	QM9414 * LL down vs QM9414 * DD	0.0144897		hypothetical protein
TR_81676	-2.02467	QM9414 * LL down vs QM9414 * DD	0.0423324		hypothetical protein, related to salicylate hydroxylase
TR_32293	-2.01717	QM9414 * LL down vs QM9414 * DD	0.011384		hypothetical protein, containing putative SAM (and some other nucleotide) binding motif
TR_109476	-2.01575	QM9414 * LL down vs QM9414 * DD	0.00524912		unique protein, no reference in JGI
TR_73924	-2.01419	QM9414 * LL down vs QM9414 * DD	0.00386405		possible homolog of ABC4 from Venturia inaequalis
TR_120830	-2.00458	QM9414 * LL down vs QM9414 * DD	3.97106e-06		Tubulin alpha chain 1
TR_55990	-2.00028	QM9414 * LL down vs QM9414 * DD	0.0131645		unknown, no introns
TR_64925	-2.00028	QM9414 * LL down vs QM9414 * DD	9.63176e-06		candidate a-glycosyltransferase

## Sheet: Δphlp1 up
Genes at least twofold upregulated in the Δphlp1 deletion strain in light compared to darkness
Protein ID	Fold-Change	Fold-Change Description	p-value	Name	Description
TR_54352	34.5513	Δphlp1 * LL up vs Δphlp1 * DD	2.72473e-11
TR_34493	21.0587	Δphlp1 * LL up vs Δphlp1 * DD	1.58246e-06	hpp1	a-type peptide pheromone precursor hpp1
TR_72086	17.2064	Δphlp1 * LL up vs Δphlp1 * DD	2.51924e-06		COG0624, ArgE, Acetylornithine deacetylase/Succinyl-diaminopimelate desuccinylase and related deacylases
TR_81609	12.5126	Δphlp1 * LL up vs Δphlp1 * DD	7.42496e-11	env1	blue light regulator protein ENVOY, light responsive, responsible for light tolerance and involved in regulation of cellulase gene expression
TR_106171	7.32257	Δphlp1 * LL up vs Δphlp1 * DD	4.20047e-05
TR_108586	6.00473	Δphlp1 * LL up vs Δphlp1 * DD	1.02844e-06
TR_56003	5.80013	Δphlp1 * LL up vs Δphlp1 * DD	3.56484e-11
TR_123865	5.56816	Δphlp1 * LL up vs Δphlp1 * DD	7.30079e-07
TR_5000	5.06162	Δphlp1 * LL up vs Δphlp1 * DD	0.000875412
TR_73516	4.92697	Δphlp1 * LL up vs Δphlp1 * DD	1.37285e-05
TR_59726	4.87141	Δphlp1 * LL up vs Δphlp1 * DD	0.00248638		TRE59726, hypothetical DNA photolyase, N-terminal, class 1, FAD-binding; related to Gloeobacter violaceus Cryptochrome DASH
TR_111357	4.45487	Δphlp1 * LL up vs Δphlp1 * DD	2.57727e-06
TR_123976	4.36217	Δphlp1 * LL up vs Δphlp1 * DD	7.08322e-06
TR_59364	4.03013	Δphlp1 * LL up vs Δphlp1 * DD	2.49199e-06
TR_68566	3.97802	Δphlp1 * LL up vs Δphlp1 * DD	5.87417e-07
TR_23238	3.95355	Δphlp1 * LL up vs Δphlp1 * DD	6.3424e-09
TR_74228	3.79921	Δphlp1 * LL up vs Δphlp1 * DD	8.72618e-05		similar to oleate delta-12 desaturase
TR_64667	3.62417	Δphlp1 * LL up vs Δphlp1 * DD	5.81882e-06
TR_68706	3.53338	Δphlp1 * LL up vs Δphlp1 * DD	5.33345e-08
TR_63837	3.3397	Δphlp1 * LL up vs Δphlp1 * DD	1.30927e-05
TR_55319	3.26232	Δphlp1 * LL up vs Δphlp1 * DD	9.43803e-06		candidate a-L-arabinofuranosidase
TR_46035	3.21074	Δphlp1 * LL up vs Δphlp1 * DD	0.00146244
TR_54052	3.08774	Δphlp1 * LL up vs Δphlp1 * DD	0.0148109
TR_71259	3.07377	Δphlp1 * LL up vs Δphlp1 * DD	0.00189903		similar to triacylglycerol lipase
TR_56744	3.0629	Δphlp1 * LL up vs Δphlp1 * DD	2.45893e-05		TRE56744, hypothetical Calcium transporter
TR_81623	3.05919	Δphlp1 * LL up vs Δphlp1 * DD	6.82143e-07
TR_75985	3.04975	Δphlp1 * LL up vs Δphlp1 * DD	0.0042792
TR_111494	3.04849	Δphlp1 * LL up vs Δphlp1 * DD	0.00118412
TR_124341	3.03078	Δphlp1 * LL up vs Δphlp1 * DD	0.00139427	mata1	mating type protein MATa1 (MAT1-2-1), contains HMG-box
TR_82235	2.99001	Δphlp1 * LL up vs Δphlp1 * DD	0.00243449		candidate a-glucosidase (required for normal cell wall synthesis)
TR_123940	2.93446	Δphlp1 * LL up vs Δphlp1 * DD	0.0035869	cip2	candidate cellulose-binding protein;identical to AAP57749.1
TR_119576	2.90666	Δphlp1 * LL up vs Δphlp1 * DD	0.000550893
TR_73632	2.87946	Δphlp1 * LL up vs Δphlp1 * DD	6.45555e-05	axe1	acetyl xylan esterase (EC 3.1.1.72); C-terminal CBM1 module;identical to Axe1 (CAA93247.1)
TR_124210	2.84767	Δphlp1 * LL up vs Δphlp1 * DD	0.03717	hH3	histone H3
TR_103179	2.82265	Δphlp1 * LL up vs Δphlp1 * DD	0.00145755
TR_103421	2.7982	Δphlp1 * LL up vs Δphlp1 * DD	8.52975e-07
TR_122007	2.74385	Δphlp1 * LL up vs Δphlp1 * DD	3.16316e-05
TR_104514	2.69606	Δphlp1 * LL up vs Δphlp1 * DD	4.48282e-05
TR_122102	2.59085	Δphlp1 * LL up vs Δphlp1 * DD	0.000103752
TR_121824	2.53723	Δphlp1 * LL up vs Δphlp1 * DD	0.0263317	acl1	ATP citrate lyase, alpha subunit
TR_76822	2.48114	Δphlp1 * LL up vs Δphlp1 * DD	0.000128045
TR_120823	2.47813	Δphlp1 * LL up vs Δphlp1 * DD	0.00241912		secreted aldose epimerase (tre44592). Putative cell wall mannoprotein. Ser/Thr-rich.
TR_73173	2.4511	Δphlp1 * LL up vs Δphlp1 * DD	0.017568	hfb1	hydrophobin belonging to the class II of fungal hydrophobins PMID:8631337
TR_44700	2.44401	Δphlp1 * LL up vs Δphlp1 * DD	0.000139998
TR_123191	2.42125	Δphlp1 * LL up vs Δphlp1 * DD	0.00726274
TR_105311	2.41765	Δphlp1 * LL up vs Δphlp1 * DD	0.00420264
TR_73638	2.40461	Δphlp1 * LL up vs Δphlp1 * DD	0.000908836	cip1	candidate cellulose-binding protein;identical to AAP57751.1
TR_69303	2.3565	Δphlp1 * LL up vs Δphlp1 * DD	0.000900672
TR_121605	2.33999	Δphlp1 * LL up vs Δphlp1 * DD	0.0042802
TR_58521	2.27916	Δphlp1 * LL up vs Δphlp1 * DD	0.0243483
TR_79598	2.26828	Δphlp1 * LL up vs Δphlp1 * DD	0.00103122
TR_76453	2.2666	Δphlp1 * LL up vs Δphlp1 * DD	0.0611761
TR_123232	2.25496	Δphlp1 * LL up vs Δphlp1 * DD	0.0389046	cel12A	endoglucanase
TR_81082	2.24656	Δphlp1 * LL up vs Δphlp1 * DD	0.019656
TR_123818	2.22045	Δphlp1 * LL up vs Δphlp1 * DD	0.00286612	xyn2	xylanase 2 (EC 3.2.1.8)
TR_80833	2.19597	Δphlp1 * LL up vs Δphlp1 * DD	0.0352654	chi18-5	chitinase, fungal subgroup A chitinase; known as ECH42 in other Trichoderma species
TR_107680	2.19429	Δphlp1 * LL up vs Δphlp1 * DD	0.0107101	phr1	DNA photolyase, class I, rapidly regulated by blue light in T. harzianum
TR_45456	2.17117	Δphlp1 * LL up vs Δphlp1 * DD	0.052396
TR_48280	2.16565	Δphlp1 * LL up vs Δphlp1 * DD	0.0057845
TR_107743	2.15638	Δphlp1 * LL up vs Δphlp1 * DD	0.0209648
TR_120975	2.14929	Δphlp1 * LL up vs Δphlp1 * DD	0.0109595
TR_105763	2.12163	Δphlp1 * LL up vs Δphlp1 * DD	0.0215476		Distantly related to C. albicans Rbt5p. Putative cell wall protein.
TR_76758	2.09608	Δphlp1 * LL up vs Δphlp1 * DD	0.0119621		maltose permease
TR_69276	2.09	Δphlp1 * LL up vs Δphlp1 * DD	0.0260107		candidate b-glycosidase distantly related to xylanase
TR_124256	2.08356	Δphlp1 * LL up vs Δphlp1 * DD	0.00220129		phospholipase-like protein
TR_107900	2.08054	Δphlp1 * LL up vs Δphlp1 * DD	0.000412846
TR_61642	2.07355	Δphlp1 * LL up vs Δphlp1 * DD	6.44823e-06
TR_75152	2.07339	Δphlp1 * LL up vs Δphlp1 * DD	0.00215207
TR_74421	2.06587	Δphlp1 * LL up vs Δphlp1 * DD	0.00619772
TR_120229	2.06431	Δphlp1 * LL up vs Δphlp1 * DD	0.00061133		candidate xylanase
TR_61055	2.05835	Δphlp1 * LL up vs Δphlp1 * DD	0.000430073
TR_121733	2.0578	Δphlp1 * LL up vs Δphlp1 * DD	1.281e-05		delta(14)-sterol reductase
TR_51130	2.04559	Δphlp1 * LL up vs Δphlp1 * DD	0.0459608
TR_112669	2.01321	Δphlp1 * LL up vs Δphlp1 * DD	0.00116291

## Sheet: Δphlp1 down
Genes at least twofold downregulated in the Δphlp1 deletion strain in light compared to darkness
Protein ID	Fold-Change	Fold-Change Description	p-value	Name	Description				belonging to the group of transcription factors
TR_124198	-33.8181	Δphlp1 * LL down vs Δphlp1 * DD	1.24156e-07
TR_124079	-27.4901	Δphlp1 * LL down vs Δphlp1 * DD	1.16227e-08		Hypothetical Extracellular Multicopper Oxidase. Conserved catalytic residues. N-terminal secretion signal predicted by SignalP.
TR_58366	-23.5704	Δphlp1 * LL down vs Δphlp1 * DD	8.60775e-06
TR_55886	-22.564	Δphlp1 * LL down vs Δphlp1 * DD	7.47053e-08		candidate b-glycosidase realted to b-1,3-1,4-glucanase
TR_64125	-21.3174	Δphlp1 * LL down vs Δphlp1 * DD	1.54856e-08
TR_112258	-19.7305	Δphlp1 * LL down vs Δphlp1 * DD	3.56458e-07
TR_38812	-18.8172	Δphlp1 * LL down vs Δphlp1 * DD	7.81031e-05
TR_72379	-17.5622	Δphlp1 * LL down vs Δphlp1 * DD	8.56111e-07		hypothetical proteinase inhibitor with similarity to the H. lixii conidiospore surface protein cmp1
TR_123236	-15.235	Δphlp1 * LL down vs Δphlp1 * DD	1.91642e-06
TR_109779	-14.3318	Δphlp1 * LL down vs Δphlp1 * DD	2.11833e-08
TR_106879	-13.8446	Δphlp1 * LL down vs Δphlp1 * DD	9.95368e-08
TR_82208	-11.0299	Δphlp1 * LL down vs Δphlp1 * DD	1.40124e-07		candidate polyketide synthase
TR_122375	-10.9559	Δphlp1 * LL down vs Δphlp1 * DD	0.000134705
TR_78585	-10.5813	Δphlp1 * LL down vs Δphlp1 * DD	1.38623e-05
TR_37665	-10.23	Δphlp1 * LL down vs Δphlp1 * DD	2.96679e-07
TR_124259	-10.0443	Δphlp1 * LL down vs Δphlp1 * DD	2.5023e-06
TR_124277	-9.87356	Δphlp1 * LL down vs Δphlp1 * DD	8.56284e-08
TR_63868	-9.19765	Δphlp1 * LL down vs Δphlp1 * DD	5.47358e-11
TR_109243	-8.653	Δphlp1 * LL down vs Δphlp1 * DD	3.82242e-06
TR_122975	-8.40798	Δphlp1 * LL down vs Δphlp1 * DD	8.05465e-05
TR_107960	-7.99504	Δphlp1 * LL down vs Δphlp1 * DD	1.21961e-07
TR_41660	-7.79076	Δphlp1 * LL down vs Δphlp1 * DD	1.37817e-05
TR_109346	-7.66295	Δphlp1 * LL down vs Δphlp1 * DD	1.22192e-07
TR_82321	-7.24098	Δphlp1 * LL down vs Δphlp1 * DD	7.74632e-06
TR_104816	-7.17501	Δphlp1 * LL down vs Δphlp1 * DD	3.27749e-05
TR_122187	-6.66117	Δphlp1 * LL down vs Δphlp1 * DD	0.0172805
TR_108642	-6.65828	Δphlp1 * LL down vs Δphlp1 * DD	0.000360289		Shares limited amino acid sequence identity with yeast Tif3p; Translation initiation factor eIF-4B.
TR_50323	-6.59389	Δphlp1 * LL down vs Δphlp1 * DD	0.00060391	ooc1	This protein is transcribed exclusively on cellulose in constant darkness and most probably involved in cellulase signal transduction (PMID: 15959723)
TR_123777	-6.58496	Δphlp1 * LL down vs Δphlp1 * DD	0.000668737
TR_110153	-6.51613	Δphlp1 * LL down vs Δphlp1 * DD	4.41723e-06
TR_108232	-6.26183	Δphlp1 * LL down vs Δphlp1 * DD	0.0128708
TR_23292	-6.22352	Δphlp1 * LL down vs Δphlp1 * DD	0.000715015
TR_66077	-6.07157	Δphlp1 * LL down vs Δphlp1 * DD	1.73188e-06
TR_56700	-6.04983	Δphlp1 * LL down vs Δphlp1 * DD	4.48982e-05
TR_64996	-5.7862	Δphlp1 * LL down vs Δphlp1 * DD	2.06981e-05		pfam00795, CN_hydrolase, Carbon-nitrogen hydrolase
TR_104425	-5.70962	Δphlp1 * LL down vs Δphlp1 * DD	0.00530054
TR_23382	-5.64904	Δphlp1 * LL down vs Δphlp1 * DD	1.28363e-05
TR_74953	-5.63203	Δphlp1 * LL down vs Δphlp1 * DD	3.35524e-07
TR_124056	-5.59396	Δphlp1 * LL down vs Δphlp1 * DD	1.56382e-06
TR_76995	-5.58598	Δphlp1 * LL down vs Δphlp1 * DD	0.00289927
TR_67597	-5.55397	Δphlp1 * LL down vs Δphlp1 * DD	0.00056759
TR_80058	-5.53698	Δphlp1 * LL down vs Δphlp1 * DD	1.61415e-07
TR_111750	-5.52137	Δphlp1 * LL down vs Δphlp1 * DD	5.78374e-05		hypothetical ferric reductase like transmembrane component
TR_107329	-5.44329	Δphlp1 * LL down vs Δphlp1 * DD	0.000201065
TR_112083	-5.36778	Δphlp1 * LL down vs Δphlp1 * DD	3.64195e-07
TR_39587	-5.21792	Δphlp1 * LL down vs Δphlp1 * DD	0.0109554
TR_105156	-5.1622	Δphlp1 * LL down vs Δphlp1 * DD	0.000100191
TR_59272	-5.15281	Δphlp1 * LL down vs Δphlp1 * DD	3.48461e-05
TR_108143	-5.11738	Δphlp1 * LL down vs Δphlp1 * DD	0.000147627
TR_57204	-5.11582	Δphlp1 * LL down vs Δphlp1 * DD	2.95566e-05
TR_22453	-4.98959	Δphlp1 * LL down vs Δphlp1 * DD	0.000116613
TR_5359	-4.90538	Δphlp1 * LL down vs Δphlp1 * DD	3.77214e-07
TR_73621	-4.82808	Δphlp1 * LL down vs Δphlp1 * DD	0.0261004		candidate polyketide synthase
TR_49274	-4.81458	Δphlp1 * LL down vs Δphlp1 * DD	0.000741104
TR_105869	-4.79954	Δphlp1 * LL down vs Δphlp1 * DD	8.88628e-05		Distantly related to Hypocrea lixii QID3, a putative cell wall protein. Has a C-terminal class II hydrophobin domain.
TR_74282	-4.79041	Δphlp1 * LL down vs Δphlp1 * DD	0.00212547
TR_66534	-4.74741	Δphlp1 * LL down vs Δphlp1 * DD	1.18976e-07
TR_109946	-4.64331	Δphlp1 * LL down vs Δphlp1 * DD	0.000296811
TR_122824	-4.63402	Δphlp1 * LL down vs Δphlp1 * DD	0.00210558
TR_109031	-4.60747	Δphlp1 * LL down vs Δphlp1 * DD	3.89303e-06
TR_73623	-4.59709	Δphlp1 * LL down vs Δphlp1 * DD	0.00565877
TR_70608	-4.51343	Δphlp1 * LL down vs Δphlp1 * DD	0.00014132
TR_106538	-4.47197	Δphlp1 * LL down vs Δphlp1 * DD	6.4801e-06	hfb5	Putative class II hydrophobin, related to T. reesei HFB2.
TR_108591	-4.45316	Δphlp1 * LL down vs Δphlp1 * DD	1.51373e-08
TR_106797	-4.37749	Δphlp1 * LL down vs Δphlp1 * DD	1.68195e-07
TR_120953	-4.37746	Δphlp1 * LL down vs Δphlp1 * DD	0.00252178
TR_110966	-4.37314	Δphlp1 * LL down vs Δphlp1 * DD	0.000895123
TR_23353	-4.31521	Δphlp1 * LL down vs Δphlp1 * DD	0.0202999
TR_122998	-4.27456	Δphlp1 * LL down vs Δphlp1 * DD	0.000861324
TR_120326	-4.22306	Δphlp1 * LL down vs Δphlp1 * DD	9.49333e-05
TR_43701	-4.20513	Δphlp1 * LL down vs Δphlp1 * DD	0.00336599		hypothetical MFS mutlidrug transporter
TR_105356	-4.19212	Δphlp1 * LL down vs Δphlp1 * DD	1.91865e-08
TR_103060	-4.18522	Δphlp1 * LL down vs Δphlp1 * DD	4.16851e-05
TR_29642	-4.18473	Δphlp1 * LL down vs Δphlp1 * DD	0.000376241		similar to phosphatidylserine decarboxylase
TR_123084	-4.10847	Δphlp1 * LL down vs Δphlp1 * DD	0.0263759		contains dehyrdogenase/reductase domain
TR_123673	-4.05443	Δphlp1 * LL down vs Δphlp1 * DD	2.2365e-06
TR_61227	-4.05157	Δphlp1 * LL down vs Δphlp1 * DD	0.000120229
TR_105287	-4.01355	Δphlp1 * LL down vs Δphlp1 * DD	1.95018e-06
TR_81659	-4.00488	Δphlp1 * LL down vs Δphlp1 * DD	9.86525e-08
TR_104067	-3.97438	Δphlp1 * LL down vs Δphlp1 * DD	1.86377e-05
TR_112490	-3.97339	Δphlp1 * LL down vs Δphlp1 * DD	4.63056e-06
TR_119857	-3.91605	Δphlp1 * LL down vs Δphlp1 * DD	0.000513394
TR_105449	-3.91453	Δphlp1 * LL down vs Δphlp1 * DD	0.000714929
TR_110272	-3.88974	Δphlp1 * LL down vs Δphlp1 * DD	0.00031797
TR_102497	-3.88193	Δphlp1 * LL down vs Δphlp1 * DD	4.83073e-05		C6 transcription factor (secondary metabolism ?)
TR_67907	-3.86817	Δphlp1 * LL down vs Δphlp1 * DD	1.8323e-07
TR_65883	-3.86072	Δphlp1 * LL down vs Δphlp1 * DD	1.93369e-05
TR_110729	-3.85601	Δphlp1 * LL down vs Δphlp1 * DD	0.000266939
TR_59668	-3.80699	Δphlp1 * LL down vs Δphlp1 * DD	2.61594e-07		probable homolog of S. cerevisiae DBF2 a cell cyle protein kinase
TR_37783	-3.78352	Δphlp1 * LL down vs Δphlp1 * DD	0.00041547
TR_110267	-3.78084	Δphlp1 * LL down vs Δphlp1 * DD	4.58064e-06
TR_81004	-3.77033	Δphlp1 * LL down vs Δphlp1 * DD	0.000230388
TR_123199	-3.7527	Δphlp1 * LL down vs Δphlp1 * DD	0.000708086
TR_111405	-3.74954	Δphlp1 * LL down vs Δphlp1 * DD	0.00377384
TR_110008	-3.72784	Δphlp1 * LL down vs Δphlp1 * DD	0.00382623
TR_68924	-3.71072	Δphlp1 * LL down vs Δphlp1 * DD	9.77285e-05
TR_105206	-3.69573	Δphlp1 * LL down vs Δphlp1 * DD	5.50719e-05
TR_108132	-3.69126	Δphlp1 * LL down vs Δphlp1 * DD	7.53232e-05
TR_122324	-3.68882	Δphlp1 * LL down vs Δphlp1 * DD	9.20829e-06
TR_62172	-3.68583	Δphlp1 * LL down vs Δphlp1 * DD	4.25662e-07		COG0531, PotE, Amino acid transporters
TR_54007	-3.67229	Δphlp1 * LL down vs Δphlp1 * DD	1.39785e-05
TR_110910	-3.66473	Δphlp1 * LL down vs Δphlp1 * DD	2.68058e-06
TR_60616	-3.65891	Δphlp1 * LL down vs Δphlp1 * DD	0.0159554
TR_62285	-3.65139	Δphlp1 * LL down vs Δphlp1 * DD	8.78311e-06
TR_58456	-3.6197	Δphlp1 * LL down vs Δphlp1 * DD	1.19963e-06
TR_107935	-3.61949	Δphlp1 * LL down vs Δphlp1 * DD	0.000524303
TR_105336	-3.60543	Δphlp1 * LL down vs Δphlp1 * DD	6.61739e-05
TR_106516	-3.58202	Δphlp1 * LL down vs Δphlp1 * DD	4.94113e-05
TR_108975	-3.55997	Δphlp1 * LL down vs Δphlp1 * DD	0.017321
TR_105752	-3.55985	Δphlp1 * LL down vs Δphlp1 * DD	0.0043141
TR_106939	-3.55848	Δphlp1 * LL down vs Δphlp1 * DD	0.000213123
TR_67562	-3.54418	Δphlp1 * LL down vs Δphlp1 * DD	3.29937e-05
TR_67964	-3.5154	Δphlp1 * LL down vs Δphlp1 * DD	2.23742e-06
TR_65037	-3.48991	Δphlp1 * LL down vs Δphlp1 * DD	3.38226e-05
TR_80639	-3.48651	Δphlp1 * LL down vs Δphlp1 * DD	0.000241402		Related to yeast FTR1 Iron Permease. Hypothetical iron permease involved in high affinity iron uptake. Transmembrane protein that forms complex with Fet3. Located only 1.5 kb upstream from the tre30893 Fet3 gene model
TR_122825	-3.45725	Δphlp1 * LL down vs Δphlp1 * DD	0.00150013
TR_109925	-3.44271	Δphlp1 * LL down vs Δphlp1 * DD	0.00018899
TR_109560	-3.44025	Δphlp1 * LL down vs Δphlp1 * DD	0.000441812
TR_65771	-3.43363	Δphlp1 * LL down vs Δphlp1 * DD	2.90646e-08
TR_110323	-3.42773	Δphlp1 * LL down vs Δphlp1 * DD	0.000111431
TR_107217	-3.41525	Δphlp1 * LL down vs Δphlp1 * DD	0.000692862
TR_111237	-3.39912	Δphlp1 * LL down vs Δphlp1 * DD	0.012617
TR_108655	-3.37655	Δphlp1 * LL down vs Δphlp1 * DD	0.0079369
TR_106178	-3.36732	Δphlp1 * LL down vs Δphlp1 * DD	0.00147827
TR_108144	-3.3373	Δphlp1 * LL down vs Δphlp1 * DD	0.00205565
TR_102920	-3.33411	Δphlp1 * LL down vs Δphlp1 * DD	8.92448e-05
TR_55990	-3.30534	Δphlp1 * LL down vs Δphlp1 * DD	0.000237137
TR_5112	-3.30426	Δphlp1 * LL down vs Δphlp1 * DD	2.32423e-06
TR_107962	-3.28991	Δphlp1 * LL down vs Δphlp1 * DD	0.000122639
TR_104377	-3.28848	Δphlp1 * LL down vs Δphlp1 * DD	1.23802e-06
TR_60418	-3.28438	Δphlp1 * LL down vs Δphlp1 * DD	0.000534184		aldehyde dehydrogenase
TR_66726	-3.28296	Δphlp1 * LL down vs Δphlp1 * DD	0.000138074
TR_120371	-3.24265	Δphlp1 * LL down vs Δphlp1 * DD	4.29131e-05		Bacterial type catalase
TR_68997	-3.23642	Δphlp1 * LL down vs Δphlp1 * DD	6.82042e-05
TR_66788	-3.23541	Δphlp1 * LL down vs Δphlp1 * DD	0.000421025
TR_110455	-3.2334	Δphlp1 * LL down vs Δphlp1 * DD	0.00500176
TR_70028	-3.22961	Δphlp1 * LL down vs Δphlp1 * DD	1.67938e-06
TR_62359	-3.22027	Δphlp1 * LL down vs Δphlp1 * DD	0.000862056
TR_107479	-3.21263	Δphlp1 * LL down vs Δphlp1 * DD	0.000724065
TR_52315	-3.20846	Δphlp1 * LL down vs Δphlp1 * DD	0.0025675
TR_103135	-3.20253	Δphlp1 * LL down vs Δphlp1 * DD	0.000428283
TR_71125	-3.19027	Δphlp1 * LL down vs Δphlp1 * DD	3.35321e-06
TR_60810	-3.1895	Δphlp1 * LL down vs Δphlp1 * DD	0.000173397
TR_109489	-3.1616	Δphlp1 * LL down vs Δphlp1 * DD	7.81853e-06
TR_109850	-3.15568	Δphlp1 * LL down vs Δphlp1 * DD	8.94157e-07
TR_109199	-3.14394	Δphlp1 * LL down vs Δphlp1 * DD	0.00378949
TR_59558	-3.13646	Δphlp1 * LL down vs Δphlp1 * DD	0.00018905
TR_56726	-3.13003	Δphlp1 * LL down vs Δphlp1 * DD	1.98511e-06
TR_110686	-3.11867	Δphlp1 * LL down vs Δphlp1 * DD	1.53419e-06
TR_105823	-3.11447	Δphlp1 * LL down vs Δphlp1 * DD	4.95198e-07
TR_76374	-3.11278	Δphlp1 * LL down vs Δphlp1 * DD	0.00380365
TR_41325	-3.11118	Δphlp1 * LL down vs Δphlp1 * DD	5.90893e-05
TR_50390	-3.10575	Δphlp1 * LL down vs Δphlp1 * DD	1.03053e-05
TR_73760	-3.10351	Δphlp1 * LL down vs Δphlp1 * DD	1.04188e-06
TR_67509	-3.10326	Δphlp1 * LL down vs Δphlp1 * DD	0.00343796
TR_122629	-3.09983	Δphlp1 * LL down vs Δphlp1 * DD	0.00145226
TR_106154	-3.09776	Δphlp1 * LL down vs Δphlp1 * DD	9.88116e-05
TR_109237	-3.09122	Δphlp1 * LL down vs Δphlp1 * DD	0.000886754
TR_55887	-3.08688	Δphlp1 * LL down vs Δphlp1 * DD	5.00152e-06
TR_111561	-3.08549	Δphlp1 * LL down vs Δphlp1 * DD	1.12236e-07
TR_81149	-3.08474	Δphlp1 * LL down vs Δphlp1 * DD	3.56746e-08
TR_65583	-3.07902	Δphlp1 * LL down vs Δphlp1 * DD	0.000327149
TR_33029	-3.07719	Δphlp1 * LL down vs Δphlp1 * DD	0.0216617
TR_55306	-3.0615	Δphlp1 * LL down vs Δphlp1 * DD	9.56047e-05
TR_61858	-3.06104	Δphlp1 * LL down vs Δphlp1 * DD	9.4726e-06
TR_104320	-3.05908	Δphlp1 * LL down vs Δphlp1 * DD	2.13988e-06
TR_58472	-3.05239	Δphlp1 * LL down vs Δphlp1 * DD	0.000128885		catalase
TR_63107	-3.04669	Δphlp1 * LL down vs Δphlp1 * DD	0.0002757
TR_79816	-3.04359	Δphlp1 * LL down vs Δphlp1 * DD	0.039716
TR_109304	-3.04068	Δphlp1 * LL down vs Δphlp1 * DD	0.00927483
TR_109357	-3.03884	Δphlp1 * LL down vs Δphlp1 * DD	0.00010498
TR_63909	-3.032	Δphlp1 * LL down vs Δphlp1 * DD	2.61742e-07
TR_58774	-3.03194	Δphlp1 * LL down vs Δphlp1 * DD	1.60007e-05
TR_69611	-3.03125	Δphlp1 * LL down vs Δphlp1 * DD	0.00100911		hypothetical major facilitator superfamily transporter
TR_104369	-3.02097	Δphlp1 * LL down vs Δphlp1 * DD	7.64058e-05
TR_121486	-3.0169	Δphlp1 * LL down vs Δphlp1 * DD	0.0319604		pfam01490, Aa_trans, Transmembrane amino acid transporter protein
TR_60378	-3.01644	Δphlp1 * LL down vs Δphlp1 * DD	7.90191e-05
TR_71245	-3.01535	Δphlp1 * LL down vs Δphlp1 * DD	0.000414904	chi18-1	chitinase, precursor protein, gextracellular, contains chitin binding domain, type 1
TR_102957	-3.0021	Δphlp1 * LL down vs Δphlp1 * DD	8.45818e-06
TR_32402	-3.00001	Δphlp1 * LL down vs Δphlp1 * DD	4.18444e-06
TR_110271	-2.99587	Δphlp1 * LL down vs Δphlp1 * DD	3.18e-07
TR_61354	-2.98984	Δphlp1 * LL down vs Δphlp1 * DD	0.00418939
TR_2540	-2.98878	Δphlp1 * LL down vs Δphlp1 * DD	0.000199722
TR_106960	-2.97973	Δphlp1 * LL down vs Δphlp1 * DD	1.47294e-05
TR_121702	-2.97819	Δphlp1 * LL down vs Δphlp1 * DD	4.78261e-05
TR_21876	-2.97047	Δphlp1 * LL down vs Δphlp1 * DD	0.00138162
TR_67013	-2.96967	Δphlp1 * LL down vs Δphlp1 * DD	1.46041e-05
TR_104064	-2.96862	Δphlp1 * LL down vs Δphlp1 * DD	1.37596e-06
TR_124306	-2.9638	Δphlp1 * LL down vs Δphlp1 * DD	0.000395304		contains a putative DNL zinc finger domain.
TR_4430	-2.96264	Δphlp1 * LL down vs Δphlp1 * DD	3.9097e-06
TR_111873	-2.95786	Δphlp1 * LL down vs Δphlp1 * DD	5.1702e-05
TR_53900	-2.95767	Δphlp1 * LL down vs Δphlp1 * DD	2.34887e-05
TR_104351	-2.95742	Δphlp1 * LL down vs Δphlp1 * DD	0.0026649
TR_64545	-2.95616	Δphlp1 * LL down vs Δphlp1 * DD	0.00284669
TR_119552	-2.95539	Δphlp1 * LL down vs Δphlp1 * DD	0.0139959
TR_109952	-2.95522	Δphlp1 * LL down vs Δphlp1 * DD	8.69213e-06
TR_104219	-2.95205	Δphlp1 * LL down vs Δphlp1 * DD	0.000568238
TR_107844	-2.94892	Δphlp1 * LL down vs Δphlp1 * DD	0.000141988
TR_104458	-2.9477	Δphlp1 * LL down vs Δphlp1 * DD	0.000665698
TR_66421	-2.94716	Δphlp1 * LL down vs Δphlp1 * DD	0.0327136
TR_112147	-2.94713	Δphlp1 * LL down vs Δphlp1 * DD	0.000420406
TR_105707	-2.94689	Δphlp1 * LL down vs Δphlp1 * DD	8.27368e-05
TR_107913	-2.94471	Δphlp1 * LL down vs Δphlp1 * DD	0.00136424
TR_24586	-2.9445	Δphlp1 * LL down vs Δphlp1 * DD	0.000140602		candidate non-ribosomal peptide synthetase
TR_22466	-2.93806	Δphlp1 * LL down vs Δphlp1 * DD	9.06075e-07
TR_105848	-2.93695	Δphlp1 * LL down vs Δphlp1 * DD	0.000179052
TR_107949	-2.93654	Δphlp1 * LL down vs Δphlp1 * DD	0.000192939
TR_66696	-2.93329	Δphlp1 * LL down vs Δphlp1 * DD	0.00127981
TR_102468	-2.92925	Δphlp1 * LL down vs Δphlp1 * DD	0.00139419
TR_69928	-2.92833	Δphlp1 * LL down vs Δphlp1 * DD	1.4555e-05
TR_105401	-2.92614	Δphlp1 * LL down vs Δphlp1 * DD	1.16674e-06
TR_111955	-2.92573	Δphlp1 * LL down vs Δphlp1 * DD	0.00276468
TR_121653	-2.92247	Δphlp1 * LL down vs Δphlp1 * DD	0.000287796
TR_50793	-2.92188	Δphlp1 * LL down vs Δphlp1 * DD	0.000890173
TR_107008	-2.90957	Δphlp1 * LL down vs Δphlp1 * DD	0.000171217
TR_123396	-2.90653	Δphlp1 * LL down vs Δphlp1 * DD	0.0051462
TR_58602	-2.90321	Δphlp1 * LL down vs Δphlp1 * DD	0.000318008
TR_106475	-2.90224	Δphlp1 * LL down vs Δphlp1 * DD	0.0129228
TR_81676	-2.90168	Δphlp1 * LL down vs Δphlp1 * DD	0.00454807
TR_109848	-2.90164	Δphlp1 * LL down vs Δphlp1 * DD	0.000144488
TR_106649	-2.89742	Δphlp1 * LL down vs Δphlp1 * DD	0.00298778
TR_102855	-2.89699	Δphlp1 * LL down vs Δphlp1 * DD	0.000289188		Contains a possible InterPro domain corresponding to a putative methyltransferase. Shares significant amino acid sequence identity (E = 0.0) with yeast TRM9 (tRNA carboxylmethyl transferase).
TR_53872	-2.8941	Δphlp1 * LL down vs Δphlp1 * DD	3.19826e-05		pfam00920, ILVD_EDD, Dehydratase family
TR_123914	-2.88959	Δphlp1 * LL down vs Δphlp1 * DD	0.05873
TR_63435	-2.88841	Δphlp1 * LL down vs Δphlp1 * DD	6.8256e-05
TR_82425	-2.88554	Δphlp1 * LL down vs Δphlp1 * DD	0.00544602
TR_76238	-2.88209	Δphlp1 * LL down vs Δphlp1 * DD	0.00073933
TR_111110	-2.88029	Δphlp1 * LL down vs Δphlp1 * DD	3.63964e-06
TR_68956	-2.87557	Δphlp1 * LL down vs Δphlp1 * DD	3.14857e-05		pfam01266, DAO, FAD dependent oxidoreductase
TR_112112	-2.86911	Δphlp1 * LL down vs Δphlp1 * DD	8.27159e-06
TR_54790	-2.86802	Δphlp1 * LL down vs Δphlp1 * DD	0.000817067
TR_59322	-2.86708	Δphlp1 * LL down vs Δphlp1 * DD	2.64938e-05
TR_121350	-2.86404	Δphlp1 * LL down vs Δphlp1 * DD	9.11149e-05		related to CipC1
TR_5836	-2.86056	Δphlp1 * LL down vs Δphlp1 * DD	0.000261527		candidate b-mannosidase
TR_33723	-2.86004	Δphlp1 * LL down vs Δphlp1 * DD	0.0257793
TR_66963	-2.85561	Δphlp1 * LL down vs Δphlp1 * DD	7.61213e-07
TR_70197	-2.85531	Δphlp1 * LL down vs Δphlp1 * DD	7.73832e-10
TR_56328	-2.85354	Δphlp1 * LL down vs Δphlp1 * DD	0.00364165		distantly related to b-glycosyltransferases
TR_103113	-2.84043	Δphlp1 * LL down vs Δphlp1 * DD	0.00121629
TR_79602	-2.8393	Δphlp1 * LL down vs Δphlp1 * DD	7.76122e-06		candidate b-glycosidase related to endo-b-1,3-glucanase
TR_49112	-2.83257	Δphlp1 * LL down vs Δphlp1 * DD	3.99219e-05		COG0001, HemL, Glutamate-1-semialdehyde aminotransferase
TR_109641	-2.82828	Δphlp1 * LL down vs Δphlp1 * DD	8.78236e-06
TR_122523	-2.82449	Δphlp1 * LL down vs Δphlp1 * DD	0.0383022		The N-terminal region of a number of fungal transcriptional regulatory proteins contains a Cys-rich motif that is involved in zinc-dependent binding of DNA. The region forms a binuclear Zn cluster, in which two Zn atoms are bound by six Cys residues
TR_62613	-2.82298	Δphlp1 * LL down vs Δphlp1 * DD	2.67469e-06
TR_108182	-2.82176	Δphlp1 * LL down vs Δphlp1 * DD	0.00387821
TR_68131	-2.81703	Δphlp1 * LL down vs Δphlp1 * DD	1.79884e-05
TR_46128	-2.8159	Δphlp1 * LL down vs Δphlp1 * DD	0.00154178
TR_122160	-2.81288	Δphlp1 * LL down vs Δphlp1 * DD	0.000295651
TR_106624	-2.81212	Δphlp1 * LL down vs Δphlp1 * DD	0.013712
TR_110891	-2.80505	Δphlp1 * LL down vs Δphlp1 * DD	0.00243326
TR_31658	-2.80459	Δphlp1 * LL down vs Δphlp1 * DD	0.000280388
TR_105718	-2.80179	Δphlp1 * LL down vs Δphlp1 * DD	0.00108756
TR_5330	-2.79555	Δphlp1 * LL down vs Δphlp1 * DD	4.40484e-06
TR_108775	-2.7935	Δphlp1 * LL down vs Δphlp1 * DD	0.00108767		Transcriptional enhancer activators are nuclear proteins that contain a TEA/ATTSdomain, a DNA-binding region of 66-68 amino acids. The TEA/ATTS domain is found in the N-termini of certain gene regulatory proteins, such as the enhancer factor TEF-1, yeast
TR_79396	-2.79326	Δphlp1 * LL down vs Δphlp1 * DD	0.000121628		candidate polysaccharide-forming b-glycosyltransferase; distantly related to animal hyaluronan synthases
TR_61278	-2.79189	Δphlp1 * LL down vs Δphlp1 * DD	0.00501603
TR_108384	-2.79029	Δphlp1 * LL down vs Δphlp1 * DD	0.0211075
TR_60467	-2.78952	Δphlp1 * LL down vs Δphlp1 * DD	0.00158356
TR_111393	-2.78684	Δphlp1 * LL down vs Δphlp1 * DD	0.000749606
TR_58672	-2.78565	Δphlp1 * LL down vs Δphlp1 * DD	0.00134388
TR_109934	-2.7855	Δphlp1 * LL down vs Δphlp1 * DD	0.0225355
TR_105912	-2.78257	Δphlp1 * LL down vs Δphlp1 * DD	2.63556e-05
TR_120008	-2.78186	Δphlp1 * LL down vs Δphlp1 * DD	7.67309e-06		GMC oxidoreductase
TR_59472	-2.78141	Δphlp1 * LL down vs Δphlp1 * DD	5.23007e-06
TR_70912	-2.77816	Δphlp1 * LL down vs Δphlp1 * DD	0.00149804
TR_65171	-2.77693	Δphlp1 * LL down vs Δphlp1 * DD	0.000239292
TR_121482	-2.77473	Δphlp1 * LL down vs Δphlp1 * DD	0.000527677
TR_60370	-2.7736	Δphlp1 * LL down vs Δphlp1 * DD	0.000401139
TR_75116	-2.76945	Δphlp1 * LL down vs Δphlp1 * DD	7.73558e-07		homologous to the Sur4p fatty acid elongase of Saccharomyces cerevisiae
TR_61403	-2.76748	Δphlp1 * LL down vs Δphlp1 * DD	1.78108e-05
TR_108145	-2.76281	Δphlp1 * LL down vs Δphlp1 * DD	0.0137757
TR_104372	-2.76255	Δphlp1 * LL down vs Δphlp1 * DD	0.000924116
TR_6103	-2.76056	Δphlp1 * LL down vs Δphlp1 * DD	0.00466938
TR_67607	-2.76043	Δphlp1 * LL down vs Δphlp1 * DD	0.00111527
TR_105465	-2.75977	Δphlp1 * LL down vs Δphlp1 * DD	0.00363227
TR_123795	-2.75423	Δphlp1 * LL down vs Δphlp1 * DD	1.04806e-06		allantoinase
TR_110733	-2.75412	Δphlp1 * LL down vs Δphlp1 * DD	3.31982e-05
TR_52979	-2.75242	Δphlp1 * LL down vs Δphlp1 * DD	2.67451e-05
TR_53314	-2.75074	Δphlp1 * LL down vs Δphlp1 * DD	2.678e-05
TR_35726	-2.74817	Δphlp1 * LL down vs Δphlp1 * DD	5.64453e-05
TR_122820	-2.74528	Δphlp1 * LL down vs Δphlp1 * DD	2.90983e-05		COG0436
TR_58115	-2.74524	Δphlp1 * LL down vs Δphlp1 * DD	1.34086e-05
TR_103774	-2.74399	Δphlp1 * LL down vs Δphlp1 * DD	7.89504e-08
TR_57527	-2.73351	Δphlp1 * LL down vs Δphlp1 * DD	1.17207e-08
TR_22386	-2.7335	Δphlp1 * LL down vs Δphlp1 * DD	0.0196944
TR_108251	-2.73246	Δphlp1 * LL down vs Δphlp1 * DD	0.00163261
TR_67678	-2.73058	Δphlp1 * LL down vs Δphlp1 * DD	0.000194538		candidate chitinase
TR_76690	-2.73047	Δphlp1 * LL down vs Δphlp1 * DD	9.44779e-06
TR_110797	-2.72932	Δphlp1 * LL down vs Δphlp1 * DD	0.00208702
TR_63395	-2.72726	Δphlp1 * LL down vs Δphlp1 * DD	7.15232e-07
TR_59434	-2.72716	Δphlp1 * LL down vs Δphlp1 * DD	0.000155856
TR_63400	-2.72036	Δphlp1 * LL down vs Δphlp1 * DD	7.85481e-05
TR_106654	-2.72015	Δphlp1 * LL down vs Δphlp1 * DD	6.05747e-05		This domain is found in a number of fungal transcription factors including transcriptional activator xlnR, yeast regulatory protein GAL4, and other transcription proteins regulating a variety of cellular and metabolic processes.
TR_124136	-2.71871	Δphlp1 * LL down vs Δphlp1 * DD	3.17774e-05
TR_76763	-2.71672	Δphlp1 * LL down vs Δphlp1 * DD	0.0135847		hypothetical G-protein coupled receptor, PTH11 like (implicated in pathogenesis in M. grisea)
TR_73016	-2.71603	Δphlp1 * LL down vs Δphlp1 * DD	2.68794e-05		aryl-alcohol oxidase
TR_59065	-2.71514	Δphlp1 * LL down vs Δphlp1 * DD	0.00129206
TR_106720	-2.71331	Δphlp1 * LL down vs Δphlp1 * DD	6.14023e-06		N-terminal binuclear Zn cluster-containing/DNA binding domain-containing protein
TR_73631	-2.71156	Δphlp1 * LL down vs Δphlp1 * DD	0.092552
TR_66583	-2.71001	Δphlp1 * LL down vs Δphlp1 * DD	3.95075e-05
TR_112633	-2.70989	Δphlp1 * LL down vs Δphlp1 * DD	0.000360174
TR_82014	-2.70694	Δphlp1 * LL down vs Δphlp1 * DD	0.000532952		pfam01490, Aa_trans, Transmembrane amino acid transporter protein
TR_104556	-2.70498	Δphlp1 * LL down vs Δphlp1 * DD	0.00084264
TR_42152	-2.70347	Δphlp1 * LL down vs Δphlp1 * DD	2.43231e-06		candidate b-glycosidase related to chitosanase
TR_106539	-2.69729	Δphlp1 * LL down vs Δphlp1 * DD	3.48656e-05
TR_111716	-2.69717	Δphlp1 * LL down vs Δphlp1 * DD	0.000149857
TR_26029	-2.69549	Δphlp1 * LL down vs Δphlp1 * DD	0.000478379
TR_60758	-2.69315	Δphlp1 * LL down vs Δphlp1 * DD	2.54932e-05
TR_69881	-2.689	Δphlp1 * LL down vs Δphlp1 * DD	1.79936e-05
TR_65114	-2.68863	Δphlp1 * LL down vs Δphlp1 * DD	0.00109055
TR_109231	-2.68822	Δphlp1 * LL down vs Δphlp1 * DD	3.85451e-05
TR_106452	-2.68576	Δphlp1 * LL down vs Δphlp1 * DD	0.000626386
TR_121785	-2.68571	Δphlp1 * LL down vs Δphlp1 * DD	0.00023896
TR_105288	-2.68331	Δphlp1 * LL down vs Δphlp1 * DD	1.28659e-05
TR_112499	-2.68275	Δphlp1 * LL down vs Δphlp1 * DD	0.000515812
TR_111250	-2.6827	Δphlp1 * LL down vs Δphlp1 * DD	0.00311953
TR_60635	-2.67995	Δphlp1 * LL down vs Δphlp1 * DD	0.000227163		candidate a-glycosidase distantly related to a-1,2-mannosidase
TR_36468	-2.67717	Δphlp1 * LL down vs Δphlp1 * DD	0.0033631
TR_69426	-2.67383	Δphlp1 * LL down vs Δphlp1 * DD	4.02632e-05
TR_69500	-2.67348	Δphlp1 * LL down vs Δphlp1 * DD	0.000445635		hypothetical G-protein coupled receptor, PTH11 like (implicated in pathogenesis in M. grisea)
TR_4774	-2.67	Δphlp1 * LL down vs Δphlp1 * DD	0.000568256
TR_5182	-2.66975	Δphlp1 * LL down vs Δphlp1 * DD	1.25841e-05
TR_102780	-2.6676	Δphlp1 * LL down vs Δphlp1 * DD	0.0187515
TR_82153	-2.6654	Δphlp1 * LL down vs Δphlp1 * DD	4.16219e-05
TR_71192	-2.66348	Δphlp1 * LL down vs Δphlp1 * DD	0.000689894
TR_106512	-2.66299	Δphlp1 * LL down vs Δphlp1 * DD	0.000254047
TR_70639	-2.65786	Δphlp1 * LL down vs Δphlp1 * DD	0.00189353
TR_105393	-2.65691	Δphlp1 * LL down vs Δphlp1 * DD	0.032244
TR_76363	-2.65466	Δphlp1 * LL down vs Δphlp1 * DD	1.77e-05		91-247aa pfam03315, SDH_beta, Serine dehydratase beta chain; 522-717aa pfam03313, SDH_alpha, Serine dehydratase alpha chain
TR_110403	-2.65401	Δphlp1 * LL down vs Δphlp1 * DD	0.000433246
TR_104175	-2.64549	Δphlp1 * LL down vs Δphlp1 * DD	9.02581e-06
TR_76360	-2.6427	Δphlp1 * LL down vs Δphlp1 * DD	0.000229824
TR_41604	-2.63841	Δphlp1 * LL down vs Δphlp1 * DD	0.000190129
TR_109206	-2.63647	Δphlp1 * LL down vs Δphlp1 * DD	1.64328e-06
TR_110471	-2.63625	Δphlp1 * LL down vs Δphlp1 * DD	0.0042372
TR_109944	-2.63589	Δphlp1 * LL down vs Δphlp1 * DD	0.0136626
TR_3055	-2.6355	Δphlp1 * LL down vs Δphlp1 * DD	3.51835e-05
TR_65040	-2.62937	Δphlp1 * LL down vs Δphlp1 * DD	3.60403e-06
TR_59491	-2.62551	Δphlp1 * LL down vs Δphlp1 * DD	9.10622e-06
TR_82095	-2.62105	Δphlp1 * LL down vs Δphlp1 * DD	0.00129293		ammonium permease
TR_76601	-2.62031	Δphlp1 * LL down vs Δphlp1 * DD	6.10917e-05		Sulfite oxidase
TR_31447	-2.61883	Δphlp1 * LL down vs Δphlp1 * DD	0.00134238
TR_106812	-2.61854	Δphlp1 * LL down vs Δphlp1 * DD	8.39865e-05
TR_71071	-2.61816	Δphlp1 * LL down vs Δphlp1 * DD	1.7632e-06
TR_5737	-2.61567	Δphlp1 * LL down vs Δphlp1 * DD	3.3997e-06
TR_108155	-2.61305	Δphlp1 * LL down vs Δphlp1 * DD	0.00307941
TR_59740	-2.61294	Δphlp1 * LL down vs Δphlp1 * DD	0.00112232
TR_111837	-2.6128	Δphlp1 * LL down vs Δphlp1 * DD	0.00382925
TR_102773	-2.61259	Δphlp1 * LL down vs Δphlp1 * DD	0.000466676
TR_109320	-2.61111	Δphlp1 * LL down vs Δphlp1 * DD	0.00234997
TR_108458	-2.61062	Δphlp1 * LL down vs Δphlp1 * DD	0.000839359
TR_110757	-2.60981	Δphlp1 * LL down vs Δphlp1 * DD	0.000902453
TR_110197	-2.60921	Δphlp1 * LL down vs Δphlp1 * DD	0.000342792
TR_56587	-2.60826	Δphlp1 * LL down vs Δphlp1 * DD	0.000713296
TR_112398	-2.60802	Δphlp1 * LL down vs Δphlp1 * DD	5.77807e-06
TR_106236	-2.60761	Δphlp1 * LL down vs Δphlp1 * DD	0.0076256
TR_110570	-2.60738	Δphlp1 * LL down vs Δphlp1 * DD	4.27473e-08
TR_123274	-2.60694	Δphlp1 * LL down vs Δphlp1 * DD	1.0127e-05		arylsulfatase domain COG3119.1; for scavenging S from organic sulfate esters; 5 transmembrane domains and signal sequence are consistent with membrane location
TR_5319	-2.60528	Δphlp1 * LL down vs Δphlp1 * DD	6.26786e-05
TR_103033	-2.60517	Δphlp1 * LL down vs Δphlp1 * DD	0.000122542		distantly related to alginate lyases
TR_55681	-2.60153	Δphlp1 * LL down vs Δphlp1 * DD	0.0101843
TR_36913	-2.59897	Δphlp1 * LL down vs Δphlp1 * DD	0.000263182
TR_62548	-2.59863	Δphlp1 * LL down vs Δphlp1 * DD	0.000554586
TR_76713	-2.59826	Δphlp1 * LL down vs Δphlp1 * DD	4.02294e-07
TR_119896	-2.59692	Δphlp1 * LL down vs Δphlp1 * DD	0.00119226		hypothetical malate dehydrogenase (oxaloacetate-decarboxylating, NADP+)
TR_69613	-2.59571	Δphlp1 * LL down vs Δphlp1 * DD	2.56982e-06
TR_103751	-2.5932	Δphlp1 * LL down vs Δphlp1 * DD	8.75573e-06
TR_105363	-2.58714	Δphlp1 * LL down vs Δphlp1 * DD	4.74274e-05
TR_62333	-2.58596	Δphlp1 * LL down vs Δphlp1 * DD	0.000349404
TR_64900	-2.58539	Δphlp1 * LL down vs Δphlp1 * DD	5.49388e-07
TR_108345	-2.57889	Δphlp1 * LL down vs Δphlp1 * DD	0.000349601
TR_106487	-2.57775	Δphlp1 * LL down vs Δphlp1 * DD	0.00137826
TR_121608	-2.57515	Δphlp1 * LL down vs Δphlp1 * DD	3.00345e-06
TR_110342	-2.57502	Δphlp1 * LL down vs Δphlp1 * DD	0.00518431
TR_104380	-2.57166	Δphlp1 * LL down vs Δphlp1 * DD	1.99411e-06
TR_66345	-2.57157	Δphlp1 * LL down vs Δphlp1 * DD	0.00274296		Mn superoxide dismutase
TR_65986	-2.56922	Δphlp1 * LL down vs Δphlp1 * DD	6.26131e-07		candidate a-galactosidase
TR_111517	-2.56917	Δphlp1 * LL down vs Δphlp1 * DD	0.000416175
TR_57101	-2.56626	Δphlp1 * LL down vs Δphlp1 * DD	0.0071887		hypothetical G-protein coupled receptor, PTH11 like (implicated in pathogenesis in M. grisea)
TR_112396	-2.56552	Δphlp1 * LL down vs Δphlp1 * DD	0.000113373
TR_6107	-2.56436	Δphlp1 * LL down vs Δphlp1 * DD	1.6696e-06
TR_111915	-2.56365	Δphlp1 * LL down vs Δphlp1 * DD	0.000325052
TR_62091	-2.5631	Δphlp1 * LL down vs Δphlp1 * DD	0.00396442
TR_102864	-2.56114	Δphlp1 * LL down vs Δphlp1 * DD	0.00902333		hyoothetical protein
TR_55636	-2.56099	Δphlp1 * LL down vs Δphlp1 * DD	0.000262369
TR_121074	-2.5608	Δphlp1 * LL down vs Δphlp1 * DD	0.00349287		The homeobox domain binds DNA through a helix-turn-helix (HTH) structure
TR_70922	-2.55484	Δphlp1 * LL down vs Δphlp1 * DD	5.5619e-07
TR_42264	-2.5546	Δphlp1 * LL down vs Δphlp1 * DD	0.00117871
TR_108457	-2.55426	Δphlp1 * LL down vs Δphlp1 * DD	4.89293e-06
TR_104117	-2.55262	Δphlp1 * LL down vs Δphlp1 * DD	3.93938e-06
TR_105867	-2.5495	Δphlp1 * LL down vs Δphlp1 * DD	0.000347867
TR_112086	-2.54929	Δphlp1 * LL down vs Δphlp1 * DD	0.000382263
TR_59402	-2.54919	Δphlp1 * LL down vs Δphlp1 * DD	0.004541
TR_53282	-2.54761	Δphlp1 * LL down vs Δphlp1 * DD	0.0142764
TR_108383	-2.54711	Δphlp1 * LL down vs Δphlp1 * DD	0.00166077
TR_121556	-2.54606	Δphlp1 * LL down vs Δphlp1 * DD	0.000805774
TR_111874	-2.54502	Δphlp1 * LL down vs Δphlp1 * DD	1.06308e-05
TR_110311	-2.54269	Δphlp1 * LL down vs Δphlp1 * DD	0.000616071
TR_62502	-2.54171	Δphlp1 * LL down vs Δphlp1 * DD	1.35072e-05
TR_58848	-2.54153	Δphlp1 * LL down vs Δphlp1 * DD	0.00942924
TR_68192	-2.54136	Δphlp1 * LL down vs Δphlp1 * DD	1.18699e-05
TR_32639	-2.54037	Δphlp1 * LL down vs Δphlp1 * DD	0.00524618
TR_59838	-2.53877	Δphlp1 * LL down vs Δphlp1 * DD	3.13883e-07
TR_105843	-2.53746	Δphlp1 * LL down vs Δphlp1 * DD	2.62183e-05
TR_58525	-2.53634	Δphlp1 * LL down vs Δphlp1 * DD	0.0225857
TR_30758	-2.53612	Δphlp1 * LL down vs Δphlp1 * DD	0.00107273
TR_123260	-2.53521	Δphlp1 * LL down vs Δphlp1 * DD	0.000213781
TR_3287	-2.53279	Δphlp1 * LL down vs Δphlp1 * DD	0.00252664
TR_111638	-2.52967	Δphlp1 * LL down vs Δphlp1 * DD	1.04075e-05
TR_67600	-2.52578	Δphlp1 * LL down vs Δphlp1 * DD	1.32257e-06
TR_67866	-2.52266	Δphlp1 * LL down vs Δphlp1 * DD	0.0266728
TR_67742	-2.52206	Δphlp1 * LL down vs Δphlp1 * DD	0.000134423
TR_75886	-2.52128	Δphlp1 * LL down vs Δphlp1 * DD	3.49059e-09
TR_3984	-2.52027	Δphlp1 * LL down vs Δphlp1 * DD	0.000145586
TR_33207	-2.51438	Δphlp1 * LL down vs Δphlp1 * DD	8.55072e-05
TR_120224	-2.51403	Δphlp1 * LL down vs Δphlp1 * DD	9.62665e-06
TR_67470	-2.51329	Δphlp1 * LL down vs Δphlp1 * DD	5.64336e-08
TR_104368	-2.51029	Δphlp1 * LL down vs Δphlp1 * DD	0.00309574
TR_106270	-2.51027	Δphlp1 * LL down vs Δphlp1 * DD	0.0188455
TR_112276	-2.51021	Δphlp1 * LL down vs Δphlp1 * DD	0.0462529
TR_78833	-2.5094	Δphlp1 * LL down vs Δphlp1 * DD	7.97173e-06
TR_104867	-2.50866	Δphlp1 * LL down vs Δphlp1 * DD	0.000830512
TR_110140	-2.50642	Δphlp1 * LL down vs Δphlp1 * DD	0.000772942
TR_78462	-2.50607	Δphlp1 * LL down vs Δphlp1 * DD	0.000141481
TR_34297	-2.50481	Δphlp1 * LL down vs Δphlp1 * DD	0.00612138
TR_53501	-2.50476	Δphlp1 * LL down vs Δphlp1 * DD	0.000165833
TR_2362	-2.50345	Δphlp1 * LL down vs Δphlp1 * DD	0.000300527
TR_109219	-2.50325	Δphlp1 * LL down vs Δphlp1 * DD	0.000879758
TR_124040	-2.50102	Δphlp1 * LL down vs Δphlp1 * DD	0.00671401
TR_71970	-2.49934	Δphlp1 * LL down vs Δphlp1 * DD	7.60537e-06		Contains a number of Interpro hits to possible phosphatidylinositol-specific phospholipase C, Y domain.
TR_32849	-2.49917	Δphlp1 * LL down vs Δphlp1 * DD	8.43221e-05
TR_108749	-2.49867	Δphlp1 * LL down vs Δphlp1 * DD	0.0101737
TR_66689	-2.49801	Δphlp1 * LL down vs Δphlp1 * DD	1.30567e-06		cd01321, ADGF, Adenosine deaminase-related growth factors
TR_62297	-2.49701	Δphlp1 * LL down vs Δphlp1 * DD	2.18737e-07		Contains possible Interpro domains that correspond to ribosomal protein L5 and a fungal specific transcription factor.
TR_69569	-2.49585	Δphlp1 * LL down vs Δphlp1 * DD	0.00238343
TR_109394	-2.49562	Δphlp1 * LL down vs Δphlp1 * DD	0.0105501
TR_50593	-2.49383	Δphlp1 * LL down vs Δphlp1 * DD	0.00127648
TR_47971	-2.48794	Δphlp1 * LL down vs Δphlp1 * DD	0.000906128
TR_104073	-2.48651	Δphlp1 * LL down vs Δphlp1 * DD	0.00523312		aspartate racemace
TR_106314	-2.48614	Δphlp1 * LL down vs Δphlp1 * DD	0.00197986
TR_73101	-2.48575	Δphlp1 * LL down vs Δphlp1 * DD	2.71449e-06		candidate b-glycosidase distantly related to b-1,3-1,4-glucanase
TR_104421	-2.4852	Δphlp1 * LL down vs Δphlp1 * DD	2.9564e-05
TR_110890	-2.48432	Δphlp1 * LL down vs Δphlp1 * DD	3.39859e-05		porphobilinogen deaminase-like protein
TR_70500	-2.48426	Δphlp1 * LL down vs Δphlp1 * DD	3.72965e-07
TR_122941	-2.4838	Δphlp1 * LL down vs Δphlp1 * DD	1.88396e-05
TR_104925	-2.48334	Δphlp1 * LL down vs Δphlp1 * DD	0.00668506
TR_52476	-2.48208	Δphlp1 * LL down vs Δphlp1 * DD	0.0031857
TR_30250	-2.48194	Δphlp1 * LL down vs Δphlp1 * DD	0.00050743
TR_70527	-2.47928	Δphlp1 * LL down vs Δphlp1 * DD	8.47538e-05		based on sequence homology with yeast probable phospholipase
TR_30759	-2.4775	Δphlp1 * LL down vs Δphlp1 * DD	0.0387011
TR_104557	-2.47747	Δphlp1 * LL down vs Δphlp1 * DD	0.000612218
TR_109379	-2.47615	Δphlp1 * LL down vs Δphlp1 * DD	0.000536385
TR_68988	-2.4758	Δphlp1 * LL down vs Δphlp1 * DD	0.000795809
TR_106647	-2.47547	Δphlp1 * LL down vs Δphlp1 * DD	0.00541912
TR_82626	-2.47184	Δphlp1 * LL down vs Δphlp1 * DD	0.00187121
TR_110893	-2.47	Δphlp1 * LL down vs Δphlp1 * DD	0.0193977
TR_60825	-2.46925	Δphlp1 * LL down vs Δphlp1 * DD	0.000937613
TR_121337	-2.46805	Δphlp1 * LL down vs Δphlp1 * DD	0.00961227
TR_52701	-2.46727	Δphlp1 * LL down vs Δphlp1 * DD	0.000287432
TR_109381	-2.4662	Δphlp1 * LL down vs Δphlp1 * DD	0.000180445
TR_110026	-2.46617	Δphlp1 * LL down vs Δphlp1 * DD	2.20954e-05
TR_110056	-2.46577	Δphlp1 * LL down vs Δphlp1 * DD	0.0275398
TR_55561	-2.46513	Δphlp1 * LL down vs Δphlp1 * DD	1.65856e-05		hypothetical G-protein coupled receptor, PTH11 like (implicated in pathogenesis in M. grisea)
TR_74437	-2.46324	Δphlp1 * LL down vs Δphlp1 * DD	1.46392e-05
TR_105386	-2.46263	Δphlp1 * LL down vs Δphlp1 * DD	4.83393e-06
TR_107853	-2.46137	Δphlp1 * LL down vs Δphlp1 * DD	0.000952201
TR_54789	-2.46016	Δphlp1 * LL down vs Δphlp1 * DD	0.0013955
TR_49946	-2.45986	Δphlp1 * LL down vs Δphlp1 * DD	0.00280349		has glutathione S-transferase domain
TR_110415	-2.45794	Δphlp1 * LL down vs Δphlp1 * DD	4.55861e-05
TR_78072	-2.45781	Δphlp1 * LL down vs Δphlp1 * DD	2.01506e-06		pfam01425, Amidase
TR_106828	-2.45522	Δphlp1 * LL down vs Δphlp1 * DD	8.86538e-06
TR_104322	-2.45445	Δphlp1 * LL down vs Δphlp1 * DD	5.58895e-07
TR_66657	-2.45414	Δphlp1 * LL down vs Δphlp1 * DD	1.26637e-05
TR_105975	-2.45176	Δphlp1 * LL down vs Δphlp1 * DD	0.000299873
TR_62522	-2.45121	Δphlp1 * LL down vs Δphlp1 * DD	0.00169354
TR_4737	-2.4501	Δphlp1 * LL down vs Δphlp1 * DD	0.00184843
TR_59190	-2.44555	Δphlp1 * LL down vs Δphlp1 * DD	8.68199e-06
TR_56211	-2.44537	Δphlp1 * LL down vs Δphlp1 * DD	0.00065037
TR_106035	-2.44503	Δphlp1 * LL down vs Δphlp1 * DD	1.10294e-05
TR_69901	-2.44135	Δphlp1 * LL down vs Δphlp1 * DD	1.78932e-05
TR_2076	-2.43749	Δphlp1 * LL down vs Δphlp1 * DD	1.12582e-07
TR_103048	-2.43736	Δphlp1 * LL down vs Δphlp1 * DD	4.88222e-05
ADDLSEQ_MAT112	-2.43691	Δphlp1 * LL down vs Δphlp1 * DD	2.13893e-05
TR_102738	-2.43665	Δphlp1 * LL down vs Δphlp1 * DD	5.05922e-05
TR_61350	-2.43471	Δphlp1 * LL down vs Δphlp1 * DD	0.000443908
TR_71008	-2.43028	Δphlp1 * LL down vs Δphlp1 * DD	9.1692e-05
TR_105806	-2.42852	Δphlp1 * LL down vs Δphlp1 * DD	2.74896e-05
TR_55871	-2.42671	Δphlp1 * LL down vs Δphlp1 * DD	2.69906e-06
TR_53025	-2.42459	Δphlp1 * LL down vs Δphlp1 * DD	0.0133056
TR_104533	-2.42435	Δphlp1 * LL down vs Δphlp1 * DD	0.000185282
TR_22845	-2.42293	Δphlp1 * LL down vs Δphlp1 * DD	0.00369762
TR_68401	-2.42271	Δphlp1 * LL down vs Δphlp1 * DD	0.000280737
TR_112237	-2.42204	Δphlp1 * LL down vs Δphlp1 * DD	0.0738854
TR_103801	-2.42163	Δphlp1 * LL down vs Δphlp1 * DD	7.15678e-05
TR_112030	-2.41989	Δphlp1 * LL down vs Δphlp1 * DD	0.0657897
TR_63756	-2.41969	Δphlp1 * LL down vs Δphlp1 * DD	0.00140922
TR_123571	-2.41814	Δphlp1 * LL down vs Δphlp1 * DD	0.00145234
TR_59508	-2.41356	Δphlp1 * LL down vs Δphlp1 * DD	0.00190921
TR_122448	-2.40978	Δphlp1 * LL down vs Δphlp1 * DD	1.82733e-06		C2H2 transcriptional regulator
TR_81670	-2.40686	Δphlp1 * LL down vs Δphlp1 * DD	2.94477e-07
TR_66753	-2.4068	Δphlp1 * LL down vs Δphlp1 * DD	0.00454078
TR_66859	-2.40468	Δphlp1 * LL down vs Δphlp1 * DD	0.0105754
TR_56077	-2.40344	Δphlp1 * LL down vs Δphlp1 * DD	4.52606e-05
TR_119710	-2.40327	Δphlp1 * LL down vs Δphlp1 * DD	0.0038357
TR_109943	-2.40316	Δphlp1 * LL down vs Δphlp1 * DD	0.000236162
TR_105290	-2.40176	Δphlp1 * LL down vs Δphlp1 * DD	0.00115993
TR_103863	-2.40089	Δphlp1 * LL down vs Δphlp1 * DD	0.00241301
TR_110329	-2.40022	Δphlp1 * LL down vs Δphlp1 * DD	0.00155356
TR_122795	-2.39934	Δphlp1 * LL down vs Δphlp1 * DD	4.7266e-05
TR_111170	-2.39883	Δphlp1 * LL down vs Δphlp1 * DD	0.00984181
TR_105874	-2.39825	Δphlp1 * LL down vs Δphlp1 * DD	0.000490013
TR_80578	-2.39772	Δphlp1 * LL down vs Δphlp1 * DD	0.0164964
TR_112660	-2.39761	Δphlp1 * LL down vs Δphlp1 * DD	2.64737e-05
TR_110901	-2.3956	Δphlp1 * LL down vs Δphlp1 * DD	0.00457663		This domain is found in a number of fungal transcription factors including transcriptional activator xlnR, yeast regulatory protein GAL4, and other transcription proteins regulating a variety of cellular and metabolic processes
TR_112535	-2.3945	Δphlp1 * LL down vs Δphlp1 * DD	0.000833078
TR_56499	-2.39413	Δphlp1 * LL down vs Δphlp1 * DD	9.91894e-05
TR_122817	-2.39338	Δphlp1 * LL down vs Δphlp1 * DD	2.4231e-05
TR_76641	-2.3925	Δphlp1 * LL down vs Δphlp1 * DD	0.0118891
TR_54616	-2.39239	Δphlp1 * LL down vs Δphlp1 * DD	3.44126e-05
TR_41009	-2.39045	Δphlp1 * LL down vs Δphlp1 * DD	0.00909332		hypothetical Ras small GTPase, Rho subfamily
TR_68028	-2.39029	Δphlp1 * LL down vs Δphlp1 * DD	0.000323611
TR_80691	-2.38974	Δphlp1 * LL down vs Δphlp1 * DD	0.000700889
TR_108835	-2.38925	Δphlp1 * LL down vs Δphlp1 * DD	3.80615e-05
TR_76039	-2.38911	Δphlp1 * LL down vs Δphlp1 * DD	9.93673e-07		N-terminal binuclear Zn cluster-containing protein
TR_106321	-2.38725	Δphlp1 * LL down vs Δphlp1 * DD	0.000221245
TR_2987	-2.38601	Δphlp1 * LL down vs Δphlp1 * DD	6.23035e-05
TR_58960	-2.38527	Δphlp1 * LL down vs Δphlp1 * DD	4.89566e-06
TR_104359	-2.38495	Δphlp1 * LL down vs Δphlp1 * DD	0.000737264
TR_41617	-2.38485	Δphlp1 * LL down vs Δphlp1 * DD	5.28117e-05
TR_111858	-2.38474	Δphlp1 * LL down vs Δphlp1 * DD	0.000600389
TR_23240	-2.38371	Δphlp1 * LL down vs Δphlp1 * DD	0.00662478
TR_60426	-2.38367	Δphlp1 * LL down vs Δphlp1 * DD	0.00214324
TR_105532	-2.38125	Δphlp1 * LL down vs Δphlp1 * DD	0.0252657
TR_82041	-2.381	Δphlp1 * LL down vs Δphlp1 * DD	0.00420553
TR_37827	-2.38088	Δphlp1 * LL down vs Δphlp1 * DD	4.40654e-06
TR_110078	-2.38061	Δphlp1 * LL down vs Δphlp1 * DD	0.00284938
TR_112516	-2.37872	Δphlp1 * LL down vs Δphlp1 * DD	0.000282462
TR_55374	-2.37528	Δphlp1 * LL down vs Δphlp1 * DD	0.00337468
TR_111681	-2.37449	Δphlp1 * LL down vs Δphlp1 * DD	0.000238375
TR_104695	-2.37291	Δphlp1 * LL down vs Δphlp1 * DD	0.000279119
TR_108046	-2.37162	Δphlp1 * LL down vs Δphlp1 * DD	0.000164829
TR_52021	-2.37134	Δphlp1 * LL down vs Δphlp1 * DD	0.00390881		Contains possible N-terminal protein kinase, active site domain (Interpro).
TR_123086	-2.37069	Δphlp1 * LL down vs Δphlp1 * DD	0.00865766
TR_109367	-2.37044	Δphlp1 * LL down vs Δphlp1 * DD	0.00652096
TR_64181	-2.36722	Δphlp1 * LL down vs Δphlp1 * DD	0.000171948
TR_106051	-2.36715	Δphlp1 * LL down vs Δphlp1 * DD	5.57609e-07
TR_3914	-2.36695	Δphlp1 * LL down vs Δphlp1 * DD	0.00916621
TR_82623	-2.36679	Δphlp1 * LL down vs Δphlp1 * DD	0.013422
TR_102935	-2.36462	Δphlp1 * LL down vs Δphlp1 * DD	1.51323e-05
TR_66888	-2.36362	Δphlp1 * LL down vs Δphlp1 * DD	0.00217891		candidate a-glycosyltransferase
TR_68585	-2.36294	Δphlp1 * LL down vs Δphlp1 * DD	0.000249617		galactose-6-phosphate isomerase
TR_75247	-2.36148	Δphlp1 * LL down vs Δphlp1 * DD	3.56455e-05
TR_105458	-2.35907	Δphlp1 * LL down vs Δphlp1 * DD	0.00233106
TR_66758	-2.35764	Δphlp1 * LL down vs Δphlp1 * DD	0.00471944
TR_108557	-2.35703	Δphlp1 * LL down vs Δphlp1 * DD	0.000167153
TR_107107	-2.35694	Δphlp1 * LL down vs Δphlp1 * DD	0.000530459
TR_109359	-2.35687	Δphlp1 * LL down vs Δphlp1 * DD	5.49853e-05
TR_110276	-2.35497	Δphlp1 * LL down vs Δphlp1 * DD	0.00534663
TR_82214	-2.35487	Δphlp1 * LL down vs Δphlp1 * DD	4.46197e-06
TR_103158	-2.35315	Δphlp1 * LL down vs Δphlp1 * DD	0.00115329
TR_106120	-2.35283	Δphlp1 * LL down vs Δphlp1 * DD	0.000833705
TR_106695	-2.35261	Δphlp1 * LL down vs Δphlp1 * DD	2.18776e-06
TR_59100	-2.35236	Δphlp1 * LL down vs Δphlp1 * DD	0.002413
TR_110363	-2.34938	Δphlp1 * LL down vs Δphlp1 * DD	9.79315e-05
TR_58699	-2.3489	Δphlp1 * LL down vs Δphlp1 * DD	9.7928e-05
TR_109267	-2.34874	Δphlp1 * LL down vs Δphlp1 * DD	0.00640874
TR_106623	-2.34861	Δphlp1 * LL down vs Δphlp1 * DD	7.93927e-07
TR_40156	-2.34387	Δphlp1 * LL down vs Δphlp1 * DD	0.00128214
TR_104261	-2.34317	Δphlp1 * LL down vs Δphlp1 * DD	0.00991939
TR_62693	-2.34305	Δphlp1 * LL down vs Δphlp1 * DD	0.00159378		TRE62693, candidate ABC-transporter, related to a-factor exporter Ste6p (26 % identity)
TR_59763	-2.34291	Δphlp1 * LL down vs Δphlp1 * DD	0.00064305
TR_103009	-2.34244	Δphlp1 * LL down vs Δphlp1 * DD	0.0389371
TR_112519	-2.34088	Δphlp1 * LL down vs Δphlp1 * DD	0.000270235
TR_79813	-2.34	Δphlp1 * LL down vs Δphlp1 * DD	0.000578707
TR_80636	-2.33859	Δphlp1 * LL down vs Δphlp1 * DD	0.000106565
TR_106491	-2.33715	Δphlp1 * LL down vs Δphlp1 * DD	6.15306e-06
TR_5084	-2.33713	Δphlp1 * LL down vs Δphlp1 * DD	0.0144871
TR_105931	-2.33651	Δphlp1 * LL down vs Δphlp1 * DD	0.0114433		candidate b-glycosidase distantly related to N-acetyl-b-D-glucosaminidase
TR_73102	-2.33504	Δphlp1 * LL down vs Δphlp1 * DD	1.99145e-05		candidate b-glycosidase
TR_105379	-2.33262	Δphlp1 * LL down vs Δphlp1 * DD	0.00383429
TR_109030	-2.33191	Δphlp1 * LL down vs Δphlp1 * DD	7.53553e-07
TR_111956	-2.33065	Δphlp1 * LL down vs Δphlp1 * DD	1.19972e-06
TR_109344	-2.32843	Δphlp1 * LL down vs Δphlp1 * DD	3.11297e-05
TR_111838	-2.32753	Δphlp1 * LL down vs Δphlp1 * DD	0.000521411
TR_103121	-2.32349	Δphlp1 * LL down vs Δphlp1 * DD	4.67921e-06
TR_79501	-2.32346	Δphlp1 * LL down vs Δphlp1 * DD	2.15194e-06
TR_112113	-2.3222	Δphlp1 * LL down vs Δphlp1 * DD	0.000210074
TR_31041	-2.3222	Δphlp1 * LL down vs Δphlp1 * DD	4.29295e-06
TR_60557	-2.3217	Δphlp1 * LL down vs Δphlp1 * DD	0.00434207
TR_3094	-2.31962	Δphlp1 * LL down vs Δphlp1 * DD	0.0108843		candidate b-1,6-glucanase; similar to T. harzianum BGN16.3 (GenBank acc no Q8J0I9)
TR_112643	-2.31953	Δphlp1 * LL down vs Δphlp1 * DD	0.000448331
TR_68497	-2.31924	Δphlp1 * LL down vs Δphlp1 * DD	0.000148264
TR_71649	-2.31924	Δphlp1 * LL down vs Δphlp1 * DD	0.00184665		Contains possible InterPro domain motif corresponding to tRNA-dihydrouridine synthase.
TR_112665	-2.31908	Δphlp1 * LL down vs Δphlp1 * DD	0.00231814
TR_122571	-2.31843	Δphlp1 * LL down vs Δphlp1 * DD	0.000658135
TR_21211	-2.31811	Δphlp1 * LL down vs Δphlp1 * DD	2.22604e-05		homolog of the S. pombe Sep1
TR_107071	-2.31693	Δphlp1 * LL down vs Δphlp1 * DD	0.00128274
TR_2068	-2.31668	Δphlp1 * LL down vs Δphlp1 * DD	6.99134e-06
TR_59827	-2.3163	Δphlp1 * LL down vs Δphlp1 * DD	0.010259
TR_4240	-2.31362	Δphlp1 * LL down vs Δphlp1 * DD	3.42234e-05
TR_26160	-2.31331	Δphlp1 * LL down vs Δphlp1 * DD	0.00509825
TR_111082	-2.31241	Δphlp1 * LL down vs Δphlp1 * DD	0.00607334
TR_112563	-2.31077	Δphlp1 * LL down vs Δphlp1 * DD	0.00294704
TR_110740	-2.31063	Δphlp1 * LL down vs Δphlp1 * DD	0.000867089
TR_60206	-2.31006	Δphlp1 * LL down vs Δphlp1 * DD	2.75845e-05
TR_61532	-2.30985	Δphlp1 * LL down vs Δphlp1 * DD	6.84383e-07
TR_79921	-2.30937	Δphlp1 * LL down vs Δphlp1 * DD	4.69533e-05		candidate a-glycosidase distantly related to a-1,2-mannosidase
TR_57749	-2.30894	Δphlp1 * LL down vs Δphlp1 * DD	0.00325996
TR_26187	-2.30829	Δphlp1 * LL down vs Δphlp1 * DD	0.00029477
TR_46285	-2.30748	Δphlp1 * LL down vs Δphlp1 * DD	0.0859587
TR_55126	-2.30739	Δphlp1 * LL down vs Δphlp1 * DD	0.00412161
TR_72788	-2.30731	Δphlp1 * LL down vs Δphlp1 * DD	0.00133827		distantly related to b-glycosyltransferases;Distant relative
TR_70855	-2.30647	Δphlp1 * LL down vs Δphlp1 * DD	0.000408876
TR_123095	-2.30372	Δphlp1 * LL down vs Δphlp1 * DD	0.0736784
TR_27948	-2.30354	Δphlp1 * LL down vs Δphlp1 * DD	0.000402929		hypothetical seven transmembrane receptor - rhodopsin type, related to N. crassa NCU06987
TR_63568	-2.303	Δphlp1 * LL down vs Δphlp1 * DD	0.00258957
TR_35534	-2.30283	Δphlp1 * LL down vs Δphlp1 * DD	0.000858803
TR_110749	-2.30267	Δphlp1 * LL down vs Δphlp1 * DD	0.000109354
TR_79599	-2.30226	Δphlp1 * LL down vs Δphlp1 * DD	2.74895e-09		TRE79599, hypothetical Ca2+ transporter
TR_122043	-2.30143	Δphlp1 * LL down vs Δphlp1 * DD	0.000807809
TR_59081	-2.30078	Δphlp1 * LL down vs Δphlp1 * DD	0.0020688		COG0520, CsdB, Selenocysteine lyase
TR_102582	-2.29963	Δphlp1 * LL down vs Δphlp1 * DD	0.000515383
TR_108874	-2.29859	Δphlp1 * LL down vs Δphlp1 * DD	0.0841608
TR_109648	-2.29481	Δphlp1 * LL down vs Δphlp1 * DD	4.91176e-05
TR_110880	-2.2947	Δphlp1 * LL down vs Δphlp1 * DD	0.0159633
TR_58899	-2.29461	Δphlp1 * LL down vs Δphlp1 * DD	7.12232e-07
TR_67778	-2.29429	Δphlp1 * LL down vs Δphlp1 * DD	0.00289498
TR_103470	-2.29391	Δphlp1 * LL down vs Δphlp1 * DD	0.000766488
TR_112028	-2.29385	Δphlp1 * LL down vs Δphlp1 * DD	9.40922e-05		terpene synthase
TR_73104	-2.29372	Δphlp1 * LL down vs Δphlp1 * DD	0.000721043		N-terminal binuclear Zn cluster-containing/DNA binding domain-containing protein
TR_2499	-2.29343	Δphlp1 * LL down vs Δphlp1 * DD	0.015452
TR_121506	-2.29297	Δphlp1 * LL down vs Δphlp1 * DD	0.00751058		TRE121506, probable mitrochondrial substrate carrier, comprises DEAD/DEAH box helicase domain
TR_27697	-2.29286	Δphlp1 * LL down vs Δphlp1 * DD	0.00211575		pfam01425, Amidase
TR_66854	-2.29276	Δphlp1 * LL down vs Δphlp1 * DD	0.000119688
TR_110263	-2.29088	Δphlp1 * LL down vs Δphlp1 * DD	4.95352e-06
TR_68574	-2.29046	Δphlp1 * LL down vs Δphlp1 * DD	7.29607e-07
TR_106499	-2.28998	Δphlp1 * LL down vs Δphlp1 * DD	4.80821e-05
TR_112267	-2.28913	Δphlp1 * LL down vs Δphlp1 * DD	0.030305
TR_69742	-2.28754	Δphlp1 * LL down vs Δphlp1 * DD	0.00229432
TR_107357	-2.28691	Δphlp1 * LL down vs Δphlp1 * DD	0.000177644
TR_111094	-2.28663	Δphlp1 * LL down vs Δphlp1 * DD	0.00952733		candidate carbohydrate-binding protein
TR_107002	-2.28534	Δphlp1 * LL down vs Δphlp1 * DD	0.00277162
TR_111318	-2.28251	Δphlp1 * LL down vs Δphlp1 * DD	0.00132069
TR_109908	-2.28117	Δphlp1 * LL down vs Δphlp1 * DD	0.00109114
TR_2343	-2.28108	Δphlp1 * LL down vs Δphlp1 * DD	0.00985821
TR_106297	-2.28093	Δphlp1 * LL down vs Δphlp1 * DD	0.000180677		pfam00324, AA_permease, Amino acid permease
TR_107218	-2.2798	Δphlp1 * LL down vs Δphlp1 * DD	0.000321827
TR_60665	-2.27853	Δphlp1 * LL down vs Δphlp1 * DD	4.19208e-06
TR_41768	-2.27847	Δphlp1 * LL down vs Δphlp1 * DD	0.00632783
TR_54129	-2.27836	Δphlp1 * LL down vs Δphlp1 * DD	0.0021716
TR_70988	-2.27695	Δphlp1 * LL down vs Δphlp1 * DD	8.40544e-07
TR_122630	-2.27663	Δphlp1 * LL down vs Δphlp1 * DD	5.27764e-06
TR_69189	-2.2752	Δphlp1 * LL down vs Δphlp1 * DD	0.000433251
TR_104286	-2.27519	Δphlp1 * LL down vs Δphlp1 * DD	0.000332532
TR_103215	-2.27497	Δphlp1 * LL down vs Δphlp1 * DD	1.99879e-07
TR_74390	-2.27355	Δphlp1 * LL down vs Δphlp1 * DD	0.00159491
TR_112274	-2.27345	Δphlp1 * LL down vs Δphlp1 * DD	2.95017e-07
TR_72137	-2.27267	Δphlp1 * LL down vs Δphlp1 * DD	0.00593272
TR_111735	-2.27137	Δphlp1 * LL down vs Δphlp1 * DD	0.0114521
TR_22050	-2.27127	Δphlp1 * LL down vs Δphlp1 * DD	2.10149e-06
TR_69537	-2.27053	Δphlp1 * LL down vs Δphlp1 * DD	0.00155454
TR_104228	-2.26945	Δphlp1 * LL down vs Δphlp1 * DD	3.08329e-07
TR_67958	-2.26935	Δphlp1 * LL down vs Δphlp1 * DD	0.0376926
TR_55837	-2.26913	Δphlp1 * LL down vs Δphlp1 * DD	0.0092472
TR_103063	-2.26908	Δphlp1 * LL down vs Δphlp1 * DD	0.0107022
TR_70327	-2.26904	Δphlp1 * LL down vs Δphlp1 * DD	0.000334777
TR_109443	-2.26771	Δphlp1 * LL down vs Δphlp1 * DD	0.00318006
TR_67707	-2.26717	Δphlp1 * LL down vs Δphlp1 * DD	0.0183917
TR_103668	-2.26695	Δphlp1 * LL down vs Δphlp1 * DD	0.03857
TR_36267	-2.26663	Δphlp1 * LL down vs Δphlp1 * DD	8.28411e-06
TR_112105	-2.26542	Δphlp1 * LL down vs Δphlp1 * DD	0.00122515
TR_110708	-2.26217	Δphlp1 * LL down vs Δphlp1 * DD	9.16767e-05
TR_123732	-2.26155	Δphlp1 * LL down vs Δphlp1 * DD	3.32496e-05
TR_78274	-2.26101	Δphlp1 * LL down vs Δphlp1 * DD	0.00786568		Hypothetical 1-phosphatidylinositol-3-phosphate 5-kinase; fab1; vacuolar membrane kinase that generates phosphatidylinositol (3,5)P2, which is involved in vacuolar sorting and homeostasis
TR_26642	-2.25963	Δphlp1 * LL down vs Δphlp1 * DD	0.000109427
TR_22573	-2.25895	Δphlp1 * LL down vs Δphlp1 * DD	1.5388e-06
TR_124283	-2.25855	Δphlp1 * LL down vs Δphlp1 * DD	3.54957e-06
TR_56582	-2.25824	Δphlp1 * LL down vs Δphlp1 * DD	0.0032165
TR_64906	-2.25675	Δphlp1 * LL down vs Δphlp1 * DD	0.00122788		candidate b-1,6-glucanase; similar to T. harzianum B16-2 (GenBank acc. No. CAA55789) and T. virens BGN3 (AAL84696)
TR_71094	-2.25645	Δphlp1 * LL down vs Δphlp1 * DD	3.89351e-05
TR_59778	-2.2559	Δphlp1 * LL down vs Δphlp1 * DD	1.3846e-06		TRE59778; contains 7 transmembrane domains, putative G-protein coupled receptor, related to A nidulans GprC
TR_26255	-2.2554	Δphlp1 * LL down vs Δphlp1 * DD	3.63124e-05
TR_53133	-2.25414	Δphlp1 * LL down vs Δphlp1 * DD	4.89081e-05
TR_110655	-2.25355	Δphlp1 * LL down vs Δphlp1 * DD	0.000287571		hypothetical RhoA GTPase effector, probable arrestin, involved in signal transduction
TR_75672	-2.25254	Δphlp1 * LL down vs Δphlp1 * DD	3.05409e-05
TR_105150	-2.25176	Δphlp1 * LL down vs Δphlp1 * DD	0.000166256
TR_121445	-2.25083	Δphlp1 * LL down vs Δphlp1 * DD	3.52166e-07
TR_70355	-2.24971	Δphlp1 * LL down vs Δphlp1 * DD	0.013808
TR_44214	-2.24926	Δphlp1 * LL down vs Δphlp1 * DD	5.00855e-05	axe2	candidate membrane-bound acetyl xylan esterase
TR_106537	-2.24913	Δphlp1 * LL down vs Δphlp1 * DD	0.00934803
TR_75409	-2.24903	Δphlp1 * LL down vs Δphlp1 * DD	0.000153555
TR_107495	-2.24729	Δphlp1 * LL down vs Δphlp1 * DD	0.0191512
TR_106089	-2.24675	Δphlp1 * LL down vs Δphlp1 * DD	0.000181747
TR_121138	-2.24322	Δphlp1 * LL down vs Δphlp1 * DD	0.0131037		The N-terminal region of a number of fungal transcriptional regulatory proteins contains a Cys-rich motif that is involved in zinc-dependent binding of DNA. The region forms a binuclear Zn cluster, in which two Zn atoms are bound by six Cys residues
TR_124043	-2.24311	Δphlp1 * LL down vs Δphlp1 * DD	6.48945e-05	chi18-14	chitinase; fungal subgroup B chitinase
TR_54508	-2.24311	Δphlp1 * LL down vs Δphlp1 * DD	0.00154426
TR_61618	-2.24254	Δphlp1 * LL down vs Δphlp1 * DD	0.00140117
TR_52539	-2.24241	Δphlp1 * LL down vs Δphlp1 * DD	6.09519e-07
TR_106829	-2.24158	Δphlp1 * LL down vs Δphlp1 * DD	0.00121978
TR_109334	-2.24108	Δphlp1 * LL down vs Δphlp1 * DD	0.000315697
TR_52222	-2.2404	Δphlp1 * LL down vs Δphlp1 * DD	0.000569539
TR_69896	-2.23978	Δphlp1 * LL down vs Δphlp1 * DD	8.65657e-05
TR_109341	-2.23965	Δphlp1 * LL down vs Δphlp1 * DD	2.2072e-11
TR_74323	-2.2389	Δphlp1 * LL down vs Δphlp1 * DD	0.000170344
TR_69026	-2.23671	Δphlp1 * LL down vs Δphlp1 * DD	0.00264368		sugar transporter
TR_70310	-2.23598	Δphlp1 * LL down vs Δphlp1 * DD	0.00298343
TR_65137	-2.23532	Δphlp1 * LL down vs Δphlp1 * DD	0.00333935		candidate b-glycosidase distantly related to b-1,3-glucanase
TR_69153	-2.2344	Δphlp1 * LL down vs Δphlp1 * DD	0.00305336
TR_112679	-2.23417	Δphlp1 * LL down vs Δphlp1 * DD	1.54253e-07
TR_57534	-2.23357	Δphlp1 * LL down vs Δphlp1 * DD	7.47367e-05		N-terminal binuclear Zn cluster-containing protein
TR_58511	-2.2331	Δphlp1 * LL down vs Δphlp1 * DD	1.68468e-06		pfam00324, AA_permease, Amino acid permease
TR_111145	-2.23305	Δphlp1 * LL down vs Δphlp1 * DD	0.000254295
TR_41260	-2.23298	Δphlp1 * LL down vs Δphlp1 * DD	1.39975e-06		hypothetical G-protein coupled receptor, PTH11 like (implicated in pathogenesis in M. grisea)
TR_68068	-2.23264	Δphlp1 * LL down vs Δphlp1 * DD	6.1046e-05
TR_106488	-2.23205	Δphlp1 * LL down vs Δphlp1 * DD	0.000609222
TR_107349	-2.23178	Δphlp1 * LL down vs Δphlp1 * DD	0.00116381
TR_106252	-2.2305	Δphlp1 * LL down vs Δphlp1 * DD	4.54287e-05
TR_112125	-2.2279	Δphlp1 * LL down vs Δphlp1 * DD	0.00483462
TR_111417	-2.22782	Δphlp1 * LL down vs Δphlp1 * DD	0.00414139
TR_57558	-2.22776	Δphlp1 * LL down vs Δphlp1 * DD	0.000455171
TR_107207	-2.22697	Δphlp1 * LL down vs Δphlp1 * DD	0.0018927
TR_68274	-2.22441	Δphlp1 * LL down vs Δphlp1 * DD	0.0224819
TR_102386	-2.22439	Δphlp1 * LL down vs Δphlp1 * DD	0.0283933
TR_121498	-2.22417	Δphlp1 * LL down vs Δphlp1 * DD	0.000322359		similar to phosphatidylserine decarboxylase
TR_74198	-2.22358	Δphlp1 * LL down vs Δphlp1 * DD	0.000516953		candidate a-glycosidase
TR_44965	-2.22246	Δphlp1 * LL down vs Δphlp1 * DD	0.0147379
TR_104335	-2.22205	Δphlp1 * LL down vs Δphlp1 * DD	0.00112603
TR_69883	-2.22156	Δphlp1 * LL down vs Δphlp1 * DD	0.000205938
TR_80365	-2.22114	Δphlp1 * LL down vs Δphlp1 * DD	2.13926e-05
TR_69870	-2.22106	Δphlp1 * LL down vs Δphlp1 * DD	2.30241e-05
TR_61462	-2.22059	Δphlp1 * LL down vs Δphlp1 * DD	0.00284456
TR_109793	-2.22031	Δphlp1 * LL down vs Δphlp1 * DD	0.000595182
TR_55041	-2.21934	Δphlp1 * LL down vs Δphlp1 * DD	0.0118837
TR_111958	-2.21909	Δphlp1 * LL down vs Δphlp1 * DD	9.37159e-05
TR_68990	-2.21891	Δphlp1 * LL down vs Δphlp1 * DD	0.0155208
TR_76250	-2.21885	Δphlp1 * LL down vs Δphlp1 * DD	0.000764708
TR_5107	-2.21848	Δphlp1 * LL down vs Δphlp1 * DD	0.00105618
TR_111202	-2.21749	Δphlp1 * LL down vs Δphlp1 * DD	0.00583232
TR_103186	-2.21634	Δphlp1 * LL down vs Δphlp1 * DD	0.0007044
TR_76677	-2.21593	Δphlp1 * LL down vs Δphlp1 * DD	0.000609718
TR_68412	-2.21576	Δphlp1 * LL down vs Δphlp1 * DD	0.000574002		hypothetical sphingosine kinase, involved in signal transduction, synthesizes the second messenger sphingosine-1-phosphate
TR_38876	-2.21472	Δphlp1 * LL down vs Δphlp1 * DD	0.00222172
TR_67757	-2.21401	Δphlp1 * LL down vs Δphlp1 * DD	0.033235
TR_104393	-2.21399	Δphlp1 * LL down vs Δphlp1 * DD	0.00177995
TR_29346	-2.21372	Δphlp1 * LL down vs Δphlp1 * DD	0.00634021		belongs to the phosphatidate-phosphatase related phosphoesterase family
TR_108852	-2.21362	Δphlp1 * LL down vs Δphlp1 * DD	0.00183108
TR_109311	-2.21316	Δphlp1 * LL down vs Δphlp1 * DD	0.00173424
TR_107073	-2.2126	Δphlp1 * LL down vs Δphlp1 * DD	0.00610203
TR_67692	-2.21182	Δphlp1 * LL down vs Δphlp1 * DD	4.61735e-06
TR_102787	-2.21177	Δphlp1 * LL down vs Δphlp1 * DD	7.73833e-05
TR_106801	-2.21161	Δphlp1 * LL down vs Δphlp1 * DD	0.000604038
TR_104400	-2.21142	Δphlp1 * LL down vs Δphlp1 * DD	0.0192839		Shows amino acid sequence similarity to the S. cerevisiae PPE1 gene product.
TR_106453	-2.2108	Δphlp1 * LL down vs Δphlp1 * DD	0.02227
TR_108341	-2.21069	Δphlp1 * LL down vs Δphlp1 * DD	0.0441102
TR_110615	-2.20987	Δphlp1 * LL down vs Δphlp1 * DD	0.00393218
TR_38603	-2.20932	Δphlp1 * LL down vs Δphlp1 * DD	0.00110295
TR_70962	-2.20866	Δphlp1 * LL down vs Δphlp1 * DD	0.00016708
TR_21306	-2.20763	Δphlp1 * LL down vs Δphlp1 * DD	2.18261e-05		protein kinase with active site characteristic for serine/threonine protein kinases sharing distant similarity to the U4/U6-associated splicing factor PRP4
TR_69625	-2.20717	Δphlp1 * LL down vs Δphlp1 * DD	1.75186e-05
TR_68470	-2.20691	Δphlp1 * LL down vs Δphlp1 * DD	0.00218037		candidate a-glycosyltransferase
TR_44097	-2.20473	Δphlp1 * LL down vs Δphlp1 * DD	1.5022e-05
TR_111682	-2.20458	Δphlp1 * LL down vs Δphlp1 * DD	0.000334683
TR_123881	-2.20416	Δphlp1 * LL down vs Δphlp1 * DD	0.00192083		N-terminal binuclear Zn cluster-containing/DNA binding domain-containing protein
TR_26163	-2.20376	Δphlp1 * LL down vs Δphlp1 * DD	0.00246915		N-terminal binuclear Zn cluster-containing protein
TR_61692	-2.20305	Δphlp1 * LL down vs Δphlp1 * DD	0.0102405
TR_104174	-2.20276	Δphlp1 * LL down vs Δphlp1 * DD	1.03322e-05
TR_109300	-2.2021	Δphlp1 * LL down vs Δphlp1 * DD	0.00560427
TR_69755	-2.20123	Δphlp1 * LL down vs Δphlp1 * DD	0.000898466
TR_57185	-2.19669	Δphlp1 * LL down vs Δphlp1 * DD	0.000361684		COG0531, PotE, Amino acid transporters
TR_81430	-2.19622	Δphlp1 * LL down vs Δphlp1 * DD	0.0249565		Cation transporting ATPase
TR_59244	-2.19365	Δphlp1 * LL down vs Δphlp1 * DD	0.000146693
TR_60028	-2.19365	Δphlp1 * LL down vs Δphlp1 * DD	0.000160091
TR_107070	-2.19242	Δphlp1 * LL down vs Δphlp1 * DD	2.49267e-05
TR_65493	-2.19189	Δphlp1 * LL down vs Δphlp1 * DD	0.00175533
TR_110689	-2.19051	Δphlp1 * LL down vs Δphlp1 * DD	2.18508e-05
TR_112128	-2.1899	Δphlp1 * LL down vs Δphlp1 * DD	3.29734e-05		distantly related to haem peroxidases. Secretion signal predicted by SignalP.
TR_104220	-2.1864	Δphlp1 * LL down vs Δphlp1 * DD	0.00215569
TR_68161	-2.18613	Δphlp1 * LL down vs Δphlp1 * DD	0.000470839
TR_108401	-2.18605	Δphlp1 * LL down vs Δphlp1 * DD	8.04067e-05
TR_120363	-2.18515	Δphlp1 * LL down vs Δphlp1 * DD	0.00164181		C2H2 transcriptional regulator
TR_58412	-2.1849	Δphlp1 * LL down vs Δphlp1 * DD	0.000140411		COG1064, AdhP, Zn-dependent alcohol dehydrogenases
TR_124084	-2.18484	Δphlp1 * LL down vs Δphlp1 * DD	0.00386343
TR_34183	-2.18453	Δphlp1 * LL down vs Δphlp1 * DD	0.000190651
TR_106604	-2.18415	Δphlp1 * LL down vs Δphlp1 * DD	0.00808535
TR_36703	-2.18341	Δphlp1 * LL down vs Δphlp1 * DD	0.0019675
TR_109323	-2.18279	Δphlp1 * LL down vs Δphlp1 * DD	1.92112e-05
TR_109244	-2.18218	Δphlp1 * LL down vs Δphlp1 * DD	0.0159772
TR_112539	-2.18218	Δphlp1 * LL down vs Δphlp1 * DD	0.00231833
TR_109045	-2.18183	Δphlp1 * LL down vs Δphlp1 * DD	6.86965e-07
TR_21953	-2.18166	Δphlp1 * LL down vs Δphlp1 * DD	0.000198026
TR_112115	-2.1812	Δphlp1 * LL down vs Δphlp1 * DD	0.000341335
TR_123955	-2.18079	Δphlp1 * LL down vs Δphlp1 * DD	0.00485901		hypothetical protein bearing a cerato-platanin domain, related to N. crassa SnodProt1
TR_122176	-2.18034	Δphlp1 * LL down vs Δphlp1 * DD	0.000483869
TR_64397	-2.17943	Δphlp1 * LL down vs Δphlp1 * DD	0.0012134		hypothetical ceramidase family protein, associated to cellulase signal transduction (PMID: 15288024)
TR_110902	-2.17893	Δphlp1 * LL down vs Δphlp1 * DD	0.0311378
TR_77215	-2.1789	Δphlp1 * LL down vs Δphlp1 * DD	0.00183409
TR_105448	-2.17793	Δphlp1 * LL down vs Δphlp1 * DD	0.00449806		candidate carbohydrate-binding protein
TR_52432	-2.17738	Δphlp1 * LL down vs Δphlp1 * DD	0.00218858
TR_111205	-2.17737	Δphlp1 * LL down vs Δphlp1 * DD	0.0308079
TR_108201	-2.17627	Δphlp1 * LL down vs Δphlp1 * DD	7.14955e-06		contains reductase domain
TR_102467	-2.17622	Δphlp1 * LL down vs Δphlp1 * DD	0.00550172
TR_60008	-2.17554	Δphlp1 * LL down vs Δphlp1 * DD	5.67761e-06		Shows amino acid sequence similarity to S. cerevisiae mitochondrial ribosomal protein MRPL35.
TR_104104	-2.17529	Δphlp1 * LL down vs Δphlp1 * DD	0.000184235		N-terminal binuclear Zn cluster-containing protein
TR_57291	-2.17484	Δphlp1 * LL down vs Δphlp1 * DD	0.00012842
TR_4114	-2.17475	Δphlp1 * LL down vs Δphlp1 * DD	9.00462e-07
TR_109264	-2.17428	Δphlp1 * LL down vs Δphlp1 * DD	0.000212001
TR_122212	-2.17249	Δphlp1 * LL down vs Δphlp1 * DD	0.000356984		pfam03097, BRO1, BRO1-like domain
TR_112124	-2.17179	Δphlp1 * LL down vs Δphlp1 * DD	0.000565457
TR_74491	-2.17174	Δphlp1 * LL down vs Δphlp1 * DD	0.000408785
TR_111146	-2.17134	Δphlp1 * LL down vs Δphlp1 * DD	0.0011837
TR_108928	-2.17073	Δphlp1 * LL down vs Δphlp1 * DD	0.0142821
TR_5890	-2.17004	Δphlp1 * LL down vs Δphlp1 * DD	0.000222006		sugar transporter
TR_122541	-2.16941	Δphlp1 * LL down vs Δphlp1 * DD	0.00133575
TR_61720	-2.16895	Δphlp1 * LL down vs Δphlp1 * DD	0.00112174		TRE36042, histidine kinase class X, related to G. moniliformis HHK1
TR_112427	-2.16875	Δphlp1 * LL down vs Δphlp1 * DD	5.1366e-06
TR_52463	-2.16835	Δphlp1 * LL down vs Δphlp1 * DD	0.00233372
TR_67052	-2.16826	Δphlp1 * LL down vs Δphlp1 * DD	3.33646e-06
TR_71817	-2.16696	Δphlp1 * LL down vs Δphlp1 * DD	0.00863817
TR_124059	-2.16636	Δphlp1 * LL down vs Δphlp1 * DD	0.00394139
TR_103016	-2.16628	Δphlp1 * LL down vs Δphlp1 * DD	4.15878e-06
TR_108929	-2.16573	Δphlp1 * LL down vs Δphlp1 * DD	0.00311686
TR_112094	-2.1629	Δphlp1 * LL down vs Δphlp1 * DD	0.000983219
TR_107445	-2.16233	Δphlp1 * LL down vs Δphlp1 * DD	0.0243881
TR_59843	-2.16228	Δphlp1 * LL down vs Δphlp1 * DD	7.92114e-05
TR_55191	-2.16133	Δphlp1 * LL down vs Δphlp1 * DD	0.000506342
TR_106371	-2.15982	Δphlp1 * LL down vs Δphlp1 * DD	0.000481512
TR_57128	-2.15975	Δphlp1 * LL down vs Δphlp1 * DD	0.000772141		candidate glycogen-debranching enzyme
TR_23111	-2.1595	Δphlp1 * LL down vs Δphlp1 * DD	0.000283274
TR_111865	-2.15924	Δphlp1 * LL down vs Δphlp1 * DD	0.00340632
TR_108460	-2.15864	Δphlp1 * LL down vs Δphlp1 * DD	5.02373e-06
TR_112369	-2.15785	Δphlp1 * LL down vs Δphlp1 * DD	0.000185633
TR_106492	-2.15667	Δphlp1 * LL down vs Δphlp1 * DD	0.000235517
TR_65402	-2.15662	Δphlp1 * LL down vs Δphlp1 * DD	0.00185834
TR_64869	-2.15611	Δphlp1 * LL down vs Δphlp1 * DD	0.0131209
TR_21444	-2.15552	Δphlp1 * LL down vs Δphlp1 * DD	0.000159035
TR_59689	-2.15479	Δphlp1 * LL down vs Δphlp1 * DD	8.79792e-05		candidate b-mannosidase
TR_105342	-2.15468	Δphlp1 * LL down vs Δphlp1 * DD	1.58319e-05
TR_70838	-2.15276	Δphlp1 * LL down vs Δphlp1 * DD	0.0300357
TR_107974	-2.15248	Δphlp1 * LL down vs Δphlp1 * DD	0.00743969		bZIP transcription factor JlbA/IDI-4
TR_106868	-2.15164	Δphlp1 * LL down vs Δphlp1 * DD	0.0175641
TR_70400	-2.15094	Δphlp1 * LL down vs Δphlp1 * DD	0.000669492
TR_107502	-2.15035	Δphlp1 * LL down vs Δphlp1 * DD	0.00860102
TR_104336	-2.14979	Δphlp1 * LL down vs Δphlp1 * DD	0.000134784
TR_110986	-2.1482	Δphlp1 * LL down vs Δphlp1 * DD	0.000890411
TR_123262	-2.14802	Δphlp1 * LL down vs Δphlp1 * DD	0.00504489
TR_57526	-2.14688	Δphlp1 * LL down vs Δphlp1 * DD	0.0974734	ste3	TRE19688, matin type pheromone G-protein coupled receptor
TR_108819	-2.14598	Δphlp1 * LL down vs Δphlp1 * DD	0.000118917
TR_108003	-2.14549	Δphlp1 * LL down vs Δphlp1 * DD	0.00207971
TR_57574	-2.14454	Δphlp1 * LL down vs Δphlp1 * DD	6.79204e-05
TR_103062	-2.14399	Δphlp1 * LL down vs Δphlp1 * DD	1.20834e-05
TR_63935	-2.14393	Δphlp1 * LL down vs Δphlp1 * DD	0.000118777		Contains possible InterPro motifs corresponding to isoleucyl-tRNA synthetase, class Ia.
TR_110712	-2.14386	Δphlp1 * LL down vs Δphlp1 * DD	0.00182051
TR_60419	-2.14325	Δphlp1 * LL down vs Δphlp1 * DD	0.00676445
TR_104243	-2.14318	Δphlp1 * LL down vs Δphlp1 * DD	0.0449462
TR_59391	-2.14299	Δphlp1 * LL down vs Δphlp1 * DD	0.000189994		candidate a-galactosidase
TR_66228	-2.14228	Δphlp1 * LL down vs Δphlp1 * DD	3.73717e-05
TR_111733	-2.14213	Δphlp1 * LL down vs Δphlp1 * DD	6.65124e-05		candidate a-glycosidase distantly related to a-1,2-mannosidase
TR_42043	-2.14192	Δphlp1 * LL down vs Δphlp1 * DD	1.80153e-05
TR_105894	-2.14175	Δphlp1 * LL down vs Δphlp1 * DD	0.0389057
TR_105279	-2.14162	Δphlp1 * LL down vs Δphlp1 * DD	6.61573e-05
TR_58574	-2.14041	Δphlp1 * LL down vs Δphlp1 * DD	0.0316205
TR_106082	-2.13999	Δphlp1 * LL down vs Δphlp1 * DD	0.000142342
TR_105155	-2.1387	Δphlp1 * LL down vs Δphlp1 * DD	0.00695941
TR_5789	-2.13828	Δphlp1 * LL down vs Δphlp1 * DD	4.99528e-08
TR_60564	-2.13754	Δphlp1 * LL down vs Δphlp1 * DD	0.000219459
TR_68466	-2.13678	Δphlp1 * LL down vs Δphlp1 * DD	0.00101662		Putative paralogue of a hypothetical glycerone kinase
TR_122971	-2.1365	Δphlp1 * LL down vs Δphlp1 * DD	0.000370465
TR_59082	-2.13649	Δphlp1 * LL down vs Δphlp1 * DD	0.00554084	chi18-2	candidate b-glycosidase related to chitinase; fungal subgroup A chitinase
TR_75472	-2.13598	Δphlp1 * LL down vs Δphlp1 * DD	3.58238e-05		TBP associated Factor 7 (55 Kda) is involved in trancription initiation and is also involved in mRNA export (PMID 10388808)
TR_71394	-2.13558	Δphlp1 * LL down vs Δphlp1 * DD	0.00236145		candidate b-glycosidase related to b-glucuronidase
TR_70830	-2.13481	Δphlp1 * LL down vs Δphlp1 * DD	0.000296525
TR_111881	-2.13452	Δphlp1 * LL down vs Δphlp1 * DD	0.0258418
TR_106947	-2.13444	Δphlp1 * LL down vs Δphlp1 * DD	0.000156007
TR_123468	-2.13319	Δphlp1 * LL down vs Δphlp1 * DD	0.00145375		COG2070, Dioxygenases related to 2-nitropropane dioxygenase
TR_108649	-2.1331	Δphlp1 * LL down vs Δphlp1 * DD	9.60448e-05
TR_75470	-2.13299	Δphlp1 * LL down vs Δphlp1 * DD	0.00287386
TR_68813	-2.13288	Δphlp1 * LL down vs Δphlp1 * DD	0.000164349
TR_123431	-2.1322	Δphlp1 * LL down vs Δphlp1 * DD	0.0064226
TR_75664	-2.13115	Δphlp1 * LL down vs Δphlp1 * DD	0.000568529		exhibits similarity to ATP-dependent RNA helicases.
TR_53029	-2.13037	Δphlp1 * LL down vs Δphlp1 * DD	0.000979795
TR_80654	-2.13023	Δphlp1 * LL down vs Δphlp1 * DD	0.0230812		candidate UDP-glucose:sterol b-glucosyltransferase
TR_70630	-2.12943	Δphlp1 * LL down vs Δphlp1 * DD	0.00642151
TR_65743	-2.12727	Δphlp1 * LL down vs Δphlp1 * DD	0.0534653
TR_49038	-2.12719	Δphlp1 * LL down vs Δphlp1 * DD	0.000532924		Contains Interpro domain that corresponds to eukaryotic initiation factor 3, gamma subunit.
TR_68925	-2.12718	Δphlp1 * LL down vs Δphlp1 * DD	0.00132196
TR_112131	-2.12699	Δphlp1 * LL down vs Δphlp1 * DD	0.0196386
TR_110170	-2.12675	Δphlp1 * LL down vs Δphlp1 * DD	3.90658e-05
TR_4847	-2.12674	Δphlp1 * LL down vs Δphlp1 * DD	5.21755e-06
TR_105176	-2.12548	Δphlp1 * LL down vs Δphlp1 * DD	0.0192625
TR_65190	-2.12467	Δphlp1 * LL down vs Δphlp1 * DD	0.00212768		pfam00795, CN_hydrolase, Carbon-nitrogen hydrolase
TR_51558	-2.12363	Δphlp1 * LL down vs Δphlp1 * DD	0.0763873
TR_124228	-2.12321	Δphlp1 * LL down vs Δphlp1 * DD	0.0034539		candidate chitin synthase
TR_71092	-2.12321	Δphlp1 * LL down vs Δphlp1 * DD	0.00240751
TR_21452	-2.12314	Δphlp1 * LL down vs Δphlp1 * DD	8.52691e-05
TR_108356	-2.12299	Δphlp1 * LL down vs Δphlp1 * DD	0.000150457
TR_111742	-2.12262	Δphlp1 * LL down vs Δphlp1 * DD	0.00119376
TR_62130	-2.12246	Δphlp1 * LL down vs Δphlp1 * DD	0.0009602
TR_111053	-2.12058	Δphlp1 * LL down vs Δphlp1 * DD	0.000326152
TR_81460	-2.12055	Δphlp1 * LL down vs Δphlp1 * DD	0.00420593
TR_55114	-2.11998	Δphlp1 * LL down vs Δphlp1 * DD	0.000309197	trre33435	Nucleoside diphosphatase involved in protein glycosylation in the Golgi
TR_107168	-2.11989	Δphlp1 * LL down vs Δphlp1 * DD	0.0114131
TR_70921	-2.1198	Δphlp1 * LL down vs Δphlp1 * DD	0.0237711
TR_122657	-2.11954	Δphlp1 * LL down vs Δphlp1 * DD	2.46965e-05		containing COOH terminal cytochrome b5 domain. Secretion signal predicted by SignalP.
TR_73024	-2.11839	Δphlp1 * LL down vs Δphlp1 * DD	0.00711124		hypothetical protein
TR_1977	-2.11807	Δphlp1 * LL down vs Δphlp1 * DD	9.76334e-05		pfam04389, Peptidase_M28
TR_67540	-2.11794	Δphlp1 * LL down vs Δphlp1 * DD	0.00223837
TR_122476	-2.11712	Δphlp1 * LL down vs Δphlp1 * DD	3.55728e-05
TR_66437	-2.11665	Δphlp1 * LL down vs Δphlp1 * DD	9.11076e-05
TR_109321	-2.11662	Δphlp1 * LL down vs Δphlp1 * DD	0.00183746
TR_103180	-2.11569	Δphlp1 * LL down vs Δphlp1 * DD	0.00110556
TR_70808	-2.11544	Δphlp1 * LL down vs Δphlp1 * DD	0.0133867
TR_121146	-2.11526	Δphlp1 * LL down vs Δphlp1 * DD	0.000313319
TR_56278	-2.11475	Δphlp1 * LL down vs Δphlp1 * DD	0.00487745
TR_80743	-2.1147	Δphlp1 * LL down vs Δphlp1 * DD	0.000245879
TR_70829	-2.1142	Δphlp1 * LL down vs Δphlp1 * DD	0.00129529
TR_35109	-2.11373	Δphlp1 * LL down vs Δphlp1 * DD	0.00133407
TR_54160	-2.11367	Δphlp1 * LL down vs Δphlp1 * DD	0.000717705		most homologous to GliI [Aspergillus fumigatus]
TR_32798	-2.1136	Δphlp1 * LL down vs Δphlp1 * DD	0.000491746
TR_68086	-2.11323	Δphlp1 * LL down vs Δphlp1 * DD	0.00126864
TR_3568	-2.11314	Δphlp1 * LL down vs Δphlp1 * DD	0.00114245
TR_110238	-2.11255	Δphlp1 * LL down vs Δphlp1 * DD	0.0232772
TR_65164	-2.11201	Δphlp1 * LL down vs Δphlp1 * DD	0.00884942
TR_73829	-2.11182	Δphlp1 * LL down vs Δphlp1 * DD	0.00135931
TR_104209	-2.11072	Δphlp1 * LL down vs Δphlp1 * DD	0.000123943
TR_107745	-2.1103	Δphlp1 * LL down vs Δphlp1 * DD	3.8297e-05
TR_105457	-2.11017	Δphlp1 * LL down vs Δphlp1 * DD	3.69466e-05
TR_1857	-2.10979	Δphlp1 * LL down vs Δphlp1 * DD	0.000490138
TR_79222	-2.10967	Δphlp1 * LL down vs Δphlp1 * DD	0.0136121
TR_74214	-2.10948	Δphlp1 * LL down vs Δphlp1 * DD	0.00204333
TR_4517	-2.10829	Δphlp1 * LL down vs Δphlp1 * DD	0.000922286		protein belonging to the cytochrome P450 superfamily
TR_66598	-2.10803	Δphlp1 * LL down vs Δphlp1 * DD	0.000707535
TR_103149	-2.10772	Δphlp1 * LL down vs Δphlp1 * DD	0.0235388
TR_54596	-2.10707	Δphlp1 * LL down vs Δphlp1 * DD	0.00070557
TR_108793	-2.10693	Δphlp1 * LL down vs Δphlp1 * DD	0.00133782
TR_54784	-2.10652	Δphlp1 * LL down vs Δphlp1 * DD	9.24864e-05
TR_69904	-2.10561	Δphlp1 * LL down vs Δphlp1 * DD	0.00664055
TR_70949	-2.10561	Δphlp1 * LL down vs Δphlp1 * DD	0.000353427		COG0028, IlvB, Thiamine pyrophosphate-requiring enzymes
TR_123786	-2.10504	Δphlp1 * LL down vs Δphlp1 * DD	6.52414e-05		candidate non-ribosomal peptide synthetase/peptaibol synthetase
TR_22331	-2.10504	Δphlp1 * LL down vs Δphlp1 * DD	0.000213174
TR_107339	-2.10434	Δphlp1 * LL down vs Δphlp1 * DD	0.000107678
TR_104939	-2.1039	Δphlp1 * LL down vs Δphlp1 * DD	0.00841021
TR_62780	-2.10355	Δphlp1 * LL down vs Δphlp1 * DD	0.0211395		Contains a KOG domain corresponding to a putative methyltransferase. Shares significant amino acid sequence identity (E = 2.4e-21) with yeast TRM12 gene product.
TR_112387	-2.10313	Δphlp1 * LL down vs Δphlp1 * DD	0.000769822
TR_112055	-2.10265	Δphlp1 * LL down vs Δphlp1 * DD	3.54113e-08
TR_66789	-2.10232	Δphlp1 * LL down vs Δphlp1 * DD	0.000982569		candidate b-glycosidase related to chitosanase
TR_108686	-2.10024	Δphlp1 * LL down vs Δphlp1 * DD	0.000543277
TR_110444	-2.09943	Δphlp1 * LL down vs Δphlp1 * DD	0.00799293		homology to Aspergillus fumigatus Noc3p, probably involved in nuclear export of pre-ribosomes
TR_104171	-2.09919	Δphlp1 * LL down vs Δphlp1 * DD	8.46114e-06
TR_50607	-2.09863	Δphlp1 * LL down vs Δphlp1 * DD	0.00304824
TR_64956	-2.09849	Δphlp1 * LL down vs Δphlp1 * DD	0.00344651
TR_121417	-2.09837	Δphlp1 * LL down vs Δphlp1 * DD	0.00297888
TR_105765	-2.09802	Δphlp1 * LL down vs Δphlp1 * DD	0.00454875
TR_69926	-2.09787	Δphlp1 * LL down vs Δphlp1 * DD	1.48137e-05		distantly related to glycosyltransferases, Glycosyltransferases not yet assigned to a family
TR_105805	-2.09759	Δphlp1 * LL down vs Δphlp1 * DD	0.0137455
TR_108346	-2.09631	Δphlp1 * LL down vs Δphlp1 * DD	0.000634507	chi18-8	candidate b-glycosidase related to chitinase; CHI18-8 (GenBank acc. No. DAA05856); fungal subgroup C chitinase
TR_104907	-2.09626	Δphlp1 * LL down vs Δphlp1 * DD	0.000296232
TR_123090	-2.09625	Δphlp1 * LL down vs Δphlp1 * DD	5.27784e-07
TR_60585	-2.09581	Δphlp1 * LL down vs Δphlp1 * DD	0.00128718
TR_56259	-2.09567	Δphlp1 * LL down vs Δphlp1 * DD	4.00734e-06
TR_107347	-2.09494	Δphlp1 * LL down vs Δphlp1 * DD	6.0681e-06
TR_102876	-2.0948	Δphlp1 * LL down vs Δphlp1 * DD	3.89237e-06
TR_81174	-2.09449	Δphlp1 * LL down vs Δphlp1 * DD	0.000285588		Hypothetical protein
TR_122948	-2.09435	Δphlp1 * LL down vs Δphlp1 * DD	0.000511666		Conserved Multicopper oxidase sequence similar to Fusarium proliferatum laccase. No N-Terminal signal predicted by Signal P. Conserved catalytic residues
TR_108012	-2.09388	Δphlp1 * LL down vs Δphlp1 * DD	0.0138789
TR_22830	-2.09357	Δphlp1 * LL down vs Δphlp1 * DD	0.000181431
TR_103049	-2.09242	Δphlp1 * LL down vs Δphlp1 * DD	0.000423958		candidate a-glycosidase related to exo-polygalacturonase
TR_79565	-2.0922	Δphlp1 * LL down vs Δphlp1 * DD	0.00099359
TR_108893	-2.0917	Δphlp1 * LL down vs Δphlp1 * DD	0.000237277
TR_60676	-2.09072	Δphlp1 * LL down vs Δphlp1 * DD	6.1541e-05		hypothetical caspase, p20 subunit, probably involved in programmed cell death
TR_103143	-2.0904	Δphlp1 * LL down vs Δphlp1 * DD	0.0231577
TR_69688	-2.09016	Δphlp1 * LL down vs Δphlp1 * DD	0.000583955
TR_60739	-2.08958	Δphlp1 * LL down vs Δphlp1 * DD	3.66804e-05
TR_122641	-2.08949	Δphlp1 * LL down vs Δphlp1 * DD	1.0744e-05		possible homolog of S. pombe NPT1
TR_72907	-2.08883	Δphlp1 * LL down vs Δphlp1 * DD	0.00950692		containing conserved N-terminal WSC domains possibly involved in carbohydrate binding. Threonine-rich central region. Secretion signal predicted by SignalP.
TR_109475	-2.08745	Δphlp1 * LL down vs Δphlp1 * DD	0.00625019
TR_69696	-2.08719	Δphlp1 * LL down vs Δphlp1 * DD	0.00134848
TR_66023	-2.08717	Δphlp1 * LL down vs Δphlp1 * DD	0.000166524
TR_123911	-2.08708	Δphlp1 * LL down vs Δphlp1 * DD	0.00036513		hypothetical protein
TR_104551	-2.08703	Δphlp1 * LL down vs Δphlp1 * DD	0.0614841
TR_107297	-2.08691	Δphlp1 * LL down vs Δphlp1 * DD	3.98926e-09
TR_30166	-2.08673	Δphlp1 * LL down vs Δphlp1 * DD	0.00277655
TR_109746	-2.08638	Δphlp1 * LL down vs Δphlp1 * DD	0.000110237
TR_106744	-2.08602	Δphlp1 * LL down vs Δphlp1 * DD	0.000320902
TR_70795	-2.08587	Δphlp1 * LL down vs Δphlp1 * DD	0.0100004		Related to general translation factor eIF2 homolog.
TR_62971	-2.08565	Δphlp1 * LL down vs Δphlp1 * DD	0.00414153
TR_58466	-2.08555	Δphlp1 * LL down vs Δphlp1 * DD	0.00465211
TR_105233	-2.0851	Δphlp1 * LL down vs Δphlp1 * DD	0.000984147
TR_54722	-2.08504	Δphlp1 * LL down vs Δphlp1 * DD	0.000275041
TR_103129	-2.08425	Δphlp1 * LL down vs Δphlp1 * DD	0.0387727
TR_59173	-2.08421	Δphlp1 * LL down vs Δphlp1 * DD	0.000416865
TR_56758	-2.08406	Δphlp1 * LL down vs Δphlp1 * DD	5.64727e-05
TR_111755	-2.0833	Δphlp1 * LL down vs Δphlp1 * DD	1.30501e-07
TR_109716	-2.08276	Δphlp1 * LL down vs Δphlp1 * DD	8.29436e-05
TR_109075	-2.08263	Δphlp1 * LL down vs Δphlp1 * DD	0.0130669
TR_123455	-2.08221	Δphlp1 * LL down vs Δphlp1 * DD	0.00298074
TR_55407	-2.08138	Δphlp1 * LL down vs Δphlp1 * DD	0.0862915
TR_27219	-2.08109	Δphlp1 * LL down vs Δphlp1 * DD	0.00499371		candidate a-glycosidase related to a-galactosidase
TR_77703	-2.081	Δphlp1 * LL down vs Δphlp1 * DD	0.000931596
TR_56687	-2.0809	Δphlp1 * LL down vs Δphlp1 * DD	3.43503e-05
TR_106486	-2.08082	Δphlp1 * LL down vs Δphlp1 * DD	0.000876932		trichodiene synthase
TR_108348	-2.08072	Δphlp1 * LL down vs Δphlp1 * DD	0.0988165
TR_62225	-2.08046	Δphlp1 * LL down vs Δphlp1 * DD	0.00132899
TR_63277	-2.08036	Δphlp1 * LL down vs Δphlp1 * DD	7.90042e-06
TR_119704	-2.08031	Δphlp1 * LL down vs Δphlp1 * DD	0.000356312
TR_60004	-2.08017	Δphlp1 * LL down vs Δphlp1 * DD	0.005826		N-terminal binuclear Zn cluster-containing protein
TR_122584	-2.0801	Δphlp1 * LL down vs Δphlp1 * DD	0.00425626		The helix-turn-helix araC type DNA-binding domain comprises two HTH subdomains; the classical HTH domain and another HTH subdomain with similarity to the classical HTH domain but with an insertion of one residue in the turn-region. Proteins in this family
TR_107616	-2.07998	Δphlp1 * LL down vs Δphlp1 * DD	0.000482171
TR_66606	-2.07964	Δphlp1 * LL down vs Δphlp1 * DD	0.00818225
TR_66280	-2.07952	Δphlp1 * LL down vs Δphlp1 * DD	0.0010048
TR_105597	-2.07881	Δphlp1 * LL down vs Δphlp1 * DD	4.69987e-05
TR_54230	-2.07879	Δphlp1 * LL down vs Δphlp1 * DD	7.12066e-06
TR_107146	-2.07851	Δphlp1 * LL down vs Δphlp1 * DD	0.030917
TR_71039	-2.07848	Δphlp1 * LL down vs Δphlp1 * DD	3.65738e-05		pfam06052, 3-HAO, 3-hydroxyanthranilic acid dioxygenase
TR_110731	-2.07784	Δphlp1 * LL down vs Δphlp1 * DD	0.00026184
TR_59205	-2.07774	Δphlp1 * LL down vs Δphlp1 * DD	0.000108324
TR_105524	-2.07754	Δphlp1 * LL down vs Δphlp1 * DD	0.00525707
TR_62975	-2.07696	Δphlp1 * LL down vs Δphlp1 * DD	1.2835e-06
TR_68169	-2.07649	Δphlp1 * LL down vs Δphlp1 * DD	0.000807215		TRE68169, hypothetical Calcium transporter
TR_81389	-2.07613	Δphlp1 * LL down vs Δphlp1 * DD	1.35215e-05
TR_120381	-2.07539	Δphlp1 * LL down vs Δphlp1 * DD	0.00052746
TR_53859	-2.07478	Δphlp1 * LL down vs Δphlp1 * DD	7.31211e-06
TR_121095	-2.07467	Δphlp1 * LL down vs Δphlp1 * DD	0.00030674
TR_106250	-2.07448	Δphlp1 * LL down vs Δphlp1 * DD	4.25775e-06
TR_26871	-2.0742	Δphlp1 * LL down vs Δphlp1 * DD	0.0228251
TR_76706	-2.07416	Δphlp1 * LL down vs Δphlp1 * DD	1.14328e-05
TR_67732	-2.07368	Δphlp1 * LL down vs Δphlp1 * DD	0.000364774
TR_109679	-2.07342	Δphlp1 * LL down vs Δphlp1 * DD	0.000528192
TR_62938	-2.07309	Δphlp1 * LL down vs Δphlp1 * DD	0.00518144
TR_67430	-2.07254	Δphlp1 * LL down vs Δphlp1 * DD	0.000228138
TR_75998	-2.07204	Δphlp1 * LL down vs Δphlp1 * DD	2.3795e-06
TR_5612	-2.07181	Δphlp1 * LL down vs Δphlp1 * DD	4.69251e-05
TR_59267	-2.07173	Δphlp1 * LL down vs Δphlp1 * DD	0.00563928		COG3961, Pyruvate decarboxylase and related thiamine pyrophosphate-requiring enzymes
TR_103172	-2.07156	Δphlp1 * LL down vs Δphlp1 * DD	0.0177695
TR_106583	-2.06988	Δphlp1 * LL down vs Δphlp1 * DD	0.0444794
TR_23154	-2.06967	Δphlp1 * LL down vs Δphlp1 * DD	0.0012181
TR_107866	-2.0694	Δphlp1 * LL down vs Δphlp1 * DD	3.85997e-05
TR_47814	-2.06917	Δphlp1 * LL down vs Δphlp1 * DD	0.00044225
TR_56141	-2.06902	Δphlp1 * LL down vs Δphlp1 * DD	0.00283385
TR_103403	-2.06693	Δphlp1 * LL down vs Δphlp1 * DD	0.000570645
TR_103230	-2.06649	Δphlp1 * LL down vs Δphlp1 * DD	0.00477971		N-terminal binuclear Zn cluster-containing protein;responsive to light in the absence of photoreceptor (Chen et al., 2009)
TR_119822	-2.06494	Δphlp1 * LL down vs Δphlp1 * DD	0.000117375		possible negative regulator of sexual conjugation and meiosis
TR_121875	-2.06437	Δphlp1 * LL down vs Δphlp1 * DD	0.000753507
TR_4426	-2.06435	Δphlp1 * LL down vs Δphlp1 * DD	0.00484753
TR_21595	-2.06401	Δphlp1 * LL down vs Δphlp1 * DD	0.000146404
TR_65097	-2.06392	Δphlp1 * LL down vs Δphlp1 * DD	0.0209916
TR_76204	-2.06278	Δphlp1 * LL down vs Δphlp1 * DD	0.00151438
TR_81096	-2.0626	Δphlp1 * LL down vs Δphlp1 * DD	0.00423652
TR_56780	-2.06258	Δphlp1 * LL down vs Δphlp1 * DD	0.000102679		DNA polymerase X family member. Most closely related to DNA polymerase lambda, an enzyme that participates in base excision repair and nonhomolgous end joining. Homologs in other organisms also possess terminal deoxyribonucleotidyl transferase activity.
TR_59759	-2.06189	Δphlp1 * LL down vs Δphlp1 * DD	0.00139232
TR_103205	-2.06079	Δphlp1 * LL down vs Δphlp1 * DD	0.00102123
TR_102836	-2.06074	Δphlp1 * LL down vs Δphlp1 * DD	0.0261516
TR_109331	-2.0603	Δphlp1 * LL down vs Δphlp1 * DD	0.0134148
TR_55637	-2.06022	Δphlp1 * LL down vs Δphlp1 * DD	0.000223232		contains putative domains representing RNA-dependent RNA polymerase (RdRP) and DEXDc/DEAD-like helicases.
TR_54761	-2.06001	Δphlp1 * LL down vs Δphlp1 * DD	0.000426604
TR_69179	-2.06001	Δphlp1 * LL down vs Δphlp1 * DD	5.73773e-05
TR_43071	-2.05987	Δphlp1 * LL down vs Δphlp1 * DD	0.000380604
TR_4171	-2.05929	Δphlp1 * LL down vs Δphlp1 * DD	0.00390138		TRE4171, hypothetical calcium transporter
TR_65033	-2.05922	Δphlp1 * LL down vs Δphlp1 * DD	0.000296922
TR_67931	-2.05894	Δphlp1 * LL down vs Δphlp1 * DD	0.000214384
TR_73039	-2.05832	Δphlp1 * LL down vs Δphlp1 * DD	0.000104641		pfam01636, APH, Phosphotransferase enzyme family aligned
TR_65232	-2.05788	Δphlp1 * LL down vs Δphlp1 * DD	0.0077388
TR_60458	-2.0575	Δphlp1 * LL down vs Δphlp1 * DD	2.50898e-06		candidate non-ribosomal peptide synthetase
TR_108199	-2.05717	Δphlp1 * LL down vs Δphlp1 * DD	1.80184e-07
TR_110922	-2.05709	Δphlp1 * LL down vs Δphlp1 * DD	9.87527e-05
TR_53153	-2.05648	Δphlp1 * LL down vs Δphlp1 * DD	0.000115208
TR_75884	-2.05632	Δphlp1 * LL down vs Δphlp1 * DD	0.0620275
TR_60338	-2.05619	Δphlp1 * LL down vs Δphlp1 * DD	0.00472321		Contains an InterPro SAM binding motif, and KOG domain corresponding to tRNA(1-methyladenosine) methyltransferase, subunit GCD14 (yeast).
TR_104201	-2.05546	Δphlp1 * LL down vs Δphlp1 * DD	8.47783e-05
TR_62702	-2.0554	Δphlp1 * LL down vs Δphlp1 * DD	0.000128516
TR_28781	-2.05514	Δphlp1 * LL down vs Δphlp1 * DD	0.000463428		This family of proteins includes the DNA-binding meisosis-specific protein NDT80. It also describes PhoG and its homologues, proteins that have been found to increase acid phosphatase activity within certain fungi. It is not clear that these proteins are
TR_112193	-2.05485	Δphlp1 * LL down vs Δphlp1 * DD	0.00133297
TR_64920	-2.05478	Δphlp1 * LL down vs Δphlp1 * DD	0.00146942
TR_109910	-2.05438	Δphlp1 * LL down vs Δphlp1 * DD	0.0188403
TR_112514	-2.05363	Δphlp1 * LL down vs Δphlp1 * DD	0.00141954
TR_105171	-2.05349	Δphlp1 * LL down vs Δphlp1 * DD	0.000120112
TR_70191	-2.05345	Δphlp1 * LL down vs Δphlp1 * DD	1.96074e-07
TR_110433	-2.05304	Δphlp1 * LL down vs Δphlp1 * DD	1.41135e-06
TR_75139	-2.05299	Δphlp1 * LL down vs Δphlp1 * DD	0.000749724
TR_60638	-2.05115	Δphlp1 * LL down vs Δphlp1 * DD	0.0171475
TR_59775	-2.05078	Δphlp1 * LL down vs Δphlp1 * DD	8.06631e-06		possibly part of secondary metabolite cluster that contains PKS (tre33804) and PKS-NRPS hybrid (tre14836) genes
TR_105838	-2.04981	Δphlp1 * LL down vs Δphlp1 * DD	0.000167266
TR_108412	-2.04951	Δphlp1 * LL down vs Δphlp1 * DD	1.62713e-06
TR_65739	-2.04679	Δphlp1 * LL down vs Δphlp1 * DD	0.00471784
TR_110825	-2.04677	Δphlp1 * LL down vs Δphlp1 * DD	0.000210971
TR_32212	-2.04651	Δphlp1 * LL down vs Δphlp1 * DD	1.89448e-05
TR_107768	-2.04632	Δphlp1 * LL down vs Δphlp1 * DD	0.011012
TR_109242	-2.04606	Δphlp1 * LL down vs Δphlp1 * DD	0.00199839
TR_108548	-2.04595	Δphlp1 * LL down vs Δphlp1 * DD	0.00227184
TR_22181	-2.04578	Δphlp1 * LL down vs Δphlp1 * DD	0.00824063
TR_106897	-2.04556	Δphlp1 * LL down vs Δphlp1 * DD	0.00480753
TR_112085	-2.04507	Δphlp1 * LL down vs Δphlp1 * DD	3.50836e-06
TR_56853	-2.0432	Δphlp1 * LL down vs Δphlp1 * DD	0.00174201
TR_122480	-2.04273	Δphlp1 * LL down vs Δphlp1 * DD	2.36365e-05
TR_121773	-2.04248	Δphlp1 * LL down vs Δphlp1 * DD	0.0322809
TR_103463	-2.04238	Δphlp1 * LL down vs Δphlp1 * DD	0.000704203
TR_3662	-2.04184	Δphlp1 * LL down vs Δphlp1 * DD	1.74592e-05
TR_66985	-2.04181	Δphlp1 * LL down vs Δphlp1 * DD	2.06025e-06
TR_112338	-2.04099	Δphlp1 * LL down vs Δphlp1 * DD	0.0128681
TR_124299	-2.04084	Δphlp1 * LL down vs Δphlp1 * DD	7.33076e-08		hypothetical WD40 repeat protein with homology to P. anserina vegetatible incompatibility protein HET-E-1, contains NACHT-domain
TR_53076	-2.04055	Δphlp1 * LL down vs Δphlp1 * DD	3.39991e-05
TR_103459	-2.04018	Δphlp1 * LL down vs Δphlp1 * DD	0.00116269
TR_109444	-2.04007	Δphlp1 * LL down vs Δphlp1 * DD	0.004414
TR_67982	-2.03934	Δphlp1 * LL down vs Δphlp1 * DD	4.28192e-05		protein kinase with active site characteristic for serine/threonine kinases and distant similarity to cyclin-dependent kinase WEE1 involved in cell cycle control
TR_105391	-2.03909	Δphlp1 * LL down vs Δphlp1 * DD	3.28869e-05
TR_48438	-2.03905	Δphlp1 * LL down vs Δphlp1 * DD	0.000156297
TR_79119	-2.03898	Δphlp1 * LL down vs Δphlp1 * DD	0.0042589
TR_56095	-2.03884	Δphlp1 * LL down vs Δphlp1 * DD	0.015951
TR_61066	-2.03884	Δphlp1 * LL down vs Δphlp1 * DD	0.0152545		GMC oxidoreductase
TR_120215	-2.03812	Δphlp1 * LL down vs Δphlp1 * DD	0.00119335
TR_22481	-2.0375	Δphlp1 * LL down vs Δphlp1 * DD	5.91159e-05
TR_104448	-2.03743	Δphlp1 * LL down vs Δphlp1 * DD	0.000415498
TR_108344	-2.037	Δphlp1 * LL down vs Δphlp1 * DD	0.0171318
TR_105798	-2.03694	Δphlp1 * LL down vs Δphlp1 * DD	0.000240598		Putative transporter, possibly part of secondary metabolite cluster that contains PKS (tre33804) and PKS-NRPS hybrid (tre14836) genes
TR_81586	-2.03521	Δphlp1 * LL down vs Δphlp1 * DD	0.0921048
TR_105785	-2.03506	Δphlp1 * LL down vs Δphlp1 * DD	0.0164331
TR_37067	-2.03397	Δphlp1 * LL down vs Δphlp1 * DD	7.44924e-06
TR_64720	-2.03394	Δphlp1 * LL down vs Δphlp1 * DD	7.12186e-05		similar to oxidoreductase, short-chain dehydrogenase/reductase family
TR_81420	-2.03377	Δphlp1 * LL down vs Δphlp1 * DD	0.000357165
TR_32261	-2.03362	Δphlp1 * LL down vs Δphlp1 * DD	5.01102e-06
TR_3394	-2.03304	Δphlp1 * LL down vs Δphlp1 * DD	0.000506554
TR_112146	-2.03215	Δphlp1 * LL down vs Δphlp1 * DD	2.42934e-05
TR_74187	-2.03151	Δphlp1 * LL down vs Δphlp1 * DD	0.0056652
TR_44878	-2.03045	Δphlp1 * LL down vs Δphlp1 * DD	0.00088856
TR_111887	-2.02956	Δphlp1 * LL down vs Δphlp1 * DD	0.00809732
TR_56390	-2.02904	Δphlp1 * LL down vs Δphlp1 * DD	0.0107185		hypothetical chip?
TR_52165	-2.02882	Δphlp1 * LL down vs Δphlp1 * DD	0.0151627
TR_70973	-2.02865	Δphlp1 * LL down vs Δphlp1 * DD	7.48846e-05
TR_42377	-2.02853	Δphlp1 * LL down vs Δphlp1 * DD	0.00235151
TR_62475	-2.02819	Δphlp1 * LL down vs Δphlp1 * DD	0.0274181
TR_58694	-2.0275	Δphlp1 * LL down vs Δphlp1 * DD	7.02879e-05
TR_42792	-2.02698	Δphlp1 * LL down vs Δphlp1 * DD	0.0428523
TR_74223	-2.02645	Δphlp1 * LL down vs Δphlp1 * DD	0.0018704	xyn1	xylanase 1 (EC 3.2.1.8)
TR_80115	-2.02611	Δphlp1 * LL down vs Δphlp1 * DD	0.00107298
TR_82172	-2.0259	Δphlp1 * LL down vs Δphlp1 * DD	0.000111057
TR_123806	-2.02587	Δphlp1 * LL down vs Δphlp1 * DD	0.00395186		hypothetical G-protein coupled receptor protein, family 2, secretin like, possibly involved in signal transduction, related to NCU09427
TR_69181	-2.02524	Δphlp1 * LL down vs Δphlp1 * DD	2.08779e-06
TR_75036	-2.0249	Δphlp1 * LL down vs Δphlp1 * DD	0.00425171		candidate a-glucosidase
TR_104203	-2.02482	Δphlp1 * LL down vs Δphlp1 * DD	0.00131036
TR_120577	-2.02441	Δphlp1 * LL down vs Δphlp1 * DD	0.000108361
TR_74477	-2.0242	Δphlp1 * LL down vs Δphlp1 * DD	0.00375003
TR_59791	-2.02389	Δphlp1 * LL down vs Δphlp1 * DD	0.00101044	chi18-15	candidate chitinase related to bacterial chitinases, does not belong to a fungal subgroup
TR_108573	-2.02331	Δphlp1 * LL down vs Δphlp1 * DD	7.70286e-05
TR_105389	-2.02151	Δphlp1 * LL down vs Δphlp1 * DD	0.00494469
TR_119826	-2.02104	Δphlp1 * LL down vs Δphlp1 * DD	0.00466248
TR_106607	-2.02048	Δphlp1 * LL down vs Δphlp1 * DD	0.000891007
TR_104684	-2.02028	Δphlp1 * LL down vs Δphlp1 * DD	0.0019215
TR_109178	-2.02027	Δphlp1 * LL down vs Δphlp1 * DD	7.77573e-06
TR_123422	-2.02027	Δphlp1 * LL down vs Δphlp1 * DD	6.02124e-05		Hypothetical cis-golgi GTPase-activating protein (GAP), gyp1; Rab (ypt1) activating; involved in vesicle docking and fusion
TR_74962	-2.02019	Δphlp1 * LL down vs Δphlp1 * DD	0.00719131		WD-40 repeats are short ~40 amino acid motifs, often terminating in a Trp-Asp (W-D) dipeptide. WD-containing proteins have 4 to 16 repeating units, all of which are thought to form a circularised beta-propeller structure
TR_66913	-2.01978	Δphlp1 * LL down vs Δphlp1 * DD	1.19255e-05		Phosphatidylinositol 3-kinase responsible for the synthesis of phosphatidylinositol 3-phosphate; forms membrane-associated signal transduction complex with Vps15p involved in vacuolar transport in yeast
TR_6067	-2.01929	Δphlp1 * LL down vs Δphlp1 * DD	0.000308451
TR_102890	-2.01896	Δphlp1 * LL down vs Δphlp1 * DD	0.0197688
TR_110987	-2.01848	Δphlp1 * LL down vs Δphlp1 * DD	0.00595749
TR_108233	-2.01761	Δphlp1 * LL down vs Δphlp1 * DD	0.0114835
TR_111095	-2.01684	Δphlp1 * LL down vs Δphlp1 * DD	0.00681345
TR_64617	-2.01587	Δphlp1 * LL down vs Δphlp1 * DD	0.000132321		hypothetical guanine nucleotide-binding protein beta subunit-like protein, contains WD40-repeats
TR_60581	-2.01435	Δphlp1 * LL down vs Δphlp1 * DD	0.000631557		aa 15-320 COG1171
TR_106405	-2.0143	Δphlp1 * LL down vs Δphlp1 * DD	0.00541872		extracellular lipase-like protein
TR_42513	-2.01428	Δphlp1 * LL down vs Δphlp1 * DD	0.00493306
TR_57002	-2.01423	Δphlp1 * LL down vs Δphlp1 * DD	0.00407696
TR_111516	-2.01404	Δphlp1 * LL down vs Δphlp1 * DD	0.00730074
TR_108013	-2.01395	Δphlp1 * LL down vs Δphlp1 * DD	2.05724e-05
TR_43472	-2.01343	Δphlp1 * LL down vs Δphlp1 * DD	0.0730656
TR_107012	-2.01252	Δphlp1 * LL down vs Δphlp1 * DD	0.000352206
TR_2730	-2.01224	Δphlp1 * LL down vs Δphlp1 * DD	0.00862443
TR_60664	-2.0121	Δphlp1 * LL down vs Δphlp1 * DD	1.53856e-06
TR_70631	-2.01188	Δphlp1 * LL down vs Δphlp1 * DD	0.000457936
TR_104215	-2.01183	Δphlp1 * LL down vs Δphlp1 * DD	0.000287068
TR_61223	-2.01077	Δphlp1 * LL down vs Δphlp1 * DD	2.90436e-05
TR_106029	-2.01068	Δphlp1 * LL down vs Δphlp1 * DD	0.000238853
TR_21668	-2.01055	Δphlp1 * LL down vs Δphlp1 * DD	0.000116167
TR_56876	-2.00963	Δphlp1 * LL down vs Δphlp1 * DD	0.00130421		candidate a-glycosyltransferase
TR_62424	-2.00923	Δphlp1 * LL down vs Δphlp1 * DD	0.0060168		candidate UDP-glucose:sterol b-glucosyltransferase
TR_106296	-2.00804	Δphlp1 * LL down vs Δphlp1 * DD	3.68665e-06
TR_62114	-2.00747	Δphlp1 * LL down vs Δphlp1 * DD	0.00744521
TR_64919	-2.0073	Δphlp1 * LL down vs Δphlp1 * DD	0.00536666
TR_3532	-2.00712	Δphlp1 * LL down vs Δphlp1 * DD	0.0186042
TR_59234	-2.0068	Δphlp1 * LL down vs Δphlp1 * DD	0.00694078
TR_111541	-2.00637	Δphlp1 * LL down vs Δphlp1 * DD	0.000265117
TR_31075	-2.00594	Δphlp1 * LL down vs Δphlp1 * DD	0.00402642
TR_22875	-2.00576	Δphlp1 * LL down vs Δphlp1 * DD	0.00210778
TR_80813	-2.00573	Δphlp1 * LL down vs Δphlp1 * DD	0.000381212
TR_56572	-2.00542	Δphlp1 * LL down vs Δphlp1 * DD	0.000491149
TR_103597	-2.00508	Δphlp1 * LL down vs Δphlp1 * DD	0.0163622
TR_109608	-2.00506	Δphlp1 * LL down vs Δphlp1 * DD	0.00104556
TR_57010	-2.00411	Δphlp1 * LL down vs Δphlp1 * DD	0.00136656
TR_67484	-2.00355	Δphlp1 * LL down vs Δphlp1 * DD	0.000323303		(271-766aa) cd01319, AMPD, AMP deaminase
TR_75235	-2.00306	Δphlp1 * LL down vs Δphlp1 * DD	0.00661525
TR_56418	-2.00305	Δphlp1 * LL down vs Δphlp1 * DD	0.00243555		candidate b-1,3-exoglucanase
TR_111758	-2.00264	Δphlp1 * LL down vs Δphlp1 * DD	0.00236376
TR_58952	-2.00257	Δphlp1 * LL down vs Δphlp1 * DD	0.00100348		TRE58952, Cation transporting ATPase, ion pump
TR_112640	-2.00251	Δphlp1 * LL down vs Δphlp1 * DD	0.000278163
TR_57335	-2.0018	Δphlp1 * LL down vs Δphlp1 * DD	0.000725227
TR_120384	-2.00153	Δphlp1 * LL down vs Δphlp1 * DD	0.000996742
TR_60177	-2.00148	Δphlp1 * LL down vs Δphlp1 * DD	0.00691865
TR_55634	-2.00137	Δphlp1 * LL down vs Δphlp1 * DD	5.83574e-05
TR_22741	-2.00134	Δphlp1 * LL down vs Δphlp1 * DD	0.0188226
TR_109015	-2.00101	Δphlp1 * LL down vs Δphlp1 * DD	0.00012929		Contains a possible Interpro domain corresponding to Dihydrouridine synthase, DuS.
TR_60270	-2.00101	Δphlp1 * LL down vs Δphlp1 * DD	0.00140039

## Sheet: Δgng1 up
Genes at least twofold upregulated in the Δgng1 deletion strain in light compared to darkness
Protein ID	Fold-Change	Fold-Change Description	p-value	Name	Description
TR_54352	59.7742	Δgng1 * LL up vs Δgng1 * DD	3.87475e-12
TR_34493	17.4873	Δgng1 * LL up vs Δgng1 * DD	3.25565e-06	hpp1	a-type peptide pheromone precursor hpp1
TR_72086	13.4911	Δgng1 * LL up vs Δgng1 * DD	6.87718e-06		COG0624, ArgE, Acetylornithine deacetylase/Succinyl-diaminopimelate desuccinylase and related deacylases
TR_108586	10.2821	Δgng1 * LL up vs Δgng1 * DD	4.21679e-08
TR_81609	10.204	Δgng1 * LL up vs Δgng1 * DD	2.28687e-10	env1	blue light regulator protein ENVOY, light responsive, responsible for light tolerance and involved in regulation of cellulase gene expression
TR_111357	6.97194	Δgng1 * LL up vs Δgng1 * DD	1.13522e-07
TR_5000	6.83864	Δgng1 * LL up vs Δgng1 * DD	0.000198247
TR_119576	5.65493	Δgng1 * LL up vs Δgng1 * DD	4.40239e-06
TR_105221	5.08432	Δgng1 * LL up vs Δgng1 * DD	0.000339254
TR_106171	4.65087	Δgng1 * LL up vs Δgng1 * DD	0.000482075
TR_82619	4.63475	Δgng1 * LL up vs Δgng1 * DD	0.000672617		arginosuccinate synthetase-like protein
TR_82235	4.59454	Δgng1 * LL up vs Δgng1 * DD	0.000151748		candidate a-glucosidase (required for normal cell wall synthesis)
TR_59726	4.557	Δgng1 * LL up vs Δgng1 * DD	0.00338131		TRE59726, hypothetical DNA photolyase, N-terminal, class 1, FAD-binding; related to Gloeobacter violaceus Cryptochrome DASH
TR_74228	4.55326	Δgng1 * LL up vs Δgng1 * DD	2.40689e-05		similar to oleate delta-12 desaturase
TR_59364	4.4521	Δgng1 * LL up vs Δgng1 * DD	1.12138e-06
TR_123191	4.41669	Δgng1 * LL up vs Δgng1 * DD	0.000118213
TR_123976	4.33291	Δgng1 * LL up vs Δgng1 * DD	7.44971e-06
TR_69303	4.09968	Δgng1 * LL up vs Δgng1 * DD	7.2822e-06
TR_103134	3.97236	Δgng1 * LL up vs Δgng1 * DD	0.00084875
TR_56003	3.95172	Δgng1 * LL up vs Δgng1 * DD	9.49573e-10
TR_55319	3.93947	Δgng1 * LL up vs Δgng1 * DD	1.78942e-06		candidate a-L-arabinofuranosidase
TR_75985	3.84251	Δgng1 * LL up vs Δgng1 * DD	0.00106261
TR_103131	3.71566	Δgng1 * LL up vs Δgng1 * DD	0.000112597
TR_58521	3.67782	Δgng1 * LL up vs Δgng1 * DD	0.00134512
TR_76210	3.67675	Δgng1 * LL up vs Δgng1 * DD	0.0113429	abf2	a-L-arabinofuranosidase ABF2 (GenBand acc. No. AAP57750)
TR_120823	3.59166	Δgng1 * LL up vs Δgng1 * DD	0.000134422		secreted aldose epimerase (tre44592). Putative cell wall mannoprotein. Ser/Thr-rich.
TR_46035	3.48369	Δgng1 * LL up vs Δgng1 * DD	0.000852798
TR_107680	3.41208	Δgng1 * LL up vs Δgng1 * DD	0.000416415	phr1	DNA photolyase, class I, rapidly regulated by blue light in T. harzianum
TR_105222	3.39834	Δgng1 * LL up vs Δgng1 * DD	0.000561508
TR_121475	3.37368	Δgng1 * LL up vs Δgng1 * DD	0.00560973
TR_124341	3.28887	Δgng1 * LL up vs Δgng1 * DD	0.000787705	mata1	mating type protein MATa1 (MAT1-2-1), contains HMG-box
TR_123056	3.27172	Δgng1 * LL up vs Δgng1 * DD	0.000561733	hex1	hex1, encodes the major protein of the Woronin body forming a plug between fungal compartments.
TR_123940	3.2643	Δgng1 * LL up vs Δgng1 * DD	0.0018088	cip2	candidate cellulose-binding protein;identical to AAP57749.1
TR_123865	3.17015	Δgng1 * LL up vs Δgng1 * DD	5.76942e-05
TR_68706	3.13203	Δgng1 * LL up vs Δgng1 * DD	1.84658e-07
TR_23238	3.11277	Δgng1 * LL up vs Δgng1 * DD	7.1596e-08
TR_124119	3.07559	Δgng1 * LL up vs Δgng1 * DD	0.000624053
TR_81623	3.00549	Δgng1 * LL up vs Δgng1 * DD	8.23993e-07
TR_103421	2.99831	Δgng1 * LL up vs Δgng1 * DD	3.93456e-07
TR_124210	2.97991	Δgng1 * LL up vs Δgng1 * DD	0.0307256	hH3	histone H3
TR_103179	2.90106	Δgng1 * LL up vs Δgng1 * DD	0.00118808
TR_69276	2.81669	Δgng1 * LL up vs Δgng1 * DD	0.0035591		candidate b-glycosidase distantly related to xylanase
TR_81778	2.69989	Δgng1 * LL up vs Δgng1 * DD	0.000496548
TR_54227	2.69772	Δgng1 * LL up vs Δgng1 * DD	0.0034437
TR_103039	2.69754	Δgng1 * LL up vs Δgng1 * DD	0.0206883
TR_123232	2.69166	Δgng1 * LL up vs Δgng1 * DD	0.0149093	cel12A	endoglucanase
TR_56911	2.68795	Δgng1 * LL up vs Δgng1 * DD	0.00431132		Similar to Dur3p of S. cerevisiae, which is a plasma membrane transporter for both urea and polyamines, its expression is highly sensitive to nitrogen catabolite repression and induced by allophanate, the last intermediate of the allantoin. degradative pa
TR_59333	2.61025	Δgng1 * LL up vs Δgng1 * DD	0.0195676
TR_78828	2.57417	Δgng1 * LL up vs Δgng1 * DD	0.00470372
TR_123818	2.56596	Δgng1 * LL up vs Δgng1 * DD	0.000793598	xyn2	xylanase 2 (EC 3.2.1.8)
TR_103012	2.55948	Δgng1 * LL up vs Δgng1 * DD	0.00444706
TR_123681	2.54405	Δgng1 * LL up vs Δgng1 * DD	0.0407304		similar to oxidoreductase, short chain dehydrogenase/reductase family
TR_61642	2.53678	Δgng1 * LL up vs Δgng1 * DD	3.82432e-07
TR_121605	2.53599	Δgng1 * LL up vs Δgng1 * DD	0.00225856
TR_71259	2.51087	Δgng1 * LL up vs Δgng1 * DD	0.00742851		similar to triacylglycerol lipase
TR_112478	2.49103	Δgng1 * LL up vs Δgng1 * DD	0.000160828
TR_81082	2.46603	Δgng1 * LL up vs Δgng1 * DD	0.0108283
TR_81525	2.4593	Δgng1 * LL up vs Δgng1 * DD	0.0253331
TR_45445	2.40544	Δgng1 * LL up vs Δgng1 * DD	0.0243136
TR_63837	2.40225	Δgng1 * LL up vs Δgng1 * DD	0.000308018
TR_60144	2.39944	Δgng1 * LL up vs Δgng1 * DD	0.0418909		hypothetical high affinity methionine permease
TR_122102	2.39434	Δgng1 * LL up vs Δgng1 * DD	0.000234154
TR_121733	2.36707	Δgng1 * LL up vs Δgng1 * DD	1.76591e-06		delta(14)-sterol reductase
TR_76822	2.36022	Δgng1 * LL up vs Δgng1 * DD	0.000217517
TR_58580	2.36019	Δgng1 * LL up vs Δgng1 * DD	0.028005
TR_120229	2.35598	Δgng1 * LL up vs Δgng1 * DD	0.00013564		candidate xylanase
TR_64667	2.35096	Δgng1 * LL up vs Δgng1 * DD	0.000356342
TR_23171	2.31386	Δgng1 * LL up vs Δgng1 * DD	0.00500348
TR_102851	2.30793	Δgng1 * LL up vs Δgng1 * DD	0.00080136
TR_76758	2.29375	Δgng1 * LL up vs Δgng1 * DD	0.00595637		maltose permease
TR_45250	2.28636	Δgng1 * LL up vs Δgng1 * DD	0.0273032
TR_119989	2.27237	Δgng1 * LL up vs Δgng1 * DD	0.0189371	hfb2	hydrophobin belonging to the class II of fungal hydrophobins, PMID:9346297
TR_72526	2.25702	Δgng1 * LL up vs Δgng1 * DD	0.00624391		candidate a-glucuronidase GLR1 (GenBand acc.no. CAA92949)
TR_123071	2.23938	Δgng1 * LL up vs Δgng1 * DD	0.0813689	atp2	ATP synthase beta chain, mitochondrial precursor, associated to cellulase signal transduction (PMID: 15288024)
TR_79741	2.23677	Δgng1 * LL up vs Δgng1 * DD	0.0600913		hypothetical sulphate permease (M.Schmoll)
TR_123456	2.23351	Δgng1 * LL up vs Δgng1 * DD	0.0676422		candidate acid trehalase
TR_121298	2.22962	Δgng1 * LL up vs Δgng1 * DD	0.00884585	fdh1	formate dehydrogenase
TR_64784	2.20419	Δgng1 * LL up vs Δgng1 * DD	0.00169326
TR_77495	2.19858	Δgng1 * LL up vs Δgng1 * DD	0.0594304		Contains a possible Interpro domain corresponding to eukaryotic translation initiation factor 3 subunit 11.
TR_75152	2.18484	Δgng1 * LL up vs Δgng1 * DD	0.00126643
TR_120715	2.15971	Δgng1 * LL up vs Δgng1 * DD	0.00181426		This domain is found in a number of fungal transcription factors including transcriptional activator xlnR, yeast regulatory protein GAL4, and other transcription proteins regulating a variety of cellular and metabolic processes
TR_106480	2.14312	Δgng1 * LL up vs Δgng1 * DD	0.0208151
TR_119956	2.11079	Δgng1 * LL up vs Δgng1 * DD	0.0040122
TR_64656	2.09007	Δgng1 * LL up vs Δgng1 * DD	0.000128998
TR_68527	2.07984	Δgng1 * LL up vs Δgng1 * DD	0.00202984		homologous to UVSD of Aspergillus nidulans and UVS-3 of Neurospora crassa; probable regulator of DNA damage response
TR_59368	2.06408	Δgng1 * LL up vs Δgng1 * DD	0.00531629		hypothetical protein
TR_121670	2.06187	Δgng1 * LL up vs Δgng1 * DD	0.000112891	frq1	Frequency clock protein. Circadian clock component involved in the generation of biological rhythms, in particular in rhythm stability, period length, and temperature compensation, related to N. crassa FRQ-1
TR_112669	2.05822	Δgng1 * LL up vs Δgng1 * DD	0.000905278
TR_111923	2.02632	Δgng1 * LL up vs Δgng1 * DD	0.00245765
TR_81087	2.01555	Δgng1 * LL up vs Δgng1 * DD	0.00702156
TR_47710	2.00673	Δgng1 * LL up vs Δgng1 * DD	0.0015904

## Sheet: Δgng1 down
Genes at least twofold downregulated in the Δgng1 deletion strain in light compared to darkness
Protein ID	Fold-Change	Fold-Change Description	p-value	Name	Description				belonging to the group of transcription factors
TR_58366	-22.4955	Δgng1 * LL down vs Δgng1 * DD	1.01248e-05
TR_108232	-19.2522	Δgng1 * LL down vs Δgng1 * DD	0.000417533
TR_105156	-15.4686	Δgng1 * LL down vs Δgng1 * DD	3.63472e-07
TR_124259	-12.0621	Δgng1 * LL down vs Δgng1 * DD	1.03318e-06
TR_124198	-10.3957	Δgng1 * LL down vs Δgng1 * DD	1.40551e-05
TR_73621	-9.92557	Δgng1 * LL down vs Δgng1 * DD	0.0027541		candidate polyketide synthase
TR_38812	-8.57963	Δgng1 * LL down vs Δgng1 * DD	0.00124383
TR_123084	-8.18221	Δgng1 * LL down vs Δgng1 * DD	0.00241619		contains dehyrdogenase/reductase domain
TR_63868	-7.89602	Δgng1 * LL down vs Δgng1 * DD	1.42198e-10
TR_73623	-7.714	Δgng1 * LL down vs Δgng1 * DD	0.000639712
TR_76995	-6.94719	Δgng1 * LL down vs Δgng1 * DD	0.00117882
TR_41660	-6.85578	Δgng1 * LL down vs Δgng1 * DD	2.7198e-05
TR_39587	-6.26774	Δgng1 * LL down vs Δgng1 * DD	0.00574437
TR_43701	-5.90254	Δgng1 * LL down vs Δgng1 * DD	0.000657338
TR_49274	-5.53142	Δgng1 * LL down vs Δgng1 * DD	0.000358418
TR_112083	-5.02518	Δgng1 * LL down vs Δgng1 * DD	5.88268e-07
TR_80058	-5.01239	Δgng1 * LL down vs Δgng1 * DD	3.34549e-07
TR_76230	-4.90441	Δgng1 * LL down vs Δgng1 * DD	0.0414837
TR_122998	-4.76809	Δgng1 * LL down vs Δgng1 * DD	0.000467447
TR_102497	-4.5134	Δgng1 * LL down vs Δgng1 * DD	1.61678e-05		C6 transcription factor (secondary metabolism ?)
TR_67597	-4.48448	Δgng1 * LL down vs Δgng1 * DD	0.00166609
TR_104816	-4.42844	Δgng1 * LL down vs Δgng1 * DD	0.000473449
TR_105840	-4.14169	Δgng1 * LL down vs Δgng1 * DD	6.65785e-05
TR_5359	-4.11273	Δgng1 * LL down vs Δgng1 * DD	1.51311e-06
TR_79602	-4.11025	Δgng1 * LL down vs Δgng1 * DD	2.28688e-07		candidate b-glycosidase related to endo-b-1,3-glucanase
TR_109346	-4.06062	Δgng1 * LL down vs Δgng1 * DD	9.5714e-06
TR_61227	-3.97084	Δgng1 * LL down vs Δgng1 * DD	0.000138041
TR_75247	-3.95055	Δgng1 * LL down vs Δgng1 * DD	1.73723e-07
TR_70527	-3.94069	Δgng1 * LL down vs Δgng1 * DD	9.69912e-07		based on sequence homology with yeast probable phospholipase
TR_60635	-3.88392	Δgng1 * LL down vs Δgng1 * DD	9.06479e-06		candidate a-glycosidase distantly related to a-1,2-mannosidase
TR_106516	-3.81335	Δgng1 * LL down vs Δgng1 * DD	3.02836e-05
TR_54007	-3.77945	Δgng1 * LL down vs Δgng1 * DD	1.10423e-05
TR_120953	-3.75567	Δgng1 * LL down vs Δgng1 * DD	0.00537462
TR_112147	-3.74771	Δgng1 * LL down vs Δgng1 * DD	6.42539e-05
TR_105449	-3.74634	Δgng1 * LL down vs Δgng1 * DD	0.000935863
TR_107329	-3.71456	Δgng1 * LL down vs Δgng1 * DD	0.00173799
TR_73631	-3.71239	Δgng1 * LL down vs Δgng1 * DD	0.0324426
TR_119857	-3.69468	Δgng1 * LL down vs Δgng1 * DD	0.000741892
TR_110267	-3.67515	Δgng1 * LL down vs Δgng1 * DD	5.82519e-06
TR_79813	-3.6733	Δgng1 * LL down vs Δgng1 * DD	9.03826e-06
TR_106939	-3.66594	Δgng1 * LL down vs Δgng1 * DD	0.00017188
TR_110153	-3.65074	Δgng1 * LL down vs Δgng1 * DD	0.000198506
TR_65583	-3.64369	Δgng1 * LL down vs Δgng1 * DD	8.88048e-05
TR_122824	-3.64029	Δgng1 * LL down vs Δgng1 * DD	0.00682444
TR_110271	-3.63589	Δgng1 * LL down vs Δgng1 * DD	4.2891e-08
TR_109243	-3.58854	Δgng1 * LL down vs Δgng1 * DD	0.000690677
TR_73618	-3.58582	Δgng1 * LL down vs Δgng1 * DD	0.0583803		candidate polyketide synthase
TR_37665	-3.57725	Δgng1 * LL down vs Δgng1 * DD	0.000198977
TR_64996	-3.56402	Δgng1 * LL down vs Δgng1 * DD	0.000465617		pfam00795, CN_hydrolase, Carbon-nitrogen hydrolase
TR_71125	-3.54139	Δgng1 * LL down vs Δgng1 * DD	1.24455e-06
TR_70919	-3.51417	Δgng1 * LL down vs Δgng1 * DD	1.39561e-06
TR_105287	-3.47014	Δgng1 * LL down vs Δgng1 * DD	6.79405e-06
TR_68997	-3.46523	Δgng1 * LL down vs Δgng1 * DD	3.85944e-05
TR_108458	-3.45515	Δgng1 * LL down vs Δgng1 * DD	8.31245e-05
TR_65114	-3.35799	Δgng1 * LL down vs Δgng1 * DD	0.000188574
TR_23382	-3.3354	Δgng1 * LL down vs Δgng1 * DD	0.000445752
TR_22453	-3.3267	Δgng1 * LL down vs Δgng1 * DD	0.00145934
TR_59558	-3.32662	Δgng1 * LL down vs Δgng1 * DD	0.000117673
TR_46128	-3.32276	Δgng1 * LL down vs Δgng1 * DD	0.000457175
TR_108591	-3.31124	Δgng1 * LL down vs Δgng1 * DD	2.38644e-07
TR_71394	-3.26804	Δgng1 * LL down vs Δgng1 * DD	4.76713e-05		candidate b-glycosidase related to b-glucuronidase
TR_109206	-3.25245	Δgng1 * LL down vs Δgng1 * DD	1.58302e-07
TR_105356	-3.23109	Δgng1 * LL down vs Δgng1 * DD	2.32936e-07
TR_56700	-3.22157	Δgng1 * LL down vs Δgng1 * DD	0.00203422
TR_108345	-3.1919	Δgng1 * LL down vs Δgng1 * DD	5.09321e-05
TR_122160	-3.18689	Δgng1 * LL down vs Δgng1 * DD	0.000102008
TR_67907	-3.18466	Δgng1 * LL down vs Δgng1 * DD	1.17355e-06
TR_74187	-3.18226	Δgng1 * LL down vs Δgng1 * DD	0.00010641
TR_123673	-3.16916	Δgng1 * LL down vs Δgng1 * DD	1.89659e-05
TR_58774	-3.1668	Δgng1 * LL down vs Δgng1 * DD	1.05756e-05
TR_80578	-3.15753	Δgng1 * LL down vs Δgng1 * DD	0.00301523
TR_107960	-3.15185	Δgng1 * LL down vs Δgng1 * DD	9.28714e-05
TR_23292	-3.14302	Δgng1 * LL down vs Δgng1 * DD	0.0172025
TR_109357	-3.11469	Δgng1 * LL down vs Δgng1 * DD	8.48098e-05
TR_109231	-3.10342	Δgng1 * LL down vs Δgng1 * DD	9.18104e-06
TR_53267	-3.10239	Δgng1 * LL down vs Δgng1 * DD	5.35191e-07
TR_103121	-3.09797	Δgng1 * LL down vs Δgng1 * DD	1.47668e-07
TR_59272	-3.09249	Δgng1 * LL down vs Δgng1 * DD	0.00107314
TR_69537	-3.07575	Δgng1 * LL down vs Δgng1 * DD	9.98119e-05
TR_65171	-3.04799	Δgng1 * LL down vs Δgng1 * DD	0.000105366
TR_105336	-3.02082	Δgng1 * LL down vs Δgng1 * DD	0.000271001
TR_111552	-3.01998	Δgng1 * LL down vs Δgng1 * DD	5.03017e-08
TR_103009	-3.01594	Δgng1 * LL down vs Δgng1 * DD	0.0104548
TR_103060	-3.0152	Δgng1 * LL down vs Δgng1 * DD	0.000484692
TR_64125	-3.01289	Δgng1 * LL down vs Δgng1 * DD	0.000965228
TR_76374	-3.0059	Δgng1 * LL down vs Δgng1 * DD	0.0047017
TR_5807	-3.00068	Δgng1 * LL down vs Δgng1 * DD	0.00361828		candidate a-glycosidase distantly related to a-1,2-L-fucosidase
TR_32639	-2.98618	Δgng1 * LL down vs Δgng1 * DD	0.00168556
TR_108975	-2.97652	Δgng1 * LL down vs Δgng1 * DD	0.0361133
TR_105288	-2.97619	Δgng1 * LL down vs Δgng1 * DD	4.2916e-06
TR_106720	-2.96969	Δgng1 * LL down vs Δgng1 * DD	2.31288e-06		N-terminal binuclear Zn cluster-containing/DNA binding domain-containing protein
TR_56726	-2.96812	Δgng1 * LL down vs Δgng1 * DD	3.42057e-06
TR_110910	-2.96402	Δgng1 * LL down vs Δgng1 * DD	1.91005e-05
TR_109335	-2.95046	Δgng1 * LL down vs Δgng1 * DD	9.42709e-05
TR_69426	-2.91267	Δgng1 * LL down vs Δgng1 * DD	1.68749e-05
TR_36267	-2.91198	Δgng1 * LL down vs Δgng1 * DD	3.81365e-07
TR_62172	-2.91133	Δgng1 * LL down vs Δgng1 * DD	4.3292e-06		COG0531, PotE, Amino acid transporters
TR_81659	-2.90665	Δgng1 * LL down vs Δgng1 * DD	2.27493e-06
TR_103660	-2.89644	Δgng1 * LL down vs Δgng1 * DD	1.06922e-06
TR_82626	-2.89469	Δgng1 * LL down vs Δgng1 * DD	0.000510903
TR_102773	-2.89185	Δgng1 * LL down vs Δgng1 * DD	0.000189242
TR_109359	-2.88822	Δgng1 * LL down vs Δgng1 * DD	5.77333e-06
TR_121417	-2.88757	Δgng1 * LL down vs Δgng1 * DD	0.000152742
TR_105206	-2.88092	Δgng1 * LL down vs Δgng1 * DD	0.000403053
TR_74491	-2.87954	Δgng1 * LL down vs Δgng1 * DD	2.02313e-05
TR_104867	-2.8759	Δgng1 * LL down vs Δgng1 * DD	0.000250075
TR_57558	-2.87541	Δgng1 * LL down vs Δgng1 * DD	3.26937e-05
TR_106556	-2.87139	Δgng1 * LL down vs Δgng1 * DD	0.00491333		galactose permease
TR_105290	-2.86899	Δgng1 * LL down vs Δgng1 * DD	0.000239129
TR_63909	-2.8689	Δgng1 * LL down vs Δgng1 * DD	4.84668e-07
TR_81460	-2.86661	Δgng1 * LL down vs Δgng1 * DD	0.000292718
TR_112396	-2.86206	Δgng1 * LL down vs Δgng1 * DD	3.8098e-05
TR_110026	-2.85373	Δgng1 * LL down vs Δgng1 * DD	4.32778e-06
TR_111082	-2.85294	Δgng1 * LL down vs Δgng1 * DD	0.00122447
TR_110457	-2.8518	Δgng1 * LL down vs Δgng1 * DD	7.5407e-05
TR_67607	-2.83837	Δgng1 * LL down vs Δgng1 * DD	0.000896508
TR_106797	-2.83716	Δgng1 * LL down vs Δgng1 * DD	9.57107e-06
TR_122941	-2.83304	Δgng1 * LL down vs Δgng1 * DD	4.31386e-06
TR_121486	-2.83265	Δgng1 * LL down vs Δgng1 * DD	0.0413715		pfam01490, Aa_trans, Transmembrane amino acid transporter protein
TR_60418	-2.82905	Δgng1 * LL down vs Δgng1 * DD	0.00158809		aldehyde dehydrogenase
TR_60665	-2.82857	Δgng1 * LL down vs Δgng1 * DD	2.73867e-07
TR_67866	-2.82715	Δgng1 * LL down vs Δgng1 * DD	0.0147216
TR_111121	-2.82681	Δgng1 * LL down vs Δgng1 * DD	2.40005e-05
TR_60206	-2.82455	Δgng1 * LL down vs Δgng1 * DD	2.62602e-06
TR_2540	-2.82232	Δgng1 * LL down vs Δgng1 * DD	0.000325567
TR_112665	-2.81673	Δgng1 * LL down vs Δgng1 * DD	0.000436046
TR_40156	-2.81673	Δgng1 * LL down vs Δgng1 * DD	0.0002436
TR_122324	-2.81617	Δgng1 * LL down vs Δgng1 * DD	0.000100614
TR_37783	-2.8151	Δgng1 * LL down vs Δgng1 * DD	0.00304618
TR_3094	-2.81432	Δgng1 * LL down vs Δgng1 * DD	0.00285203		candidate b-1,6-glucanase; similar to T. harzianum BGN16.3 (GenBank acc no Q8J0I9)
TR_26642	-2.81337	Δgng1 * LL down vs Δgng1 * DD	9.43555e-06
TR_33723	-2.80481	Δgng1 * LL down vs Δgng1 * DD	0.0281838
TR_111318	-2.80253	Δgng1 * LL down vs Δgng1 * DD	0.000197215
TR_55837	-2.7951	Δgng1 * LL down vs Δgng1 * DD	0.00201444
TR_59740	-2.79291	Δgng1 * LL down vs Δgng1 * DD	0.000647781
TR_109848	-2.7919	Δgng1 * LL down vs Δgng1 * DD	0.000203973
TR_103033	-2.78763	Δgng1 * LL down vs Δgng1 * DD	6.2891e-05		distantly related to alginate lyases
TR_123499	-2.78657	Δgng1 * LL down vs Δgng1 * DD	9.55087e-05
TR_103774	-2.77769	Δgng1 * LL down vs Δgng1 * DD	6.79843e-08
TR_65771	-2.77505	Δgng1 * LL down vs Δgng1 * DD	3.03295e-07
TR_68204	-2.77186	Δgng1 * LL down vs Δgng1 * DD	0.00735671		candidate non-ribosomal peptide synthetase
TR_66753	-2.77102	Δgng1 * LL down vs Δgng1 * DD	0.00155373
TR_58910	-2.7649	Δgng1 * LL down vs Δgng1 * DD	3.56352e-06
TR_124056	-2.75393	Δgng1 * LL down vs Δgng1 * DD	0.000372478
TR_59838	-2.75307	Δgng1 * LL down vs Δgng1 * DD	1.13319e-07
TR_105155	-2.75056	Δgng1 * LL down vs Δgng1 * DD	0.000881641
TR_22331	-2.75024	Δgng1 * LL down vs Δgng1 * DD	9.64232e-06
TR_69490	-2.74828	Δgng1 * LL down vs Δgng1 * DD	0.00020962
TR_53314	-2.74486	Δgng1 * LL down vs Δgng1 * DD	2.73763e-05
TR_54622	-2.74276	Δgng1 * LL down vs Δgng1 * DD	0.000373773
TR_67678	-2.74153	Δgng1 * LL down vs Δgng1 * DD	0.000187492		candidate chitinase
TR_106649	-2.72688	Δgng1 * LL down vs Δgng1 * DD	0.00448534
TR_4430	-2.72508	Δgng1 * LL down vs Δgng1 * DD	9.49894e-06
TR_109199	-2.72223	Δgng1 * LL down vs Δgng1 * DD	0.00901097
TR_122975	-2.7215	Δgng1 * LL down vs Δgng1 * DD	0.0218715
TR_54508	-2.71826	Δgng1 * LL down vs Δgng1 * DD	0.000257014
TR_42513	-2.71769	Δgng1 * LL down vs Δgng1 * DD	0.000305891
TR_30465	-2.717	Δgng1 * LL down vs Δgng1 * DD	0.000306196		WD-repeat containing protein probably involved in G-protein mediated signaling
TR_67470	-2.716	Δgng1 * LL down vs Δgng1 * DD	2.03831e-08
TR_3717	-2.71555	Δgng1 * LL down vs Δgng1 * DD	6.74535e-05
TR_70400	-2.71266	Δgng1 * LL down vs Δgng1 * DD	5.8424e-05
TR_64181	-2.70719	Δgng1 * LL down vs Δgng1 * DD	4.17751e-05
TR_110197	-2.69942	Δgng1 * LL down vs Δgng1 * DD	0.000250604
TR_26187	-2.6958	Δgng1 * LL down vs Δgng1 * DD	5.84694e-05
TR_59322	-2.69549	Δgng1 * LL down vs Δgng1 * DD	4.92226e-05
TR_60739	-2.69519	Δgng1 * LL down vs Δgng1 * DD	1.4124e-06
TR_57527	-2.69454	Δgng1 * LL down vs Δgng1 * DD	1.40861e-08
TR_42043	-2.69026	Δgng1 * LL down vs Δgng1 * DD	9.57045e-07
TR_76238	-2.68807	Δgng1 * LL down vs Δgng1 * DD	0.00128269
TR_35726	-2.68767	Δgng1 * LL down vs Δgng1 * DD	7.04572e-05
TR_63107	-2.68062	Δgng1 * LL down vs Δgng1 * DD	0.000792555
TR_103143	-2.67852	Δgng1 * LL down vs Δgng1 * DD	0.00426055
TR_6107	-2.67568	Δgng1 * LL down vs Δgng1 * DD	9.97984e-07
TR_57101	-2.66663	Δgng1 * LL down vs Δgng1 * DD	0.00557359		hypothetical G-protein coupled receptor, PTH11 like (implicated in pathogenesis in M. grisea)
TR_50793	-2.66644	Δgng1 * LL down vs Δgng1 * DD	0.00179616
TR_121350	-2.66244	Δgng1 * LL down vs Δgng1 * DD	0.000180828		related to CipC1
TR_31447	-2.65784	Δgng1 * LL down vs Δgng1 * DD	0.00119051
TR_110843	-2.65513	Δgng1 * LL down vs Δgng1 * DD	0.000421931
TR_66534	-2.65105	Δgng1 * LL down vs Δgng1 * DD	2.57053e-05
TR_50390	-2.64902	Δgng1 * LL down vs Δgng1 * DD	5.03126e-05
TR_62359	-2.64674	Δgng1 * LL down vs Δgng1 * DD	0.00346895
TR_62333	-2.64259	Δgng1 * LL down vs Δgng1 * DD	0.000285603
TR_111750	-2.64233	Δgng1 * LL down vs Δgng1 * DD	0.00611625		hypothetical ferric reductase like transmembrane component
TR_58418	-2.63806	Δgng1 * LL down vs Δgng1 * DD	9.30162e-05
TR_76713	-2.63636	Δgng1 * LL down vs Δgng1 * DD	3.35278e-07
TR_104067	-2.63051	Δgng1 * LL down vs Δgng1 * DD	0.000564511
TR_121337	-2.62994	Δgng1 * LL down vs Δgng1 * DD	0.00632483
TR_104369	-2.62588	Δgng1 * LL down vs Δgng1 * DD	0.000275098
TR_59434	-2.6257	Δgng1 * LL down vs Δgng1 * DD	0.000223001
TR_81149	-2.62051	Δgng1 * LL down vs Δgng1 * DD	2.47293e-07
TR_59746	-2.61705	Δgng1 * LL down vs Δgng1 * DD	0.00462586		oxaloacetase-like protein
TR_5112	-2.6149	Δgng1 * LL down vs Δgng1 * DD	2.53669e-05
TR_103135	-2.61086	Δgng1 * LL down vs Δgng1 * DD	0.00204371
TR_110686	-2.60779	Δgng1 * LL down vs Δgng1 * DD	1.0505e-05
TR_112086	-2.60543	Δgng1 * LL down vs Δgng1 * DD	0.000311617
TR_107002	-2.6041	Δgng1 * LL down vs Δgng1 * DD	0.00089951
TR_63006	-2.60318	Δgng1 * LL down vs Δgng1 * DD	1.37269e-05
TR_70520	-2.59558	Δgng1 * LL down vs Δgng1 * DD	0.00347362
TR_105848	-2.59283	Δgng1 * LL down vs Δgng1 * DD	0.000537711
TR_105912	-2.59109	Δgng1 * LL down vs Δgng1 * DD	5.51725e-05
TR_111742	-2.58422	Δgng1 * LL down vs Δgng1 * DD	0.000159164
TR_106897	-2.58412	Δgng1 * LL down vs Δgng1 * DD	0.000562274
TR_68019	-2.58366	Δgng1 * LL down vs Δgng1 * DD	0.000805379
TR_106646	-2.58354	Δgng1 * LL down vs Δgng1 * DD	2.64855e-05
TR_69066	-2.5785	Δgng1 * LL down vs Δgng1 * DD	0.000759208
TR_76690	-2.57496	Δgng1 * LL down vs Δgng1 * DD	1.80446e-05
TR_112369	-2.57482	Δgng1 * LL down vs Δgng1 * DD	2.39575e-05
TR_76763	-2.57033	Δgng1 * LL down vs Δgng1 * DD	0.0184651		hypothetical G-protein coupled receptor, PTH11 like (implicated in pathogenesis in M. grisea)
TR_57291	-2.55889	Δgng1 * LL down vs Δgng1 * DD	1.89272e-05
TR_107207	-2.55677	Δgng1 * LL down vs Δgng1 * DD	0.000525246
TR_64869	-2.55615	Δgng1 * LL down vs Δgng1 * DD	0.00376434
TR_82208	-2.55576	Δgng1 * LL down vs Δgng1 * DD	0.00201971		candidate polyketide synthase
TR_107142	-2.5532	Δgng1 * LL down vs Δgng1 * DD	1.70016e-07
TR_67540	-2.54972	Δgng1 * LL down vs Δgng1 * DD	0.000373146
TR_4454	-2.54727	Δgng1 * LL down vs Δgng1 * DD	0.003558
TR_105401	-2.54647	Δgng1 * LL down vs Δgng1 * DD	5.67637e-06
TR_82041	-2.54322	Δgng1 * LL down vs Δgng1 * DD	0.00251309
TR_112490	-2.54314	Δgng1 * LL down vs Δgng1 * DD	0.000250117
TR_73101	-2.53859	Δgng1 * LL down vs Δgng1 * DD	2.08988e-06		candidate b-glycosidase distantly related to b-1,3-1,4-glucanase
TR_108929	-2.53806	Δgng1 * LL down vs Δgng1 * DD	0.000740763
TR_111517	-2.53641	Δgng1 * LL down vs Δgng1 * DD	0.000468851
TR_30250	-2.53554	Δgng1 * LL down vs Δgng1 * DD	0.000414811
TR_102920	-2.53441	Δgng1 * LL down vs Δgng1 * DD	0.000906778
TR_106604	-2.53427	Δgng1 * LL down vs Δgng1 * DD	0.00251821
TR_119896	-2.53423	Δgng1 * LL down vs Δgng1 * DD	0.00146114		hypothetical malate dehydrogenase (oxaloacetate-decarboxylating, NADP+)
TR_123914	-2.53264	Δgng1 * LL down vs Δgng1 * DD	0.0930939
TR_67964	-2.53066	Δgng1 * LL down vs Δgng1 * DD	5.85827e-05
TR_56593	-2.52984	Δgng1 * LL down vs Δgng1 * DD	0.00906016
TR_110323	-2.52939	Δgng1 * LL down vs Δgng1 * DD	0.00132854
TR_104064	-2.52926	Δgng1 * LL down vs Δgng1 * DD	8.33028e-06
TR_69613	-2.52444	Δgng1 * LL down vs Δgng1 * DD	3.59779e-06
TR_103186	-2.52393	Δgng1 * LL down vs Δgng1 * DD	0.000185178
TR_65116	-2.52154	Δgng1 * LL down vs Δgng1 * DD	0.000491853		candidate polyketide synthase
TR_70949	-2.52066	Δgng1 * LL down vs Δgng1 * DD	4.50382e-05		COG0028, IlvB, Thiamine pyrophosphate-requiring enzymes
TR_65137	-2.52064	Δgng1 * LL down vs Δgng1 * DD	0.00118008		candidate b-glycosidase distantly related to b-1,3-glucanase
TR_102957	-2.51938	Δgng1 * LL down vs Δgng1 * DD	5.25723e-05
TR_73248	-2.51731	Δgng1 * LL down vs Δgng1 * DD	0.000282325		candidate b-1,3-exoglucanase
TR_109320	-2.51628	Δgng1 * LL down vs Δgng1 * DD	0.00311939
TR_71034	-2.51027	Δgng1 * LL down vs Δgng1 * DD	0.00197867
TR_62975	-2.51025	Δgng1 * LL down vs Δgng1 * DD	7.95776e-08
TR_74214	-2.5076	Δgng1 * LL down vs Δgng1 * DD	0.000374194
TR_110653	-2.50689	Δgng1 * LL down vs Δgng1 * DD	0.00126682
TR_105710	-2.50503	Δgng1 * LL down vs Δgng1 * DD	1.18166e-06
TR_67013	-2.50361	Δgng1 * LL down vs Δgng1 * DD	8.4099e-05
TR_76800	-2.49865	Δgng1 * LL down vs Δgng1 * DD	1.40961e-05
TR_76039	-2.49489	Δgng1 * LL down vs Δgng1 * DD	5.5943e-07		N-terminal binuclear Zn cluster-containing protein
TR_104175	-2.49471	Δgng1 * LL down vs Δgng1 * DD	1.7643e-05
TR_112030	-2.4938	Δgng1 * LL down vs Δgng1 * DD	0.0580924
TR_71192	-2.49372	Δgng1 * LL down vs Δgng1 * DD	0.0012156
TR_61839	-2.49353	Δgng1 * LL down vs Δgng1 * DD	0.000436979
TR_109267	-2.49329	Δgng1 * LL down vs Δgng1 * DD	0.00410529
TR_110665	-2.49321	Δgng1 * LL down vs Δgng1 * DD	0.000644371
TR_58396	-2.48816	Δgng1 * LL down vs Δgng1 * DD	0.000164068
TR_52979	-2.48682	Δgng1 * LL down vs Δgng1 * DD	7.7967e-05
TR_27219	-2.48584	Δgng1 * LL down vs Δgng1 * DD	0.00101478		candidate a-glycosidase related to a-galactosidase
TR_71094	-2.48559	Δgng1 * LL down vs Δgng1 * DD	1.1953e-05
TR_110797	-2.48541	Δgng1 * LL down vs Δgng1 * DD	0.0041884
TR_112609	-2.48518	Δgng1 * LL down vs Δgng1 * DD	5.75642e-05
TR_110890	-2.48507	Δgng1 * LL down vs Δgng1 * DD	3.38702e-05		porphobilinogen deaminase-like protein
TR_73023	-2.48497	Δgng1 * LL down vs Δgng1 * DD	0.000385315		hypothetical protein
TR_110729	-2.4841	Δgng1 * LL down vs Δgng1 * DD	0.00573748
TR_111250	-2.48295	Δgng1 * LL down vs Δgng1 * DD	0.00543681
TR_122948	-2.48257	Δgng1 * LL down vs Δgng1 * DD	7.55797e-05		Conserved Multicopper oxidase sequence similar to Fusarium proliferatum laccase. No N-Terminal signal predicted by Signal P. Conserved catalytic residues
TR_105444	-2.48212	Δgng1 * LL down vs Δgng1 * DD	0.000303674
TR_69026	-2.48074	Δgng1 * LL down vs Δgng1 * DD	0.00104997		sugar transporter
TR_103801	-2.47689	Δgng1 * LL down vs Δgng1 * DD	5.56905e-05
TR_68522	-2.47615	Δgng1 * LL down vs Δgng1 * DD	3.25038e-05		cd01321, ADGF, Adenosine deaminase-related growth factors
TR_63435	-2.47598	Δgng1 * LL down vs Δgng1 * DD	0.000300948
TR_110456	-2.46347	Δgng1 * LL down vs Δgng1 * DD	0.00383375
TR_105823	-2.46013	Δgng1 * LL down vs Δgng1 * DD	7.21011e-06
TR_123086	-2.46009	Δgng1 * LL down vs Δgng1 * DD	0.00667677
TR_111239	-2.45665	Δgng1 * LL down vs Δgng1 * DD	8.13553e-06
TR_109367	-2.45514	Δgng1 * LL down vs Δgng1 * DD	0.00503643
TR_103751	-2.45507	Δgng1 * LL down vs Δgng1 * DD	1.65809e-05
TR_107913	-2.45168	Δgng1 * LL down vs Δgng1 * DD	0.00519851
TR_60378	-2.44998	Δgng1 * LL down vs Δgng1 * DD	0.000539677
TR_70197	-2.44868	Δgng1 * LL down vs Δgng1 * DD	6.10927e-09
TR_67562	-2.44859	Δgng1 * LL down vs Δgng1 * DD	0.000822602
TR_67778	-2.44723	Δgng1 * LL down vs Δgng1 * DD	0.00166474
TR_70998	-2.44722	Δgng1 * LL down vs Δgng1 * DD	0.000905392		COG0531, PotE, Amino acid transporters
TR_59689	-2.44703	Δgng1 * LL down vs Δgng1 * DD	1.84458e-05		candidate b-mannosidase
TR_122817	-2.44655	Δgng1 * LL down vs Δgng1 * DD	1.86495e-05
TR_111451	-2.44652	Δgng1 * LL down vs Δgng1 * DD	0.000166024
TR_56278	-2.44533	Δgng1 * LL down vs Δgng1 * DD	0.00135386
TR_59668	-2.44477	Δgng1 * LL down vs Δgng1 * DD	2.52548e-05		probable homolog of S. cerevisiae DBF2 a cell cyle protein kinase
TR_52222	-2.44466	Δgng1 * LL down vs Δgng1 * DD	0.000229721
TR_109244	-2.44228	Δgng1 * LL down vs Δgng1 * DD	0.00731202
TR_102884	-2.44222	Δgng1 * LL down vs Δgng1 * DD	0.000270407
TR_67732	-2.44135	Δgng1 * LL down vs Δgng1 * DD	5.40263e-05
TR_61403	-2.44128	Δgng1 * LL down vs Δgng1 * DD	6.87168e-05
TR_67052	-2.4394	Δgng1 * LL down vs Δgng1 * DD	6.43757e-07
TR_55887	-2.43893	Δgng1 * LL down vs Δgng1 * DD	6.00514e-05
TR_111094	-2.43721	Δgng1 * LL down vs Δgng1 * DD	0.00601628		candidate carbohydrate-binding protein
TR_58672	-2.43682	Δgng1 * LL down vs Δgng1 * DD	0.00376468
TR_111716	-2.43453	Δgng1 * LL down vs Δgng1 * DD	0.000404318
TR_106812	-2.43366	Δgng1 * LL down vs Δgng1 * DD	0.000178966
TR_121405	-2.43148	Δgng1 * LL down vs Δgng1 * DD	0.000894257		pfam00202, Aminotran_3, Aminotransferase class-III
TR_109475	-2.43128	Δgng1 * LL down vs Δgng1 * DD	0.00166842
TR_109850	-2.42881	Δgng1 * LL down vs Δgng1 * DD	1.6366e-05
TR_68028	-2.42773	Δgng1 * LL down vs Δgng1 * DD	0.000276105
TR_56525	-2.42726	Δgng1 * LL down vs Δgng1 * DD	0.000176491		COG2423, Predicted ornithine cyclodeaminase, mu-crystallin homolog
TR_121785	-2.42709	Δgng1 * LL down vs Δgng1 * DD	0.000618562
TR_4240	-2.42413	Δgng1 * LL down vs Δgng1 * DD	1.94565e-05
TR_104220	-2.42295	Δgng1 * LL down vs Δgng1 * DD	0.000820997
TR_112028	-2.4195	Δgng1 * LL down vs Δgng1 * DD	5.07877e-05		terpene synthase
TR_70028	-2.41902	Δgng1 * LL down vs Δgng1 * DD	3.71765e-05
TR_120363	-2.41861	Δgng1 * LL down vs Δgng1 * DD	0.00061386		C2H2 transcriptional regulator
TR_60616	-2.41622	Δgng1 * LL down vs Δgng1 * DD	0.0835062
TR_105342	-2.41379	Δgng1 * LL down vs Δgng1 * DD	3.47213e-06
TR_107146	-2.41371	Δgng1 * LL down vs Δgng1 * DD	0.0118871
TR_65164	-2.41129	Δgng1 * LL down vs Δgng1 * DD	0.0030334
TR_108852	-2.40972	Δgng1 * LL down vs Δgng1 * DD	0.000821705
TR_73760	-2.40769	Δgng1 * LL down vs Δgng1 * DD	1.78736e-05
TR_66345	-2.40619	Δgng1 * LL down vs Δgng1 * DD	0.00455554		Mn superoxide dismutase
TR_122476	-2.40599	Δgng1 * LL down vs Δgng1 * DD	6.62745e-06
TR_104372	-2.40562	Δgng1 * LL down vs Δgng1 * DD	0.00283169
TR_53025	-2.40551	Δgng1 * LL down vs Δgng1 * DD	0.0139844
TR_123431	-2.40418	Δgng1 * LL down vs Δgng1 * DD	0.00234368
TR_75923	-2.40416	Δgng1 * LL down vs Δgng1 * DD	0.000153392
TR_104301	-2.40381	Δgng1 * LL down vs Δgng1 * DD	0.000307802
TR_105363	-2.40132	Δgng1 * LL down vs Δgng1 * DD	0.000106332
TR_124079	-2.39936	Δgng1 * LL down vs Δgng1 * DD	0.00758706		Hypothetical Extracellular Multicopper Oxidase. Conserved catalytic residues. N-terminal secretion signal predicted by SignalP.
TR_108682	-2.39926	Δgng1 * LL down vs Δgng1 * DD	0.000137909
TR_80741	-2.39759	Δgng1 * LL down vs Δgng1 * DD	4.30879e-05
TR_108155	-2.39642	Δgng1 * LL down vs Δgng1 * DD	0.00583728
TR_104393	-2.3953	Δgng1 * LL down vs Δgng1 * DD	0.000844416
TR_108383	-2.39463	Δgng1 * LL down vs Δgng1 * DD	0.00275642
TR_110127	-2.39393	Δgng1 * LL down vs Δgng1 * DD	7.2199e-06
TR_81022	-2.39375	Δgng1 * LL down vs Δgng1 * DD	0.000775609
TR_65402	-2.39237	Δgng1 * LL down vs Δgng1 * DD	0.00067785
TR_60810	-2.3906	Δgng1 * LL down vs Δgng1 * DD	0.00193633
TR_106512	-2.38926	Δgng1 * LL down vs Δgng1 * DD	0.000707241
TR_104179	-2.38923	Δgng1 * LL down vs Δgng1 * DD	0.00050932
TR_105843	-2.3889	Δgng1 * LL down vs Δgng1 * DD	5.20854e-05
TR_112124	-2.38767	Δgng1 * LL down vs Δgng1 * DD	0.000203028
TR_66687	-2.38711	Δgng1 * LL down vs Δgng1 * DD	2.17789e-07		related to b-glycosyltransferases
TR_122629	-2.38576	Δgng1 * LL down vs Δgng1 * DD	0.00889852
TR_58479	-2.38525	Δgng1 * LL down vs Δgng1 * DD	0.000188491
TR_66228	-2.38384	Δgng1 * LL down vs Δgng1 * DD	9.31795e-06
TR_109300	-2.38375	Δgng1 * LL down vs Δgng1 * DD	0.0029185
TR_106178	-2.3828	Δgng1 * LL down vs Δgng1 * DD	0.0136795
TR_110570	-2.37718	Δgng1 * LL down vs Δgng1 * DD	1.50628e-07
TR_103189	-2.37667	Δgng1 * LL down vs Δgng1 * DD	5.39191e-08
TR_80636	-2.37652	Δgng1 * LL down vs Δgng1 * DD	8.88239e-05
TR_106043	-2.37629	Δgng1 * LL down vs Δgng1 * DD	0.000862658
TR_108775	-2.37175	Δgng1 * LL down vs Δgng1 * DD	0.00394689		Transcriptional enhancer activators are nuclear proteins that contain a TEA/ATTSdomain, a DNA-binding region of 66-68 amino acids. The TEA/ATTS domain is found in the N-termini of certain gene regulatory proteins, such as the enhancer factor TEF-1, yeast
TR_108132	-2.37051	Δgng1 * LL down vs Δgng1 * DD	0.00263048
TR_105532	-2.37013	Δgng1 * LL down vs Δgng1 * DD	0.0259339
TR_110056	-2.36634	Δgng1 * LL down vs Δgng1 * DD	0.0341412
TR_123732	-2.36546	Δgng1 * LL down vs Δgng1 * DD	1.89974e-05
TR_103112	-2.36337	Δgng1 * LL down vs Δgng1 * DD	2.0888e-06
TR_106539	-2.36171	Δgng1 * LL down vs Δgng1 * DD	0.000144284
TR_120224	-2.36133	Δgng1 * LL down vs Δgng1 * DD	2.04778e-05
TR_61032	-2.35814	Δgng1 * LL down vs Δgng1 * DD	6.09154e-07
TR_69742	-2.35564	Δgng1 * LL down vs Δgng1 * DD	0.00176835
TR_56587	-2.354	Δgng1 * LL down vs Δgng1 * DD	0.00175756
TR_4114	-2.3531	Δgng1 * LL down vs Δgng1 * DD	2.83832e-07
TR_5330	-2.35161	Δgng1 * LL down vs Δgng1 * DD	3.2105e-05
TR_111393	-2.3516	Δgng1 * LL down vs Δgng1 * DD	0.00302659
TR_111137	-2.34971	Δgng1 * LL down vs Δgng1 * DD	0.000528869
TR_76363	-2.34916	Δgng1 * LL down vs Δgng1 * DD	6.98956e-05		91-247aa pfam03315, SDH_beta, Serine dehydratase beta chain; 522-717aa pfam03313, SDH_alpha, Serine dehydratase alpha chain
TR_103668	-2.34892	Δgng1 * LL down vs Δgng1 * DD	0.0319439
TR_105393	-2.34487	Δgng1 * LL down vs Δgng1 * DD	0.0570813
TR_122820	-2.34286	Δgng1 * LL down vs Δgng1 * DD	0.000157781		COG0436
TR_105279	-2.34255	Δgng1 * LL down vs Δgng1 * DD	2.11677e-05
TR_78072	-2.34232	Δgng1 * LL down vs Δgng1 * DD	3.77131e-06		pfam01425, Amidase
TR_111758	-2.3421	Δgng1 * LL down vs Δgng1 * DD	0.000464402
TR_109560	-2.34081	Δgng1 * LL down vs Δgng1 * DD	0.00721105
TR_107745	-2.34026	Δgng1 * LL down vs Δgng1 * DD	9.72449e-06
TR_65743	-2.34008	Δgng1 * LL down vs Δgng1 * DD	0.0323771
TR_59763	-2.33954	Δgng1 * LL down vs Δgng1 * DD	0.000652265
TR_72922	-2.33792	Δgng1 * LL down vs Δgng1 * DD	0.00212157		COG0531, PotE, Amino acid transporters
TR_103073	-2.33624	Δgng1 * LL down vs Δgng1 * DD	0.000714366
TR_68924	-2.33569	Δgng1 * LL down vs Δgng1 * DD	0.00369224
TR_60758	-2.3348	Δgng1 * LL down vs Δgng1 * DD	0.000121164
TR_107495	-2.33434	Δgng1 * LL down vs Δgng1 * DD	0.0150141
TR_111038	-2.33255	Δgng1 * LL down vs Δgng1 * DD	0.00172842
TR_65739	-2.33094	Δgng1 * LL down vs Δgng1 * DD	0.00141303
TR_109201	-2.3303	Δgng1 * LL down vs Δgng1 * DD	3.73829e-05
TR_124205	-2.32973	Δgng1 * LL down vs Δgng1 * DD	0.000259916		One of six subunits of the RNA polymerase III transcription initiation factor complex (TFIIIC); part of the TauA domain of TFIIIC that binds BoxA DNA promoter sites of tRNA and similar genes; has TPR motifs
TR_69791	-2.32776	Δgng1 * LL down vs Δgng1 * DD	2.07259e-05
TR_62502	-2.32584	Δgng1 * LL down vs Δgng1 * DD	3.85518e-05
TR_67982	-2.32495	Δgng1 * LL down vs Δgng1 * DD	7.14054e-06		protein kinase with active site characteristic for serine/threonine kinases and distant similarity to cyclin-dependent kinase WEE1 involved in cell cycle control
TR_68961	-2.32477	Δgng1 * LL down vs Δgng1 * DD	0.000139503
TR_111958	-2.32427	Δgng1 * LL down vs Δgng1 * DD	5.36096e-05
TR_71154	-2.32393	Δgng1 * LL down vs Δgng1 * DD	0.015344
TR_105804	-2.32357	Δgng1 * LL down vs Δgng1 * DD	0.000258104		candidate polyketide synthase
TR_79237	-2.32341	Δgng1 * LL down vs Δgng1 * DD	0.000796096
TR_53501	-2.31982	Δgng1 * LL down vs Δgng1 * DD	0.000367071
TR_122506	-2.31979	Δgng1 * LL down vs Δgng1 * DD	0.00197373
TR_109489	-2.31914	Δgng1 * LL down vs Δgng1 * DD	0.000190028
TR_123256	-2.31796	Δgng1 * LL down vs Δgng1 * DD	0.000369711
TR_58115	-2.31782	Δgng1 * LL down vs Δgng1 * DD	8.81908e-05
TR_67707	-2.31707	Δgng1 * LL down vs Δgng1 * DD	0.0160056
TR_106475	-2.31662	Δgng1 * LL down vs Δgng1 * DD	0.0414505
TR_102499	-2.31655	Δgng1 * LL down vs Δgng1 * DD	0.00320939
TR_50323	-2.31562	Δgng1 * LL down vs Δgng1 * DD	0.0703184	ooc1	This protein is transcribed exclusively on cellulose in constant darkness and most probably involved in cellulase signal transduction (PMID: 15959723)
TR_62971	-2.31533	Δgng1 * LL down vs Δgng1 * DD	0.00158147
TR_59188	-2.31405	Δgng1 * LL down vs Δgng1 * DD	8.00853e-05
TR_71123	-2.3136	Δgng1 * LL down vs Δgng1 * DD	0.0003947
TR_71759	-2.31249	Δgng1 * LL down vs Δgng1 * DD	0.00115155		Contains possible Interpro motif corresponding to tyrosyl-tRNA synthetase, class Ib.
TR_104925	-2.31246	Δgng1 * LL down vs Δgng1 * DD	0.010961
TR_51103	-2.31184	Δgng1 * LL down vs Δgng1 * DD	0.000900109	trp	aa8-257 pfam00290, Trp_syntA, Tryptophan synthase alpha chain; aa324-712 COG0133, TrpB, Tryptophan synthase beta chain
TR_26163	-2.3106	Δgng1 * LL down vs Δgng1 * DD	0.00159741		N-terminal binuclear Zn cluster-containing protein
TR_66280	-2.30673	Δgng1 * LL down vs Δgng1 * DD	0.000326015
TR_58535	-2.30204	Δgng1 * LL down vs Δgng1 * DD	0.00023069
TR_55599	-2.30133	Δgng1 * LL down vs Δgng1 * DD	8.84437e-05
TR_111915	-2.29867	Δgng1 * LL down vs Δgng1 * DD	0.000929492
TR_2735	-2.29786	Δgng1 * LL down vs Δgng1 * DD	0.000119509	chi18-6	chitinase; fungal subgroup A chitinase
TR_109304	-2.29772	Δgng1 * LL down vs Δgng1 * DD	0.0406446
TR_70934	-2.2975	Δgng1 * LL down vs Δgng1 * DD	1.48333e-06
TR_22386	-2.29223	Δgng1 * LL down vs Δgng1 * DD	0.04757
TR_105984	-2.29123	Δgng1 * LL down vs Δgng1 * DD	0.00349574
TR_104421	-2.29079	Δgng1 * LL down vs Δgng1 * DD	7.62728e-05
TR_108384	-2.29072	Δgng1 * LL down vs Δgng1 * DD	0.0545776
TR_3568	-2.29067	Δgng1 * LL down vs Δgng1 * DD	0.000488505
TR_67600	-2.28974	Δgng1 * LL down vs Δgng1 * DD	4.75122e-06
TR_66598	-2.2889	Δgng1 * LL down vs Δgng1 * DD	0.000285032
TR_72379	-2.28873	Δgng1 * LL down vs Δgng1 * DD	0.0305168		hypothetical proteinase inhibitor with similarity to the H. lixii conidiospore surface protein cmp1
TR_103827	-2.28663	Δgng1 * LL down vs Δgng1 * DD	0.0182575
TR_71649	-2.28604	Δgng1 * LL down vs Δgng1 * DD	0.00210207		Contains possible InterPro domain motif corresponding to tRNA-dihydrouridine synthase.
TR_49946	-2.28538	Δgng1 * LL down vs Δgng1 * DD	0.00504518		has glutathione S-transferase domain
TR_60558	-2.28519	Δgng1 * LL down vs Δgng1 * DD	9.27117e-06
TR_80733	-2.28508	Δgng1 * LL down vs Δgng1 * DD	1.8584e-06
TR_81676	-2.28455	Δgng1 * LL down vs Δgng1 * DD	0.0203292
TR_70855	-2.28403	Δgng1 * LL down vs Δgng1 * DD	0.000453071
TR_110623	-2.28217	Δgng1 * LL down vs Δgng1 * DD	3.89426e-07
TR_60426	-2.28149	Δgng1 * LL down vs Δgng1 * DD	0.00311862
TR_112629	-2.28145	Δgng1 * LL down vs Δgng1 * DD	0.0973043
TR_110444	-2.28033	Δgng1 * LL down vs Δgng1 * DD	0.00402989		homology to Aspergillus fumigatus Noc3p, probably involved in nuclear export of pre-ribosomes
TR_78833	-2.2788	Δgng1 * LL down vs Δgng1 * DD	2.60739e-05
TR_66657	-2.27858	Δgng1 * LL down vs Δgng1 * DD	3.14899e-05
TR_44366	-2.27845	Δgng1 * LL down vs Δgng1 * DD	0.00817063
TR_59843	-2.2774	Δgng1 * LL down vs Δgng1 * DD	4.1281e-05
TR_112115	-2.27732	Δgng1 * LL down vs Δgng1 * DD	0.000209648
TR_81004	-2.27687	Δgng1 * LL down vs Δgng1 * DD	0.00876313
TR_111837	-2.27643	Δgng1 * LL down vs Δgng1 * DD	0.0102707
TR_105246	-2.27221	Δgng1 * LL down vs Δgng1 * DD	0.00504695		distantly related to GH23 modules, Glycoside hydrolases not yet assigned to a family
TR_106654	-2.27155	Δgng1 * LL down vs Δgng1 * DD	0.000391542		This domain is found in a number of fungal transcription factors including transcriptional activator xlnR, yeast regulatory protein GAL4, and other transcription proteins regulating a variety of cellular and metabolic processes.
TR_55041	-2.27077	Δgng1 * LL down vs Δgng1 * DD	0.0100837
TR_74437	-2.27059	Δgng1 * LL down vs Δgng1 * DD	3.94313e-05
TR_105389	-2.27048	Δgng1 * LL down vs Δgng1 * DD	0.00166272
TR_107445	-2.27025	Δgng1 * LL down vs Δgng1 * DD	0.0178871
TR_4626	-2.27025	Δgng1 * LL down vs Δgng1 * DD	0.00322792
TR_109237	-2.26853	Δgng1 * LL down vs Δgng1 * DD	0.00864927
TR_119707	-2.26797	Δgng1 * LL down vs Δgng1 * DD	0.000752298		contains predicted calponin-like actin binding domain
TR_106314	-2.26462	Δgng1 * LL down vs Δgng1 * DD	0.00427968
TR_53434	-2.2621	Δgng1 * LL down vs Δgng1 * DD	0.00284872
TR_107852	-2.26203	Δgng1 * LL down vs Δgng1 * DD	0.000197867
TR_112679	-2.26199	Δgng1 * LL down vs Δgng1 * DD	1.27845e-07
TR_56758	-2.26098	Δgng1 * LL down vs Δgng1 * DD	1.90944e-05
TR_59582	-2.25963	Δgng1 * LL down vs Δgng1 * DD	9.86102e-05
TR_104501	-2.25962	Δgng1 * LL down vs Δgng1 * DD	0.0276086
TR_71970	-2.25832	Δgng1 * LL down vs Δgng1 * DD	2.67253e-05		Contains a number of Interpro hits to possible phosphatidylinositol-specific phospholipase C, Y domain.
TR_64545	-2.25676	Δgng1 * LL down vs Δgng1 * DD	0.0169156
TR_111307	-2.25579	Δgng1 * LL down vs Δgng1 * DD	0.000115102
TR_110902	-2.25537	Δgng1 * LL down vs Δgng1 * DD	0.0253918
TR_33811	-2.25341	Δgng1 * LL down vs Δgng1 * DD	1.99044e-05
TR_110757	-2.25335	Δgng1 * LL down vs Δgng1 * DD	0.00319321
TR_59472	-2.25268	Δgng1 * LL down vs Δgng1 * DD	6.02445e-05
TR_107141	-2.25092	Δgng1 * LL down vs Δgng1 * DD	0.0246446
TR_122375	-2.25041	Δgng1 * LL down vs Δgng1 * DD	0.0999252
TR_111170	-2.24956	Δgng1 * LL down vs Δgng1 * DD	0.015169
TR_107479	-2.24867	Δgng1 * LL down vs Δgng1 * DD	0.00973747
TR_62475	-2.24702	Δgng1 * LL down vs Δgng1 * DD	0.0136754
TR_121445	-2.24576	Δgng1 * LL down vs Δgng1 * DD	3.64164e-07
TR_54789	-2.24509	Δgng1 * LL down vs Δgng1 * DD	0.00309675
TR_107844	-2.24452	Δgng1 * LL down vs Δgng1 * DD	0.00171367
TR_105806	-2.24442	Δgng1 * LL down vs Δgng1 * DD	7.06911e-05
TR_43397	-2.24368	Δgng1 * LL down vs Δgng1 * DD	0.000365346
TR_105465	-2.24341	Δgng1 * LL down vs Δgng1 * DD	0.0148967
TR_66726	-2.24125	Δgng1 * LL down vs Δgng1 * DD	0.00339229
TR_107935	-2.2401	Δgng1 * LL down vs Δgng1 * DD	0.0140303
TR_106342	-2.23868	Δgng1 * LL down vs Δgng1 * DD	0.000752069
TR_108418	-2.23836	Δgng1 * LL down vs Δgng1 * DD	0.000647716
TR_4221	-2.23726	Δgng1 * LL down vs Δgng1 * DD	0.00345808
TR_22573	-2.23591	Δgng1 * LL down vs Δgng1 * DD	1.7817e-06
TR_33263	-2.23545	Δgng1 * LL down vs Δgng1 * DD	0.000613719
TR_107853	-2.23403	Δgng1 * LL down vs Δgng1 * DD	0.00229677
TR_50593	-2.23402	Δgng1 * LL down vs Δgng1 * DD	0.00331667
TR_112660	-2.23371	Δgng1 * LL down vs Δgng1 * DD	6.26139e-05
TR_107140	-2.23132	Δgng1 * LL down vs Δgng1 * DD	0.000127158
TR_60664	-2.2297	Δgng1 * LL down vs Δgng1 * DD	3.03067e-07
TR_109344	-2.22899	Δgng1 * LL down vs Δgng1 * DD	5.34499e-05
TR_112064	-2.22853	Δgng1 * LL down vs Δgng1 * DD	0.00177039
TR_112516	-2.22743	Δgng1 * LL down vs Δgng1 * DD	0.000564169
TR_41325	-2.22669	Δgng1 * LL down vs Δgng1 * DD	0.00134082
TR_107071	-2.22626	Δgng1 * LL down vs Δgng1 * DD	0.00186635
TR_54129	-2.22536	Δgng1 * LL down vs Δgng1 * DD	0.00268443
TR_71245	-2.22534	Δgng1 * LL down vs Δgng1 * DD	0.00494193	chi18-1	chitinase, precursor protein, gextracellular, contains chitin binding domain, type 1
TR_66276	-2.22533	Δgng1 * LL down vs Δgng1 * DD	0.00510153
TR_102468	-2.225	Δgng1 * LL down vs Δgng1 * DD	0.0104489
TR_60638	-2.22483	Δgng1 * LL down vs Δgng1 * DD	0.00938088
TR_70201	-2.22447	Δgng1 * LL down vs Δgng1 * DD	1.05962e-06
TR_106453	-2.22421	Δgng1 * LL down vs Δgng1 * DD	0.0214387
TR_66437	-2.22375	Δgng1 * LL down vs Δgng1 * DD	4.83841e-05
TR_79396	-2.22237	Δgng1 * LL down vs Δgng1 * DD	0.00111275		candidate polysaccharide-forming b-glycosyltransferase; distantly related to animal hyaluronan synthases
TR_104302	-2.22158	Δgng1 * LL down vs Δgng1 * DD	0.00114796
TR_108346	-2.22155	Δgng1 * LL down vs Δgng1 * DD	0.000329725	chi18-8	candidate b-glycosidase related to chitinase; CHI18-8 (GenBank acc. No. DAA05856); fungal subgroup C chitinase
TR_107347	-2.22152	Δgng1 * LL down vs Δgng1 * DD	2.56924e-06
TR_108835	-2.2215	Δgng1 * LL down vs Δgng1 * DD	9.10511e-05
TR_104336	-2.22139	Δgng1 * LL down vs Δgng1 * DD	9.00142e-05
TR_102562	-2.22092	Δgng1 * LL down vs Δgng1 * DD	0.0254121
TR_107357	-2.21953	Δgng1 * LL down vs Δgng1 * DD	0.000249449
TR_69926	-2.21919	Δgng1 * LL down vs Δgng1 * DD	6.68604e-06		distantly related to glycosyltransferases, Glycosyltransferases not yet assigned to a family
TR_79599	-2.21799	Δgng1 * LL down vs Δgng1 * DD	4.97808e-09		TRE79599, hypothetical Ca2+ transporter
TR_62297	-2.21691	Δgng1 * LL down vs Δgng1 * DD	1.1549e-06		Contains possible Interpro domains that correspond to ribosomal protein L5 and a fungal specific transcription factor.
TR_76633	-2.21568	Δgng1 * LL down vs Δgng1 * DD	0.00360903
TR_107278	-2.21489	Δgng1 * LL down vs Δgng1 * DD	0.0197278
TR_70204	-2.21481	Δgng1 * LL down vs Δgng1 * DD	0.00664154
TR_103470	-2.21363	Δgng1 * LL down vs Δgng1 * DD	0.00109537
TR_66854	-2.21246	Δgng1 * LL down vs Δgng1 * DD	0.000181258
TR_76817	-2.21246	Δgng1 * LL down vs Δgng1 * DD	0.00154231		areA is the major nitrogen regulatory protein. Positively acting regulatory gene of nitrogen metabolite repression
TR_64601	-2.21215	Δgng1 * LL down vs Δgng1 * DD	2.35862e-05
TR_109117	-2.21039	Δgng1 * LL down vs Δgng1 * DD	0.00912981
TR_31041	-2.20876	Δgng1 * LL down vs Δgng1 * DD	8.47162e-06
TR_60270	-2.20779	Δgng1 * LL down vs Δgng1 * DD	0.00047053
TR_104174	-2.20719	Δgng1 * LL down vs Δgng1 * DD	1.00506e-05
TR_112163	-2.20675	Δgng1 * LL down vs Δgng1 * DD	7.05568e-06
TR_44214	-2.20664	Δgng1 * LL down vs Δgng1 * DD	6.36284e-05	axe2	candidate membrane-bound acetyl xylan esterase
TR_62548	-2.20404	Δgng1 * LL down vs Δgng1 * DD	0.00248062
TR_32402	-2.20379	Δgng1 * LL down vs Δgng1 * DD	0.000130015
TR_123946	-2.20236	Δgng1 * LL down vs Δgng1 * DD	0.000566791		hypothetical dehydrogenase associated with cellulase signal transduction (PMID: 15288024)
TR_75470	-2.20171	Δgng1 * LL down vs Δgng1 * DD	0.00213143
TR_4517	-2.20108	Δgng1 * LL down vs Δgng1 * DD	0.000578097		protein belonging to the cytochrome P450 superfamily
TR_38876	-2.20043	Δgng1 * LL down vs Δgng1 * DD	0.0023595
TR_70912	-2.19996	Δgng1 * LL down vs Δgng1 * DD	0.00890034
TR_105224	-2.19922	Δgng1 * LL down vs Δgng1 * DD	2.68895e-05
TR_120215	-2.19876	Δgng1 * LL down vs Δgng1 * DD	0.000517221
TR_112146	-2.1975	Δgng1 * LL down vs Δgng1 * DD	7.90705e-06
TR_68371	-2.1975	Δgng1 * LL down vs Δgng1 * DD	0.0035218
TR_106829	-2.19685	Δgng1 * LL down vs Δgng1 * DD	0.00148665
TR_81389	-2.19626	Δgng1 * LL down vs Δgng1 * DD	6.01469e-06
TR_3287	-2.19517	Δgng1 * LL down vs Δgng1 * DD	0.00776438
TR_3984	-2.19436	Δgng1 * LL down vs Δgng1 * DD	0.000623104
TR_105391	-2.19393	Δgng1 * LL down vs Δgng1 * DD	1.17064e-05
TR_110078	-2.19385	Δgng1 * LL down vs Δgng1 * DD	0.0056003
TR_103394	-2.1936	Δgng1 * LL down vs Δgng1 * DD	0.000608296
TR_123795	-2.1933	Δgng1 * LL down vs Δgng1 * DD	1.81232e-05		allantoinase
TR_55723	-2.19254	Δgng1 * LL down vs Δgng1 * DD	0.00178703		hypothetical PotE
TR_69863	-2.19155	Δgng1 * LL down vs Δgng1 * DD	0.0029384		pfam01425, Amidase
TR_76641	-2.19139	Δgng1 * LL down vs Δgng1 * DD	0.0210368
TR_70439	-2.19121	Δgng1 * LL down vs Δgng1 * DD	0.000444874
TR_46203	-2.1912	Δgng1 * LL down vs Δgng1 * DD	0.000205302
TR_120362	-2.19111	Δgng1 * LL down vs Δgng1 * DD	0.00277026
TR_112258	-2.19102	Δgng1 * LL down vs Δgng1 * DD	0.033498
TR_112689	-2.19047	Δgng1 * LL down vs Δgng1 * DD	5.33306e-07
TR_80691	-2.18969	Δgng1 * LL down vs Δgng1 * DD	0.00163467
TR_59597	-2.18885	Δgng1 * LL down vs Δgng1 * DD	0.000159341
TR_108457	-2.18766	Δgng1 * LL down vs Δgng1 * DD	3.40772e-05
TR_103813	-2.18726	Δgng1 * LL down vs Δgng1 * DD	6.92903e-06
TR_107131	-2.18646	Δgng1 * LL down vs Δgng1 * DD	0.00026061
TR_122448	-2.18639	Δgng1 * LL down vs Δgng1 * DD	6.8689e-06		C2H2 transcriptional regulator
TR_108776	-2.18569	Δgng1 * LL down vs Δgng1 * DD	0.00687858		candidate b-1,3-glucanase; similar to T. harzianum BGN13.1 (GenBank acc.no.CAA58889) and T. virens BGN2 (AAL84695)
TR_2987	-2.18412	Δgng1 * LL down vs Δgng1 * DD	0.000175444
TR_64919	-2.18409	Δgng1 * LL down vs Δgng1 * DD	0.00243108
TR_110731	-2.18373	Δgng1 * LL down vs Δgng1 * DD	0.000142292
TR_102780	-2.18322	Δgng1 * LL down vs Δgng1 * DD	0.0528634
TR_82321	-2.18269	Δgng1 * LL down vs Δgng1 * DD	0.017034
TR_82425	-2.18018	Δgng1 * LL down vs Δgng1 * DD	0.0300264
TR_70341	-2.17844	Δgng1 * LL down vs Δgng1 * DD	0.000502532		candidate b-glycosidase related to chitosanase
TR_82153	-2.17822	Δgng1 * LL down vs Δgng1 * DD	0.000373858
TR_120980	-2.17774	Δgng1 * LL down vs Δgng1 * DD	4.47293e-05
TR_105173	-2.17727	Δgng1 * LL down vs Δgng1 * DD	0.00810304
TR_120290	-2.17725	Δgng1 * LL down vs Δgng1 * DD	5.07687e-06
TR_62522	-2.17639	Δgng1 * LL down vs Δgng1 * DD	0.00468684
TR_76706	-2.17624	Δgng1 * LL down vs Δgng1 * DD	5.67954e-06
ADDLSEQ_MAT112	-2.17529	Δgng1 * LL down vs Δgng1 * DD	8.55336e-05
TR_3447	-2.17419	Δgng1 * LL down vs Δgng1 * DD	0.000129037
TR_108018	-2.17331	Δgng1 * LL down vs Δgng1 * DD	0.00679801
TR_65986	-2.17323	Δgng1 * LL down vs Δgng1 * DD	5.92615e-06		candidate a-galactosidase
TR_105894	-2.17244	Δgng1 * LL down vs Δgng1 * DD	0.0358894
TR_68956	-2.17181	Δgng1 * LL down vs Δgng1 * DD	0.00058229		pfam01266, DAO, FAD dependent oxidoreductase
TR_110660	-2.17172	Δgng1 * LL down vs Δgng1 * DD	0.00122916
TR_70984	-2.17129	Δgng1 * LL down vs Δgng1 * DD	9.08238e-05
TR_71101	-2.17056	Δgng1 * LL down vs Δgng1 * DD	0.0061351		Shows greatest similarity to bacterial enoyl-CoA hydratase/isomerases (possible contaminant?).
TR_105027	-2.17044	Δgng1 * LL down vs Δgng1 * DD	0.000279862
TR_108546	-2.17026	Δgng1 * LL down vs Δgng1 * DD	0.00936473
TR_58525	-2.16927	Δgng1 * LL down vs Δgng1 * DD	0.0512359
TR_106998	-2.16874	Δgng1 * LL down vs Δgng1 * DD	0.000736113
TR_54244	-2.16873	Δgng1 * LL down vs Δgng1 * DD	0.000519361
TR_105867	-2.16812	Δgng1 * LL down vs Δgng1 * DD	0.00167334
TR_77767	-2.16744	Δgng1 * LL down vs Δgng1 * DD	2.23651e-05
TR_73912	-2.16639	Δgng1 * LL down vs Δgng1 * DD	4.54997e-05
TR_121214	-2.16633	Δgng1 * LL down vs Δgng1 * DD	1.86358e-05
TR_121883	-2.16572	Δgng1 * LL down vs Δgng1 * DD	0.000142798
TR_105869	-2.16527	Δgng1 * LL down vs Δgng1 * DD	0.01816		Distantly related to Hypocrea lixii QID3, a putative cell wall protein. Has a C-terminal class II hydrophobin domain.
TR_54632	-2.1649	Δgng1 * LL down vs Δgng1 * DD	0.0104284
TR_76227	-2.16452	Δgng1 * LL down vs Δgng1 * DD	0.00057618	cel3E	b-glucosidase (genBank acc. No. AAP57760); CEL3e
TR_106296	-2.16447	Δgng1 * LL down vs Δgng1 * DD	1.13834e-06
TR_70631	-2.16436	Δgng1 * LL down vs Δgng1 * DD	0.000187402
TR_70962	-2.16392	Δgng1 * LL down vs Δgng1 * DD	0.000213067
TR_122825	-2.1636	Δgng1 * LL down vs Δgng1 * DD	0.0281975
TR_102582	-2.16138	Δgng1 * LL down vs Δgng1 * DD	0.000982476
TR_3741	-2.16132	Δgng1 * LL down vs Δgng1 * DD	0.000987364
TR_78462	-2.16126	Δgng1 * LL down vs Δgng1 * DD	0.000679909
TR_53900	-2.1609	Δgng1 * LL down vs Δgng1 * DD	0.000605786
TR_111204	-2.16065	Δgng1 * LL down vs Δgng1 * DD	0.00626057
TR_106321	-2.15866	Δgng1 * LL down vs Δgng1 * DD	0.000652816
TR_59655	-2.15788	Δgng1 * LL down vs Δgng1 * DD	0.000762109
TR_74818	-2.15693	Δgng1 * LL down vs Δgng1 * DD	0.00531395
TR_68662	-2.15581	Δgng1 * LL down vs Δgng1 * DD	0.000971257
TR_73039	-2.1556	Δgng1 * LL down vs Δgng1 * DD	5.68421e-05		pfam01636, APH, Phosphotransferase enzyme family aligned
TR_110655	-2.15502	Δgng1 * LL down vs Δgng1 * DD	0.000474021		hypothetical RhoA GTPase effector, probable arrestin, involved in signal transduction
TR_112080	-2.15482	Δgng1 * LL down vs Δgng1 * DD	0.000198723
TR_67588	-2.1542	Δgng1 * LL down vs Δgng1 * DD	0.00174201
TR_79694	-2.15385	Δgng1 * LL down vs Δgng1 * DD	1.00402e-06		distantly related to fructosyl amino acid oxidases. Secretion signal predicted by SignalP.
TR_77739	-2.15271	Δgng1 * LL down vs Δgng1 * DD	0.000628859		pfam04209, HgmA, homogentisate 1,2-dioxygenase
TR_70608	-2.15228	Δgng1 * LL down vs Δgng1 * DD	0.0197371
TR_54462	-2.15191	Δgng1 * LL down vs Δgng1 * DD	0.00158171
TR_109015	-2.15121	Δgng1 * LL down vs Δgng1 * DD	4.87829e-05		Contains a possible Interpro domain corresponding to Dihydrouridine synthase, DuS.
TR_108585	-2.15094	Δgng1 * LL down vs Δgng1 * DD	1.60438e-05
TR_62091	-2.15068	Δgng1 * LL down vs Δgng1 * DD	0.0141599
TR_59778	-2.15046	Δgng1 * LL down vs Δgng1 * DD	2.78355e-06		TRE59778; contains 7 transmembrane domains, putative G-protein coupled receptor, related to A nidulans GprC
TR_22050	-2.14995	Δgng1 * LL down vs Δgng1 * DD	4.61232e-06
TR_121498	-2.14758	Δgng1 * LL down vs Δgng1 * DD	0.000477983		similar to phosphatidylserine decarboxylase
TR_70542	-2.14746	Δgng1 * LL down vs Δgng1 * DD	1.57841e-05		candidate b-glycosidase distantly related to b-1,3-1,4-glucanase/lichenase
TR_123274	-2.14737	Δgng1 * LL down vs Δgng1 * DD	0.000103786		arylsulfatase domain COG3119.1; for scavenging S from organic sulfate esters; 5 transmembrane domains and signal sequence are consistent with membrane location
TR_68274	-2.14629	Δgng1 * LL down vs Δgng1 * DD	0.0280606
TR_68086	-2.14563	Δgng1 * LL down vs Δgng1 * DD	0.00108121
TR_29346	-2.14517	Δgng1 * LL down vs Δgng1 * DD	0.0081592		belongs to the phosphatidate-phosphatase related phosphoesterase family
TR_60370	-2.14439	Δgng1 * LL down vs Δgng1 * DD	0.00389853
TR_110844	-2.14225	Δgng1 * LL down vs Δgng1 * DD	0.00175992
TR_105788	-2.14054	Δgng1 * LL down vs Δgng1 * DD	1.67241e-05
TR_112521	-2.14045	Δgng1 * LL down vs Δgng1 * DD	0.0143642
TR_65156	-2.14043	Δgng1 * LL down vs Δgng1 * DD	0.000145938
TR_105176	-2.14012	Δgng1 * LL down vs Δgng1 * DD	0.0183782
TR_62285	-2.13991	Δgng1 * LL down vs Δgng1 * DD	0.00135107
TR_104333	-2.13981	Δgng1 * LL down vs Δgng1 * DD	0.00701419
TR_59391	-2.13961	Δgng1 * LL down vs Δgng1 * DD	0.000193689		candidate a-galactosidase
TR_102467	-2.13942	Δgng1 * LL down vs Δgng1 * DD	0.00634755
TR_107871	-2.13791	Δgng1 * LL down vs Δgng1 * DD	4.68154e-05
TR_104135	-2.1374	Δgng1 * LL down vs Δgng1 * DD	0.00024661
TR_106659	-2.13712	Δgng1 * LL down vs Δgng1 * DD	0.00313315
TR_68192	-2.1365	Δgng1 * LL down vs Δgng1 * DD	9.82715e-05
TR_65106	-2.13604	Δgng1 * LL down vs Δgng1 * DD	0.00590706		pfam00795, CN_hydrolase
TR_123260	-2.1357	Δgng1 * LL down vs Δgng1 * DD	0.00122433
TR_74442	-2.13524	Δgng1 * LL down vs Δgng1 * DD	0.000358293
TR_112085	-2.13487	Δgng1 * LL down vs Δgng1 * DD	1.80127e-06
TR_108460	-2.13474	Δgng1 * LL down vs Δgng1 * DD	5.90865e-06
TR_124277	-2.13325	Δgng1 * LL down vs Δgng1 * DD	0.00493766
TR_107297	-2.13285	Δgng1 * LL down vs Δgng1 * DD	2.73075e-09
TR_111981	-2.1326	Δgng1 * LL down vs Δgng1 * DD	3.69416e-07
TR_108046	-2.13244	Δgng1 * LL down vs Δgng1 * DD	0.000535823
TR_103174	-2.13216	Δgng1 * LL down vs Δgng1 * DD	0.000566564
TR_108199	-2.13178	Δgng1 * LL down vs Δgng1 * DD	9.95754e-08
TR_109075	-2.13163	Δgng1 * LL down vs Δgng1 * DD	0.0109376
TR_69179	-2.1315	Δgng1 * LL down vs Δgng1 * DD	3.59446e-05
TR_102378	-2.13118	Δgng1 * LL down vs Δgng1 * DD	0.000140084		kinesin-like protein, a kinesin-3 family member.
TR_68988	-2.13098	Δgng1 * LL down vs Δgng1 * DD	0.00317869
TR_105975	-2.13081	Δgng1 * LL down vs Δgng1 * DD	0.00125953
TR_105150	-2.13054	Δgng1 * LL down vs Δgng1 * DD	0.000317409
TR_56838	-2.12846	Δgng1 * LL down vs Δgng1 * DD	0.000455784
TR_121608	-2.12845	Δgng1 * LL down vs Δgng1 * DD	3.44413e-05
TR_59196	-2.12669	Δgng1 * LL down vs Δgng1 * DD	0.00476818
TR_75886	-2.126	Δgng1 * LL down vs Δgng1 * DD	4.71731e-08
TR_54260	-2.12573	Δgng1 * LL down vs Δgng1 * DD	0.0010731
TR_124043	-2.12567	Δgng1 * LL down vs Δgng1 * DD	0.000126981	chi18-14	chitinase; fungal subgroup B chitinase
TR_55406	-2.12447	Δgng1 * LL down vs Δgng1 * DD	3.84872e-05		hypothethical Pleckstrin/G-protein interacting factor, probably involved in signal transduction
TR_61462	-2.12405	Δgng1 * LL down vs Δgng1 * DD	0.00424161
TR_69189	-2.12392	Δgng1 * LL down vs Δgng1 * DD	0.000905681
TR_68876	-2.12341	Δgng1 * LL down vs Δgng1 * DD	0.00424177
TR_109392	-2.12235	Δgng1 * LL down vs Δgng1 * DD	0.00224203
TR_55374	-2.12196	Δgng1 * LL down vs Δgng1 * DD	0.00841133
TR_76360	-2.12188	Δgng1 * LL down vs Δgng1 * DD	0.0019461
TR_60352	-2.12039	Δgng1 * LL down vs Δgng1 * DD	0.0554432
TR_63780	-2.11851	Δgng1 * LL down vs Δgng1 * DD	2.62955e-05
TR_104335	-2.11767	Δgng1 * LL down vs Δgng1 * DD	0.00182493
TR_103613	-2.11764	Δgng1 * LL down vs Δgng1 * DD	1.82072e-05
TR_69904	-2.11741	Δgng1 * LL down vs Δgng1 * DD	0.00633253
TR_112535	-2.11683	Δgng1 * LL down vs Δgng1 * DD	0.00269537
TR_122795	-2.1164	Δgng1 * LL down vs Δgng1 * DD	0.000211287
TR_110749	-2.11471	Δgng1 * LL down vs Δgng1 * DD	0.000298134
TR_69479	-2.11437	Δgng1 * LL down vs Δgng1 * DD	7.7958e-05
TR_109334	-2.11396	Δgng1 * LL down vs Δgng1 * DD	0.000607111
TR_102386	-2.11385	Δgng1 * LL down vs Δgng1 * DD	0.0382257
TR_65433	-2.11367	Δgng1 * LL down vs Δgng1 * DD	4.55742e-06
TR_58456	-2.11327	Δgng1 * LL down vs Δgng1 * DD	0.000337096
TR_43472	-2.113	Δgng1 * LL down vs Δgng1 * DD	0.0572571
TR_106828	-2.11264	Δgng1 * LL down vs Δgng1 * DD	6.02928e-05
TR_104533	-2.11244	Δgng1 * LL down vs Δgng1 * DD	0.000816667
TR_111110	-2.11233	Δgng1 * LL down vs Δgng1 * DD	0.000136323
TR_56236	-2.11218	Δgng1 * LL down vs Δgng1 * DD	0.00192595		homologous to ERG6 delta(24)-sterol C-methyltransferase, which converts zymosterol to fecosterol in the ergosterol biosynthetic pathway by methylating position C-24
TR_104461	-2.11203	Δgng1 * LL down vs Δgng1 * DD	0.00522013
TR_81688	-2.11174	Δgng1 * LL down vs Δgng1 * DD	1.53888e-05
TR_24586	-2.11113	Δgng1 * LL down vs Δgng1 * DD	0.00300745		candidate non-ribosomal peptide synthetase
TR_52021	-2.11067	Δgng1 * LL down vs Δgng1 * DD	0.00985423		Contains possible N-terminal protein kinase, active site domain (Interpro).
TR_67868	-2.11041	Δgng1 * LL down vs Δgng1 * DD	0.000605642
TR_56499	-2.11038	Δgng1 * LL down vs Δgng1 * DD	0.000418597
TR_59887	-2.11033	Δgng1 * LL down vs Δgng1 * DD	0.00037042
TR_2362	-2.1101	Δgng1 * LL down vs Δgng1 * DD	0.0016686
TR_65925	-2.10989	Δgng1 * LL down vs Δgng1 * DD	0.0039259
TR_53526	-2.10932	Δgng1 * LL down vs Δgng1 * DD	9.39014e-05
TR_5182	-2.10924	Δgng1 * LL down vs Δgng1 * DD	0.000198174
TR_53685	-2.10672	Δgng1 * LL down vs Δgng1 * DD	0.000648034
TR_60585	-2.10641	Δgng1 * LL down vs Δgng1 * DD	0.00122001
TR_62424	-2.10495	Δgng1 * LL down vs Δgng1 * DD	0.00391818		candidate UDP-glucose:sterol b-glucosyltransferase
TR_70838	-2.10461	Δgng1 * LL down vs Δgng1 * DD	0.0344154
TR_59082	-2.10396	Δgng1 * LL down vs Δgng1 * DD	0.00632037	chi18-2	candidate b-glycosidase related to chitinase; fungal subgroup A chitinase
TR_102904	-2.10395	Δgng1 * LL down vs Δgng1 * DD	0.00233798
TR_61409	-2.10358	Δgng1 * LL down vs Δgng1 * DD	0.000226922
TR_68104	-2.10358	Δgng1 * LL down vs Δgng1 * DD	0.000752837
TR_124059	-2.10218	Δgng1 * LL down vs Δgng1 * DD	0.0051458
TR_2517	-2.1015	Δgng1 * LL down vs Δgng1 * DD	0.000666462
TR_60557	-2.10114	Δgng1 * LL down vs Δgng1 * DD	0.00966396
TR_110922	-2.10026	Δgng1 * LL down vs Δgng1 * DD	7.48155e-05
TR_76601	-2.10018	Δgng1 * LL down vs Δgng1 * DD	0.000674109		Sulfite oxidase
TR_110415	-2.10009	Δgng1 * LL down vs Δgng1 * DD	0.000288013
TR_61081	-2.09766	Δgng1 * LL down vs Δgng1 * DD	0.00016498
TR_109081	-2.09743	Δgng1 * LL down vs Δgng1 * DD	2.93003e-05
TR_57280	-2.09615	Δgng1 * LL down vs Δgng1 * DD	0.00790697
TR_64710	-2.09587	Δgng1 * LL down vs Δgng1 * DD	0.00167755
TR_104423	-2.09553	Δgng1 * LL down vs Δgng1 * DD	0.00314785
TR_108144	-2.0953	Δgng1 * LL down vs Δgng1 * DD	0.0362283
TR_56853	-2.09493	Δgng1 * LL down vs Δgng1 * DD	0.00133592
TR_122641	-2.09403	Δgng1 * LL down vs Δgng1 * DD	1.04066e-05		possible homolog of S. pombe NPT1
TR_119624	-2.09382	Δgng1 * LL down vs Δgng1 * DD	0.000126344
TR_103149	-2.09308	Δgng1 * LL down vs Δgng1 * DD	0.024647
TR_109952	-2.09295	Δgng1 * LL down vs Δgng1 * DD	0.000389366
TR_104557	-2.09241	Δgng1 * LL down vs Δgng1 * DD	0.0030423
TR_64009	-2.09231	Δgng1 * LL down vs Δgng1 * DD	0.00481288
TR_109944	-2.09168	Δgng1 * LL down vs Δgng1 * DD	0.0498579
TR_103002	-2.09156	Δgng1 * LL down vs Δgng1 * DD	0.00661712
TR_69291	-2.08949	Δgng1 * LL down vs Δgng1 * DD	3.56586e-09
TR_60118	-2.08944	Δgng1 * LL down vs Δgng1 * DD	0.0377167		candidate polyketide synthase
TR_79315	-2.08913	Δgng1 * LL down vs Δgng1 * DD	0.00370202
TR_69883	-2.08908	Δgng1 * LL down vs Δgng1 * DD	0.000423233
TR_107974	-2.08895	Δgng1 * LL down vs Δgng1 * DD	0.00948125		bZIP transcription factor JlbA/IDI-4
TR_53888	-2.08895	Δgng1 * LL down vs Δgng1 * DD	2.17809e-06
TR_57128	-2.08879	Δgng1 * LL down vs Δgng1 * DD	0.00110757		candidate glycogen-debranching enzyme
TR_62114	-2.08784	Δgng1 * LL down vs Δgng1 * DD	0.00524571
TR_54675	-2.08782	Δgng1 * LL down vs Δgng1 * DD	0.0119014		PhoG and its homologues, are proteins that have been found to increase acid phosphatase activity within certain fungi. It is not clear that these proteins are actually the acid phosphatase themselves.
TR_110220	-2.08746	Δgng1 * LL down vs Δgng1 * DD	0.0276079
TR_107008	-2.08651	Δgng1 * LL down vs Δgng1 * DD	0.00360041
TR_31075	-2.08628	Δgng1 * LL down vs Δgng1 * DD	0.00274009
TR_111005	-2.08608	Δgng1 * LL down vs Δgng1 * DD	0.000156581
TR_109341	-2.08536	Δgng1 * LL down vs Δgng1 * DD	7.68684e-11
TR_63703	-2.0851	Δgng1 * LL down vs Δgng1 * DD	6.07079e-05
TR_111450	-2.08504	Δgng1 * LL down vs Δgng1 * DD	0.00364287
TR_104227	-2.08409	Δgng1 * LL down vs Δgng1 * DD	0.0041244
TR_5737	-2.08373	Δgng1 * LL down vs Δgng1 * DD	6.0634e-05
TR_55990	-2.08363	Δgng1 * LL down vs Δgng1 * DD	0.00946025
TR_77447	-2.08308	Δgng1 * LL down vs Δgng1 * DD	5.3978e-05
TR_5247	-2.08258	Δgng1 * LL down vs Δgng1 * DD	0.012827		homologous to O6-methylguanine alkyltransferase
TR_70921	-2.08155	Δgng1 * LL down vs Δgng1 * DD	0.0267689
TR_109031	-2.08002	Δgng1 * LL down vs Δgng1 * DD	0.00352829
TR_62255	-2.07968	Δgng1 * LL down vs Δgng1 * DD	9.92259e-06
TR_111516	-2.07963	Δgng1 * LL down vs Δgng1 * DD	0.00548796
TR_70500	-2.07961	Δgng1 * LL down vs Δgng1 * DD	4.67938e-06
TR_77473	-2.07845	Δgng1 * LL down vs Δgng1 * DD	0.0155687		TRE77473, hypothetical DNA photolyase, N-terminal, class 1, FAD-binding; related to Gloeobacter violaceus Cryptochrome DASH
TR_107526	-2.07844	Δgng1 * LL down vs Δgng1 * DD	0.000625235
TR_43302	-2.07798	Δgng1 * LL down vs Δgng1 * DD	0.0639768
TR_61618	-2.07786	Δgng1 * LL down vs Δgng1 * DD	0.00293727
TR_106661	-2.07758	Δgng1 * LL down vs Δgng1 * DD	0.000489218
TR_3310	-2.07742	Δgng1 * LL down vs Δgng1 * DD	0.000114649
TR_121336	-2.07738	Δgng1 * LL down vs Δgng1 * DD	9.34801e-06
TR_53859	-2.0756	Δgng1 * LL down vs Δgng1 * DD	7.26865e-06
TR_53503	-2.07557	Δgng1 * LL down vs Δgng1 * DD	0.00054236
TR_123655	-2.07455	Δgng1 * LL down vs Δgng1 * DD	0.000979622		Protein involved in regulation of arginine-responsive genes
TR_36703	-2.07448	Δgng1 * LL down vs Δgng1 * DD	0.00322046
TR_112477	-2.07442	Δgng1 * LL down vs Δgng1 * DD	0.000273041
TR_60581	-2.07417	Δgng1 * LL down vs Δgng1 * DD	0.000444729		aa 15-320 COG1171
TR_80115	-2.07409	Δgng1 * LL down vs Δgng1 * DD	0.000823358
TR_112532	-2.07291	Δgng1 * LL down vs Δgng1 * DD	0.000179445
TR_65882	-2.07206	Δgng1 * LL down vs Δgng1 * DD	6.51686e-05
TR_107998	-2.07188	Δgng1 * LL down vs Δgng1 * DD	1.35535e-06
TR_65883	-2.07145	Δgng1 * LL down vs Δgng1 * DD	0.00431355
TR_112440	-2.07137	Δgng1 * LL down vs Δgng1 * DD	0.0158836
TR_106583	-2.07131	Δgng1 * LL down vs Δgng1 * DD	0.0443042
TR_108342	-2.06999	Δgng1 * LL down vs Δgng1 * DD	1.76128e-06
TR_106662	-2.06958	Δgng1 * LL down vs Δgng1 * DD	0.00690909
TR_109387	-2.06944	Δgng1 * LL down vs Δgng1 * DD	0.000533311
TR_26029	-2.06922	Δgng1 * LL down vs Δgng1 * DD	0.00509347
TR_3596	-2.06909	Δgng1 * LL down vs Δgng1 * DD	0.000129486		uroporphyrinogen synthase
TR_107339	-2.06744	Δgng1 * LL down vs Δgng1 * DD	0.000135583
TR_41009	-2.06707	Δgng1 * LL down vs Δgng1 * DD	0.0244862		hypothetical Ras small GTPase, Rho subfamily
TR_119749	-2.06658	Δgng1 * LL down vs Δgng1 * DD	0.000105115		Distantly related to S. cerevisiae Sec65p (srp19), subunit of the signal recognition particle.
TR_59362	-2.06638	Δgng1 * LL down vs Δgng1 * DD	0.00209753
TR_112037	-2.06614	Δgng1 * LL down vs Δgng1 * DD	4.76111e-06
TR_69468	-2.06484	Δgng1 * LL down vs Δgng1 * DD	0.00090517
TR_106801	-2.06458	Δgng1 * LL down vs Δgng1 * DD	0.00126733
TR_74379	-2.06458	Δgng1 * LL down vs Δgng1 * DD	0.00021069		homologous to ERG2 C-8 sterol isomerase; catalyzes the isomerization of the delta-8 double bond to the delta-7 position at an intermediate step in ergosterol biosynthesis
TR_108557	-2.06448	Δgng1 * LL down vs Δgng1 * DD	0.000738536
TR_30144	-2.06416	Δgng1 * LL down vs Δgng1 * DD	0.00858991
TR_107962	-2.06282	Δgng1 * LL down vs Δgng1 * DD	0.00651438
TR_111429	-2.0627	Δgng1 * LL down vs Δgng1 * DD	0.000399954
TR_41260	-2.06257	Δgng1 * LL down vs Δgng1 * DD	4.59414e-06		hypothetical G-protein coupled receptor, PTH11 like (implicated in pathogenesis in M. grisea)
TR_108201	-2.06242	Δgng1 * LL down vs Δgng1 * DD	1.55507e-05		contains reductase domain
TR_110490	-2.06226	Δgng1 * LL down vs Δgng1 * DD	0.000667149
TR_124283	-2.06208	Δgng1 * LL down vs Δgng1 * DD	1.31178e-05
TR_65040	-2.06133	Δgng1 * LL down vs Δgng1 * DD	7.79974e-05
TR_73829	-2.06127	Δgng1 * LL down vs Δgng1 * DD	0.00175227
TR_123090	-2.0608	Δgng1 * LL down vs Δgng1 * DD	6.96478e-07
TR_108156	-2.06008	Δgng1 * LL down vs Δgng1 * DD	0.0733447
TR_110689	-2.05959	Δgng1 * LL down vs Δgng1 * DD	5.0775e-05
TR_112604	-2.05899	Δgng1 * LL down vs Δgng1 * DD	0.00399622
TR_59900	-2.0588	Δgng1 * LL down vs Δgng1 * DD	1.7447e-05
TR_53076	-2.05871	Δgng1 * LL down vs Δgng1 * DD	2.99302e-05
TR_57643	-2.05852	Δgng1 * LL down vs Δgng1 * DD	0.0363932
TR_124310	-2.05814	Δgng1 * LL down vs Δgng1 * DD	0.00292717
TR_76250	-2.05763	Δgng1 * LL down vs Δgng1 * DD	0.00168741
TR_54761	-2.05748	Δgng1 * LL down vs Δgng1 * DD	0.000432973
TR_103113	-2.05723	Δgng1 * LL down vs Δgng1 * DD	0.0144127
TR_54427	-2.05666	Δgng1 * LL down vs Δgng1 * DD	0.00026878
TR_58765	-2.05629	Δgng1 * LL down vs Δgng1 * DD	0.000573556
TR_73016	-2.05586	Δgng1 * LL down vs Δgng1 * DD	0.000595115		aryl-alcohol oxidase
TR_55193	-2.05544	Δgng1 * LL down vs Δgng1 * DD	0.00136666
TR_61476	-2.05532	Δgng1 * LL down vs Δgng1 * DD	0.00228064
TR_111865	-2.05531	Δgng1 * LL down vs Δgng1 * DD	0.00533408
TR_64906	-2.05522	Δgng1 * LL down vs Δgng1 * DD	0.00306642		candidate b-1,6-glucanase; similar to T. harzianum B16-2 (GenBank acc. No. CAA55789) and T. virens BGN3 (AAL84696)
TR_106947	-2.05519	Δgng1 * LL down vs Δgng1 * DD	0.00025061
TR_21663	-2.05459	Δgng1 * LL down vs Δgng1 * DD	0.000385372		cd02651, nuc_hydro_IU_UC_XIUA
TR_29275	-2.05409	Δgng1 * LL down vs Δgng1 * DD	1.88017e-05
TR_46763	-2.05388	Δgng1 * LL down vs Δgng1 * DD	4.90571e-05
TR_3662	-2.0536	Δgng1 * LL down vs Δgng1 * DD	1.60319e-05
TR_110901	-2.05304	Δgng1 * LL down vs Δgng1 * DD	0.0148988		This domain is found in a number of fungal transcription factors including transcriptional activator xlnR, yeast regulatory protein GAL4, and other transcription proteins regulating a variety of cellular and metabolic processes
TR_2036	-2.0522	Δgng1 * LL down vs Δgng1 * DD	0.00415596
TR_112518	-2.05124	Δgng1 * LL down vs Δgng1 * DD	0.0175133
TR_112055	-2.0511	Δgng1 * LL down vs Δgng1 * DD	5.42401e-08
TR_120557	-2.0511	Δgng1 * LL down vs Δgng1 * DD	0.0011902
TR_110987	-2.05039	Δgng1 * LL down vs Δgng1 * DD	0.00515939
TR_102612	-2.05032	Δgng1 * LL down vs Δgng1 * DD	0.000108312		distant relation to Rhodopsin like g-protein coupled receptors
TR_61298	-2.0495	Δgng1 * LL down vs Δgng1 * DD	0.00171152
TR_110732	-2.04887	Δgng1 * LL down vs Δgng1 * DD	0.000334156
TR_43430	-2.0486	Δgng1 * LL down vs Δgng1 * DD	0.000236556
TR_124040	-2.0485	Δgng1 * LL down vs Δgng1 * DD	0.0261804
TR_106391	-2.04828	Δgng1 * LL down vs Δgng1 * DD	0.00187924
TR_68813	-2.04748	Δgng1 * LL down vs Δgng1 * DD	0.00027393
TR_111755	-2.04581	Δgng1 * LL down vs Δgng1 * DD	1.77474e-07
TR_110740	-2.04564	Δgng1 * LL down vs Δgng1 * DD	0.00289342
TR_66023	-2.04528	Δgng1 * LL down vs Δgng1 * DD	0.000215858
TR_33815	-2.04439	Δgng1 * LL down vs Δgng1 * DD	0.000784795
TR_6067	-2.04323	Δgng1 * LL down vs Δgng1 * DD	0.000265525
TR_72072	-2.04307	Δgng1 * LL down vs Δgng1 * DD	0.00178937		candidate esterase
TR_108832	-2.04279	Δgng1 * LL down vs Δgng1 * DD	0.0124857
TR_110035	-2.04274	Δgng1 * LL down vs Δgng1 * DD	0.00349317
TR_112675	-2.04229	Δgng1 * LL down vs Δgng1 * DD	4.45869e-06
TR_53525	-2.04223	Δgng1 * LL down vs Δgng1 * DD	0.00752736
TR_61114	-2.042	Δgng1 * LL down vs Δgng1 * DD	5.02444e-06		COG0833, LysP, Amino acid transporters
TR_105597	-2.04118	Δgng1 * LL down vs Δgng1 * DD	6.05929e-05
TR_56687	-2.04118	Δgng1 * LL down vs Δgng1 * DD	4.51006e-05
TR_5647	-2.04111	Δgng1 * LL down vs Δgng1 * DD	0.000567551		hypothetical G-protein coupled receptor, PTH11 like (implicated in pathogenesis in M. grisea)
TR_70310	-2.04108	Δgng1 * LL down vs Δgng1 * DD	0.00669332
TR_49366	-2.04061	Δgng1 * LL down vs Δgng1 * DD	0.000169794
TR_103463	-2.04058	Δgng1 * LL down vs Δgng1 * DD	0.000711491
TR_58472	-2.04055	Δgng1 * LL down vs Δgng1 * DD	0.00487328		catalase
TR_73024	-2.04017	Δgng1 * LL down vs Δgng1 * DD	0.00972729		hypothetical protein
TR_107846	-2.04001	Δgng1 * LL down vs Δgng1 * DD	0.000508523
TR_124136	-2.03739	Δgng1 * LL down vs Δgng1 * DD	0.000763588
TR_63756	-2.03715	Δgng1 * LL down vs Δgng1 * DD	0.00651121
TR_106236	-2.03701	Δgng1 * LL down vs Δgng1 * DD	0.0365614
TR_32478	-2.03699	Δgng1 * LL down vs Δgng1 * DD	5.81796e-06
TR_35768	-2.03698	Δgng1 * LL down vs Δgng1 * DD	0.00038265
TR_106623	-2.03684	Δgng1 * LL down vs Δgng1 * DD	6.42179e-06
TR_77770	-2.03659	Δgng1 * LL down vs Δgng1 * DD	0.00198226
TR_106253	-2.036	Δgng1 * LL down vs Δgng1 * DD	0.000113464
TR_78264	-2.03588	Δgng1 * LL down vs Δgng1 * DD	5.37947e-05
TR_64300	-2.03482	Δgng1 * LL down vs Δgng1 * DD	5.86857e-05		hypothetical kelch repeat containing protein with peptidase site
TR_110096	-2.0331	Δgng1 * LL down vs Δgng1 * DD	0.000981294
TR_59352	-2.0328	Δgng1 * LL down vs Δgng1 * DD	0.000132166
TR_123473	-2.03106	Δgng1 * LL down vs Δgng1 * DD	0.00304654
TR_49038	-2.03052	Δgng1 * LL down vs Δgng1 * DD	0.000906818		Contains Interpro domain that corresponds to eukaryotic initiation factor 3, gamma subunit.
TR_111874	-2.03012	Δgng1 * LL down vs Δgng1 * DD	0.00017566
TR_110733	-2.02928	Δgng1 * LL down vs Δgng1 * DD	0.000920216
TR_55868	-2.0289	Δgng1 * LL down vs Δgng1 * DD	0.000178506		cd00144, PP2Ac, Protein phosphatase 2A homologues
TR_106452	-2.02821	Δgng1 * LL down vs Δgng1 * DD	0.00728667
TR_66985	-2.02819	Δgng1 * LL down vs Δgng1 * DD	2.29569e-06
TR_104907	-2.02801	Δgng1 * LL down vs Δgng1 * DD	0.000443984
TR_112371	-2.02782	Δgng1 * LL down vs Δgng1 * DD	7.49716e-05
TR_75664	-2.02753	Δgng1 * LL down vs Δgng1 * DD	0.00100047		exhibits similarity to ATP-dependent RNA helicases.
TR_119796	-2.02738	Δgng1 * LL down vs Δgng1 * DD	6.89087e-05
TR_81679	-2.02703	Δgng1 * LL down vs Δgng1 * DD	0.000369614
TR_104373	-2.02638	Δgng1 * LL down vs Δgng1 * DD	0.00307192
TR_3394	-2.02604	Δgng1 * LL down vs Δgng1 * DD	0.000528215
TR_111584	-2.02582	Δgng1 * LL down vs Δgng1 * DD	5.36994e-05
TR_52539	-2.02581	Δgng1 * LL down vs Δgng1 * DD	2.91577e-06
TR_63277	-2.02549	Δgng1 * LL down vs Δgng1 * DD	1.18432e-05
TR_60490	-2.02524	Δgng1 * LL down vs Δgng1 * DD	0.00146738
TR_108188	-2.02514	Δgng1 * LL down vs Δgng1 * DD	0.000803597
TR_75235	-2.02442	Δgng1 * LL down vs Δgng1 * DD	0.00600547
TR_56408	-2.02427	Δgng1 * LL down vs Δgng1 * DD	1.64709e-06
TR_32293	-2.02416	Δgng1 * LL down vs Δgng1 * DD	0.0110655
TR_122176	-2.02406	Δgng1 * LL down vs Δgng1 * DD	0.00111351
TR_22839	-2.02376	Δgng1 * LL down vs Δgng1 * DD	0.0122377
TR_54616	-2.02294	Δgng1 * LL down vs Δgng1 * DD	0.000272117
TR_62213	-2.02251	Δgng1 * LL down vs Δgng1 * DD	8.92273e-06
TR_106488	-2.02244	Δgng1 * LL down vs Δgng1 * DD	0.00174584
TR_72524	-2.02212	Δgng1 * LL down vs Δgng1 * DD	5.56705e-05		The basic-leucine zipper (bZIP) transcription factors of contain a basic region mediating sequence-specific DNA-binding followed by a leucine zipper region required for dimerization.
TR_70186	-2.02207	Δgng1 * LL down vs Δgng1 * DD	7.17418e-06		candidate a-glycosidase related to exo-polygalacturonase
TR_112112	-2.02197	Δgng1 * LL down vs Δgng1 * DD	0.000446443
TR_123441	-2.02182	Δgng1 * LL down vs Δgng1 * DD	0.00893504
TR_69486	-2.0217	Δgng1 * LL down vs Δgng1 * DD	0.00199678
TR_108013	-2.02162	Δgng1 * LL down vs Δgng1 * DD	1.943e-05
TR_62613	-2.02068	Δgng1 * LL down vs Δgng1 * DD	0.000156843
TR_69881	-2.02049	Δgng1 * LL down vs Δgng1 * DD	0.000485196
TR_103959	-2.01989	Δgng1 * LL down vs Δgng1 * DD	0.00143003
TR_106138	-2.01987	Δgng1 * LL down vs Δgng1 * DD	0.00134095
TR_47971	-2.01971	Δgng1 * LL down vs Δgng1 * DD	0.0060204
TR_60028	-2.01938	Δgng1 * LL down vs Δgng1 * DD	0.000438842
TR_105864	-2.01918	Δgng1 * LL down vs Δgng1 * DD	0.00856551
TR_58066	-2.01915	Δgng1 * LL down vs Δgng1 * DD	0.00454041
TR_67971	-2.01865	Δgng1 * LL down vs Δgng1 * DD	0.000238765
TR_54179	-2.0186	Δgng1 * LL down vs Δgng1 * DD	0.00165516		Contains Interpro domains corresponding to glutathione S-transferase and ribosomal protein S15.
TR_56418	-2.01855	Δgng1 * LL down vs Δgng1 * DD	0.00224605		candidate b-1,3-exoglucanase
TR_22845	-2.01838	Δgng1 * LL down vs Δgng1 * DD	0.0153532
TR_57905	-2.01838	Δgng1 * LL down vs Δgng1 * DD	0.000247869
TR_120371	-2.0167	Δgng1 * LL down vs Δgng1 * DD	0.00366077		Bacterial type catalase
TR_71399	-2.01527	Δgng1 * LL down vs Δgng1 * DD	0.00017914		candidate b-glycosidase distantly related to b-1,3-glucanase
TR_122541	-2.01328	Δgng1 * LL down vs Δgng1 * DD	0.00285622
TR_110276	-2.01297	Δgng1 * LL down vs Δgng1 * DD	0.0176356
TR_104050	-2.01252	Δgng1 * LL down vs Δgng1 * DD	0.0132343
TR_57574	-2.01252	Δgng1 * LL down vs Δgng1 * DD	0.000157402
TR_75290	-2.01242	Δgng1 * LL down vs Δgng1 * DD	0.000126491
TR_55636	-2.0122	Δgng1 * LL down vs Δgng1 * DD	0.00290758
TR_111561	-2.01217	Δgng1 * LL down vs Δgng1 * DD	2.67633e-05
TR_58639	-2.01187	Δgng1 * LL down vs Δgng1 * DD	0.0020956
TR_61354	-2.01134	Δgng1 * LL down vs Δgng1 * DD	0.0469365
TR_110311	-2.01068	Δgng1 * LL down vs Δgng1 * DD	0.0054108
TR_105379	-2.01021	Δgng1 * LL down vs Δgng1 * DD	0.0128086
TR_60931	-2.00992	Δgng1 * LL down vs Δgng1 * DD	0.00786933		N-terminal binuclear Zn cluster-containing/DNA binding domain-containing protein
TR_65033	-2.00952	Δgng1 * LL down vs Δgng1 * DD	0.00040302
TR_65817	-2.00939	Δgng1 * LL down vs Δgng1 * DD	0.00388549
TR_109910	-2.00905	Δgng1 * LL down vs Δgng1 * DD	0.0221151
TR_103403	-2.00894	Δgng1 * LL down vs Δgng1 * DD	0.000797862
TR_37316	-2.00831	Δgng1 * LL down vs Δgng1 * DD	0.00545593
TR_69574	-2.00771	Δgng1 * LL down vs Δgng1 * DD	0.0011929
TR_103193	-2.00759	Δgng1 * LL down vs Δgng1 * DD	0.000100712
TR_56582	-2.00694	Δgng1 * LL down vs Δgng1 * DD	0.00893275
TR_35202	-2.00691	Δgng1 * LL down vs Δgng1 * DD	0.000959058
TR_22590	-2.00587	Δgng1 * LL down vs Δgng1 * DD	0.0117986
TR_121058	-2.00572	Δgng1 * LL down vs Δgng1 * DD	0.0010442
TR_110170	-2.00534	Δgng1 * LL down vs Δgng1 * DD	8.78746e-05
TR_70988	-2.00496	Δgng1 * LL down vs Δgng1 * DD	5.76634e-06
TR_65950	-2.0047	Δgng1 * LL down vs Δgng1 * DD	0.000586794		related to steryl ester hydrolases Yeh1p and Yeh2p of Saccharomyces cerevisiae
TR_104097	-2.00407	Δgng1 * LL down vs Δgng1 * DD	0.0723115
TR_3327	-2.0033	Δgng1 * LL down vs Δgng1 * DD	0.000107415
TR_107881	-2.00261	Δgng1 * LL down vs Δgng1 * DD	0.0372014
TR_105775	-2.00234	Δgng1 * LL down vs Δgng1 * DD	1.07307e-05
TR_57078	-2.00216	Δgng1 * LL down vs Δgng1 * DD	2.86913e-05
TR_4982	-2.00196	Δgng1 * LL down vs Δgng1 * DD	0.00336418
TR_109641	-2.00176	Δgng1 * LL down vs Δgng1 * DD	0.000470923
TR_56328	-2.0016	Δgng1 * LL down vs Δgng1 * DD	0.0368958		distantly related to b-glycosyltransferases
TR_107073	-2.00131	Δgng1 * LL down vs Δgng1 * DD	0.0136881
TR_59624	-2.00062	Δgng1 * LL down vs Δgng1 * DD	0.00181621
TR_105237	-2.0003	Δgng1 * LL down vs Δgng1 * DD	0.0016859

## Sheet: Δgnb1 up
Genes at least twofold upregulated in the Δgnb1 deletion strain in light compared to darkness
Protein ID	Fold-Change	Fold-Change Description	p-value	Name	Description
TR_110855	50.3265	Δgnb1 * LL up vs Δgnb1 * DD	8.27804e-10
TR_34493	35.1706	Δgnb1 * LL up vs Δgnb1 * DD	2.49357e-07	hpp1	a-type peptide pheromone precursor hpp1
TR_111357	35.0311	Δgnb1 * LL up vs Δgnb1 * DD	4.37472e-11
TR_44175	28.4852	Δgnb1 * LL up vs Δgnb1 * DD	2.26139e-08		hypothetical sugar transporter family protein
TR_124341	27.3323	Δgnb1 * LL up vs Δgnb1 * DD	1.10398e-08	mata1	mating type protein MATa1 (MAT1-2-1), contains HMG-box
TR_121396	25.0939	Δgnb1 * LL up vs Δgnb1 * DD	1.74718e-06
TR_82619	22.8401	Δgnb1 * LL up vs Δgnb1 * DD	4.07236e-07		arginosuccinate synthetase-like protein
TR_105242	20.9735	Δgnb1 * LL up vs Δgnb1 * DD	4.65473e-08
TR_73516	20.4163	Δgnb1 * LL up vs Δgnb1 * DD	6.67865e-09
TR_124222	17.3168	Δgnb1 * LL up vs Δgnb1 * DD	6.64465e-08		candidate CaaX-protease, related to E. nidulans rce1, involved in signal transduction
TR_50616	16.4279	Δgnb1 * LL up vs Δgnb1 * DD	0.000349313
TR_122487	14.3808	Δgnb1 * LL up vs Δgnb1 * DD	1.27603e-06		distant similarity to a Nectria haemaotcocca putative DNAse, has one predicted transmembrane domain
TR_81609	14.2	Δgnb1 * LL up vs Δgnb1 * DD	3.85041e-11	env1	blue light regulator protein ENVOY, light responsive, responsible for light tolerance and involved in regulation of cellulase gene expression
TR_79598	13.9715	Δgnb1 * LL up vs Δgnb1 * DD	2.51967e-09
TR_76784	12.4536	Δgnb1 * LL up vs Δgnb1 * DD	4.27357e-07
TR_53961	12.0026	Δgnb1 * LL up vs Δgnb1 * DD	4.8339e-06
TR_42264	10.1324	Δgnb1 * LL up vs Δgnb1 * DD	9.16703e-08
TR_122511	9.82819	Δgnb1 * LL up vs Δgnb1 * DD	7.94838e-06		candidate endo-1,3(4)-b-glucanase
TR_49589	9.77462	Δgnb1 * LL up vs Δgnb1 * DD	5.2197e-05
TR_124119	9.58744	Δgnb1 * LL up vs Δgnb1 * DD	4.32068e-07
TR_105763	9.54695	Δgnb1 * LL up vs Δgnb1 * DD	1.956e-06		Distantly related to C. albicans Rbt5p. Putative cell wall protein.
TR_54352	9.43933	Δgnb1 * LL up vs Δgnb1 * DD	1.12035e-08
TR_59364	9.31429	Δgnb1 * LL up vs Δgnb1 * DD	7.88268e-09
TR_31134	9.27103	Δgnb1 * LL up vs Δgnb1 * DD	1.6413e-07		candidate isoprenylcysteine carboxyl methyltransferase, involved in posttranslational modification of CaaX-domain proteins, probably with signaling function
TR_47286	8.78292	Δgnb1 * LL up vs Δgnb1 * DD	5.14447e-06
TR_74278	8.57175	Δgnb1 * LL up vs Δgnb1 * DD	3.70105e-06
TR_123639	8.51703	Δgnb1 * LL up vs Δgnb1 * DD	0.00141727		candidate b-glycosidase distantly related to b-1,3-glucanase
TR_44278	8.49227	Δgnb1 * LL up vs Δgnb1 * DD	1.01116e-08
TR_78713	8.25261	Δgnb1 * LL up vs Δgnb1 * DD	1.36003e-07
TR_105221	8.21002	Δgnb1 * LL up vs Δgnb1 * DD	2.79507e-05
TR_45573	8.05302	Δgnb1 * LL up vs Δgnb1 * DD	2.19826e-05		hypothetical G-protein coupled receptor, PTH11 like (implicated in pathogenesis in M. grisea)
TR_121441	7.96208	Δgnb1 * LL up vs Δgnb1 * DD	1.07457e-05		hypothetical carboxylic acid transporter (related to NCU01231-Tian et al. 2009)
TR_22093	7.86853	Δgnb1 * LL up vs Δgnb1 * DD	8.83082e-05		hypothetical protein prenyltransferase/farnesyltransferase, alpha subunit, related to E. nidulans CaaX farnesyltransferase alpha subunit ram2
TR_103147	7.59416	Δgnb1 * LL up vs Δgnb1 * DD	5.84371e-08
TR_64667	7.58009	Δgnb1 * LL up vs Δgnb1 * DD	2.57869e-08
TR_68705	7.52395	Δgnb1 * LL up vs Δgnb1 * DD	1.74915e-06
TR_53722	7.51514	Δgnb1 * LL up vs Δgnb1 * DD	8.32819e-07
TR_46035	7.44138	Δgnb1 * LL up vs Δgnb1 * DD	8.73868e-06
TR_44178	7.24221	Δgnb1 * LL up vs Δgnb1 * DD	0.000109796
TR_122614	7.1757	Δgnb1 * LL up vs Δgnb1 * DD	3.07676e-07
TR_49081	6.9529	Δgnb1 * LL up vs Δgnb1 * DD	2.53921e-05		candidate xyloglucanase; EGL6 (CEL74A)
TR_121418	6.88843	Δgnb1 * LL up vs Δgnb1 * DD	1.8808e-06
TR_60378	6.67978	Δgnb1 * LL up vs Δgnb1 * DD	1.87198e-07
TR_62693	6.60336	Δgnb1 * LL up vs Δgnb1 * DD	5.44215e-07		TRE62693, candidate ABC-transporter, related to a-factor exporter Ste6p (26 % identity)
TR_58521	6.58485	Δgnb1 * LL up vs Δgnb1 * DD	4.82713e-05
TR_105222	6.51672	Δgnb1 * LL up vs Δgnb1 * DD	8.58241e-06
TR_60445	6.46879	Δgnb1 * LL up vs Δgnb1 * DD	1.05073e-05
TR_65869	6.26902	Δgnb1 * LL up vs Δgnb1 * DD	5.14433e-05		120-267aa pfam01202, SKI, Shikimate kinase; 328-551aa cd00502, DHQase_I, Type I 3-dehydroquinase; 591-877aa pfam01488, Shikimate_DH, Shikimate / quinate 5-dehydrogenase
TR_123681	6.26192	Δgnb1 * LL up vs Δgnb1 * DD	0.000572379		similar to oxidoreductase, short chain dehydrogenase/reductase family
TR_121136	5.96973	Δgnb1 * LL up vs Δgnb1 * DD	0.00102428
TR_69957	5.92835	Δgnb1 * LL up vs Δgnb1 * DD	3.33411e-05		Predicted transporter (major facilitator superfamily) / hypothetical maltose permease
TR_68455	5.85535	Δgnb1 * LL up vs Δgnb1 * DD	2.09885e-05
TR_120877	5.71659	Δgnb1 * LL up vs Δgnb1 * DD	2.40163e-06
TR_123962	5.67925	Δgnb1 * LL up vs Δgnb1 * DD	0.011332
TR_112328	5.65589	Δgnb1 * LL up vs Δgnb1 * DD	4.32287e-05
TR_76210	5.62733	Δgnb1 * LL up vs Δgnb1 * DD	0.00171461	abf2	a-L-arabinofuranosidase ABF2 (GenBand acc. No. AAP57750)
TR_51130	5.62647	Δgnb1 * LL up vs Δgnb1 * DD	0.000115081
TR_120311	5.52299	Δgnb1 * LL up vs Δgnb1 * DD	0.000101572
TR_123940	5.48209	Δgnb1 * LL up vs Δgnb1 * DD	7.54382e-05	cip2	candidate cellulose-binding protein;identical to AAP57749.1
TR_123232	5.45911	Δgnb1 * LL up vs Δgnb1 * DD	0.000306983	cel12A	endoglucanase
TR_80142	5.4149	Δgnb1 * LL up vs Δgnb1 * DD	0.00085576
TR_103907	5.25786	Δgnb1 * LL up vs Δgnb1 * DD	7.51881e-06
TR_70520	5.22762	Δgnb1 * LL up vs Δgnb1 * DD	2.81591e-05
TR_121491	5.09109	Δgnb1 * LL up vs Δgnb1 * DD	0.00709375		candidate a,a-trehalose phosphorylase/synthase
TR_122527	4.93531	Δgnb1 * LL up vs Δgnb1 * DD	0.000845518
TR_123473	4.79791	Δgnb1 * LL up vs Δgnb1 * DD	1.55731e-06
TR_46002	4.78349	Δgnb1 * LL up vs Δgnb1 * DD	0.00247517
TR_72526	4.69728	Δgnb1 * LL up vs Δgnb1 * DD	2.70623e-05		candidate a-glucuronidase GLR1 (GenBand acc.no. CAA92949)
TR_23238	4.65393	Δgnb1 * LL up vs Δgnb1 * DD	1.47563e-09
TR_80003	4.61972	Δgnb1 * LL up vs Δgnb1 * DD	1.59294e-05		COG0111, SerA, Phosphoglycerate dehydrogenase and related dehydrogenases
TR_50996	4.59072	Δgnb1 * LL up vs Δgnb1 * DD	1.94744e-06
TR_68706	4.52369	Δgnb1 * LL up vs Δgnb1 * DD	5.48338e-09
TR_54226	4.52248	Δgnb1 * LL up vs Δgnb1 * DD	0.00010727
TR_123865	4.50601	Δgnb1 * LL up vs Δgnb1 * DD	3.35346e-06
TR_62611	4.49353	Δgnb1 * LL up vs Δgnb1 * DD	1.83216e-06
TR_123718	4.48313	Δgnb1 * LL up vs Δgnb1 * DD	4.13791e-06		pfam01490, Aa_trans, Transmembrane amino acid transporter protein
TR_65718	4.47873	Δgnb1 * LL up vs Δgnb1 * DD	6.23965e-07
TR_120357	4.46837	Δgnb1 * LL up vs Δgnb1 * DD	1.53006e-06
TR_109960	4.41288	Δgnb1 * LL up vs Δgnb1 * DD	0.0088099
TR_81623	4.30839	Δgnb1 * LL up vs Δgnb1 * DD	2.56135e-08
TR_72086	4.27687	Δgnb1 * LL up vs Δgnb1 * DD	0.00168029		COG0624, ArgE, Acetylornithine deacetylase/Succinyl-diaminopimelate desuccinylase and related deacylases
TR_57914	4.23139	Δgnb1 * LL up vs Δgnb1 * DD	3.19689e-05
TR_120504	4.22161	Δgnb1 * LL up vs Δgnb1 * DD	3.5661e-05
TR_73638	4.17174	Δgnb1 * LL up vs Δgnb1 * DD	8.32064e-06	cip1	candidate cellulose-binding protein;identical to AAP57751.1
TR_123191	4.15246	Δgnb1 * LL up vs Δgnb1 * DD	0.000176597
TR_44700	4.15231	Δgnb1 * LL up vs Δgnb1 * DD	9.55642e-07
TR_73632	4.0557	Δgnb1 * LL up vs Δgnb1 * DD	3.2316e-06	axe1	acetyl xylan esterase (EC 3.1.1.72); C-terminal CBM1 module;identical to Axe1 (CAA93247.1)
TR_123914	4.05008	Δgnb1 * LL up vs Δgnb1 * DD	0.0168372
TR_123818	4.04489	Δgnb1 * LL up vs Δgnb1 * DD	1.90193e-05	xyn2	xylanase 2 (EC 3.2.1.8)
TR_71532	4.01973	Δgnb1 * LL up vs Δgnb1 * DD	6.14614e-07
TR_59382	3.99631	Δgnb1 * LL up vs Δgnb1 * DD	5.28798e-07
TR_106171	3.97606	Δgnb1 * LL up vs Δgnb1 * DD	0.00117603
TR_105220	3.94815	Δgnb1 * LL up vs Δgnb1 * DD	1.7002e-05
TR_106181	3.8872	Δgnb1 * LL up vs Δgnb1 * DD	9.68378e-06
TR_69276	3.87595	Δgnb1 * LL up vs Δgnb1 * DD	0.000432988		candidate b-glycosidase distantly related to xylanase
TR_80920	3.83679	Δgnb1 * LL up vs Δgnb1 * DD	2.88606e-05		candidate adh1
TR_60116	3.81968	Δgnb1 * LL up vs Δgnb1 * DD	1.72228e-05
TR_34252	3.79908	Δgnb1 * LL up vs Δgnb1 * DD	3.29691e-05
TR_104217	3.75244	Δgnb1 * LL up vs Δgnb1 * DD	6.8541e-06
TR_121693	3.75082	Δgnb1 * LL up vs Δgnb1 * DD	1.41832e-06
TR_50215	3.74944	Δgnb1 * LL up vs Δgnb1 * DD	0.000324469		candidate b-glycosidase distantly related to endo-1,3-b-D-glucanase
TR_55274	3.73686	Δgnb1 * LL up vs Δgnb1 * DD	0.0016745
TR_56003	3.72142	Δgnb1 * LL up vs Δgnb1 * DD	1.70675e-09
TR_76696	3.70135	Δgnb1 * LL up vs Δgnb1 * DD	5.80802e-07
TR_74745	3.68394	Δgnb1 * LL up vs Δgnb1 * DD	0.00237919
TR_44956	3.68131	Δgnb1 * LL up vs Δgnb1 * DD	3.90156e-05
TR_121298	3.6754	Δgnb1 * LL up vs Δgnb1 * DD	0.000220351	fdh1	formate dehydrogenase
TR_55709	3.64629	Δgnb1 * LL up vs Δgnb1 * DD	0.000406248
TR_112390	3.64116	Δgnb1 * LL up vs Δgnb1 * DD	5.08055e-06
TR_69316	3.61565	Δgnb1 * LL up vs Δgnb1 * DD	0.000479142
TR_105533	3.60988	Δgnb1 * LL up vs Δgnb1 * DD	0.00695961
TR_122523	3.59044	Δgnb1 * LL up vs Δgnb1 * DD	0.0137635		The N-terminal region of a number of fungal transcriptional regulatory proteins contains a Cys-rich motif that is involved in zinc-dependent binding of DNA. The region forms a binuclear Zn cluster, in which two Zn atoms are bound by six Cys residues
TR_21412	3.5727	Δgnb1 * LL up vs Δgnb1 * DD	5.58818e-06
TR_120961	3.56665	Δgnb1 * LL up vs Δgnb1 * DD	0.00754475	cel61B	endo-1,4-glucanase; CEL61B
TR_35552	3.56445	Δgnb1 * LL up vs Δgnb1 * DD	0.00151131
TR_121127	3.51969	Δgnb1 * LL up vs Δgnb1 * DD	2.88747e-05	bxl1	b-xylosidase BXL1 (GenBank acc. No.CAA93248)
TR_79324	3.50109	Δgnb1 * LL up vs Δgnb1 * DD	0.000932699
TR_76532	3.47196	Δgnb1 * LL up vs Δgnb1 * DD	0.000446946	rla0	Homologue of yeast RPP0.
TR_119576	3.46957	Δgnb1 * LL up vs Δgnb1 * DD	0.000137913
TR_56470	3.43307	Δgnb1 * LL up vs Δgnb1 * DD	2.11123e-06		COG1052, LdhA, Lactate dehydrogenase and related dehydrogenases
TR_120571	3.42422	Δgnb1 * LL up vs Δgnb1 * DD	0.0104738
TR_60751	3.41709	Δgnb1 * LL up vs Δgnb1 * DD	6.37122e-05		candidate non-ribosomal peptide synthetase
TR_120821	3.40969	Δgnb1 * LL up vs Δgnb1 * DD	0.001793
TR_77138	3.4039	Δgnb1 * LL up vs Δgnb1 * DD	0.0185996
TR_57472	3.40248	Δgnb1 * LL up vs Δgnb1 * DD	0.0140297
TR_120229	3.3871	Δgnb1 * LL up vs Δgnb1 * DD	3.36974e-06		candidate xylanase
TR_79972	3.38236	Δgnb1 * LL up vs Δgnb1 * DD	0.0070368
TR_121189	3.3789	Δgnb1 * LL up vs Δgnb1 * DD	5.62408e-05
TR_111680	3.36263	Δgnb1 * LL up vs Δgnb1 * DD	0.000119636
TR_109078	3.35392	Δgnb1 * LL up vs Δgnb1 * DD	2.55918e-08		TRE30289, hypothetical prenyltransferase, related to E. nidulans CaaX farnesyltransferase beta subunit ram1
TR_122007	3.35172	Δgnb1 * LL up vs Δgnb1 * DD	4.49829e-06
TR_62100	3.34348	Δgnb1 * LL up vs Δgnb1 * DD	0.00794635
TR_121534	3.33643	Δgnb1 * LL up vs Δgnb1 * DD	0.0119413		COG0028, IlvB, Thiamine pyrophosphate-requiring enzymes
TR_44476	3.31957	Δgnb1 * LL up vs Δgnb1 * DD	0.00742025
TR_103108	3.31647	Δgnb1 * LL up vs Δgnb1 * DD	0.000262842
TR_80288	3.30687	Δgnb1 * LL up vs Δgnb1 * DD	0.0155191
TR_67117	3.29345	Δgnb1 * LL up vs Δgnb1 * DD	0.000293057
TR_121620	3.28425	Δgnb1 * LL up vs Δgnb1 * DD	0.0121695	nmt1	thiamine biosynthesis transporter
TR_54227	3.27566	Δgnb1 * LL up vs Δgnb1 * DD	0.000889902
TR_48080	3.27279	Δgnb1 * LL up vs Δgnb1 * DD	4.72967e-06
TR_54219	3.22948	Δgnb1 * LL up vs Δgnb1 * DD	0.00503515		candidate acetyl xylan esterase
TR_123881	3.22816	Δgnb1 * LL up vs Δgnb1 * DD	6.03209e-05		N-terminal binuclear Zn cluster-containing/DNA binding domain-containing protein
TR_21908	3.22495	Δgnb1 * LL up vs Δgnb1 * DD	4.6399e-07
TR_80875	3.19341	Δgnb1 * LL up vs Δgnb1 * DD	9.07073e-07
TR_79202	3.18656	Δgnb1 * LL up vs Δgnb1 * DD	4.75957e-05		hypothetical transmembrane protein belonging to major facilitator superfamily of transport proteins; associated to cellulase signal transduction (PMID: 15288024)
TR_72611	3.18413	Δgnb1 * LL up vs Δgnb1 * DD	3.06093e-05		N-terminal binuclear Zn cluster-containing protein
TR_122242	3.17291	Δgnb1 * LL up vs Δgnb1 * DD	2.82212e-05
TR_111494	3.16996	Δgnb1 * LL up vs Δgnb1 * DD	0.000897443
TR_74194	3.16151	Δgnb1 * LL up vs Δgnb1 * DD	0.00257449	lxr1	L-xylulose reductase
TR_120749	3.15699	Δgnb1 * LL up vs Δgnb1 * DD	0.0158586	cel1A	b-glucosidase CEL1a (GenBank acc. No. BAA74959)
TR_123888	3.15445	Δgnb1 * LL up vs Δgnb1 * DD	0.000125372		homology to A. falvus Aflatoxin biosynthesis gene hypA
TR_47221	3.13022	Δgnb1 * LL up vs Δgnb1 * DD	0.0133686
TR_70414	3.12449	Δgnb1 * LL up vs Δgnb1 * DD	0.00338278
TR_112520	3.11628	Δgnb1 * LL up vs Δgnb1 * DD	1.35879e-05
TR_56840	3.11223	Δgnb1 * LL up vs Δgnb1 * DD	0.000109961
TR_120975	3.09011	Δgnb1 * LL up vs Δgnb1 * DD	0.000704144
TR_104879	3.08871	Δgnb1 * LL up vs Δgnb1 * DD	0.00987495
TR_59053	3.08859	Δgnb1 * LL up vs Δgnb1 * DD	6.6365e-05		cd00443, ADA_AMPD, Adenosine/AMP deaminase
TR_77481	3.08357	Δgnb1 * LL up vs Δgnb1 * DD	0.000379491
TR_62872	3.07972	Δgnb1 * LL up vs Δgnb1 * DD	0.00509729
TR_123976	3.06217	Δgnb1 * LL up vs Δgnb1 * DD	0.000120986
TR_124115	3.05866	Δgnb1 * LL up vs Δgnb1 * DD	3.08988e-05		phosphoenolpyruvate carboxykinase (ATP), aligns to Emericella nidulans AcuF protein (gi15983749)
TR_56996	3.04154	Δgnb1 * LL up vs Δgnb1 * DD	2.46665e-05	man5A	mannan endo-1,4-b-mannosidase (EC 3.2.1.78); C-terminal CBM1 module
TR_105307	3.02398	Δgnb1 * LL up vs Δgnb1 * DD	0.00014303		Related to 40s mitochodrial ribosome subunit protein Mrp17
TR_65333	3.02317	Δgnb1 * LL up vs Δgnb1 * DD	0.000259055		candidate a-glycosidase distantly related to glucoamylase and a,a-trehalase
TR_82197	3.02087	Δgnb1 * LL up vs Δgnb1 * DD	0.0509112		pfam00795, CN_hydrolase, Carbon-nitrogen hydrolase
TR_66786	3.01606	Δgnb1 * LL up vs Δgnb1 * DD	0.00623511
TR_46936	3.009	Δgnb1 * LL up vs Δgnb1 * DD	0.000163543
TR_120312	2.99582	Δgnb1 * LL up vs Δgnb1 * DD	0.000279484	cel5A	endo-1,4-glucanase EGL2
TR_48301	2.99067	Δgnb1 * LL up vs Δgnb1 * DD	0.02097
TR_104741	2.96716	Δgnb1 * LL up vs Δgnb1 * DD	0.000830295
TR_122350	2.95862	Δgnb1 * LL up vs Δgnb1 * DD	1.82434e-05		Glutamate decarboxylase
TR_82235	2.95662	Δgnb1 * LL up vs Δgnb1 * DD	0.00262387		candidate a-glucosidase (required for normal cell wall synthesis)
TR_58580	2.95038	Δgnb1 * LL up vs Δgnb1 * DD	0.00802639
TR_68608	2.94965	Δgnb1 * LL up vs Δgnb1 * DD	0.00425047	thi4	Thiazole biosynthetic enzyme
TR_81019	2.94448	Δgnb1 * LL up vs Δgnb1 * DD	0.000310015
TR_124016	2.93782	Δgnb1 * LL up vs Δgnb1 * DD	0.018397	agl2	a-galactosidase AGL2 (GenBank acc. No. CAA93245) (EC 3.2.1.22)
TR_124169	2.93658	Δgnb1 * LL up vs Δgnb1 * DD	0.000384879
TR_3739	2.90734	Δgnb1 * LL up vs Δgnb1 * DD	4.09962e-05		candidate b-xylosidase
TR_46816	2.89404	Δgnb1 * LL up vs Δgnb1 * DD	6.31279e-05	cel3D	b-glucosidase (GenBank acc. No. AAP57759)
TR_122240	2.88176	Δgnb1 * LL up vs Δgnb1 * DD	0.000368076		pfam00755, Carn_acyltransf, Choline/Carnitine o-acyltransferase
TR_69944	2.88041	Δgnb1 * LL up vs Δgnb1 * DD	0.000477381		candidate a-xylosidase
TR_124149	2.85952	Δgnb1 * LL up vs Δgnb1 * DD	0.00258522		protein that contains a possible ribosomal protein L7AE domain.
TR_123039	2.84929	Δgnb1 * LL up vs Δgnb1 * DD	2.85965e-06		Distantly related to C. albicans Rbt5p. A putative cell wall protein with a CFEM domain.
TR_69228	2.84298	Δgnb1 * LL up vs Δgnb1 * DD	4.2073e-05		COG0161, BioA, Adenosylmethionine-8-amino-7-oxononanoate aminotransferase
TR_72567	2.84248	Δgnb1 * LL up vs Δgnb1 * DD	5.52709e-05	cel6A;cbh2	cellobiohydrolase CBH2
TR_51686	2.81596	Δgnb1 * LL up vs Δgnb1 * DD	0.00470902
TR_81339	2.80792	Δgnb1 * LL up vs Δgnb1 * DD	0.000535097		pfam02347, GDC-P, Glycine cleavage system P-protein; COG1003, GcvP, Glycine cleavage system protein P (pyridoxal-binding), C-terminal domain
TR_121824	2.79564	Δgnb1 * LL up vs Δgnb1 * DD	0.0159139	acl1	ATP citrate lyase, alpha subunit
TR_120705	2.76797	Δgnb1 * LL up vs Δgnb1 * DD	0.0290955
TR_120059	2.76365	Δgnb1 * LL up vs Δgnb1 * DD	0.0268043
TR_75152	2.76211	Δgnb1 * LL up vs Δgnb1 * DD	0.000128479
TR_121732	2.74607	Δgnb1 * LL up vs Δgnb1 * DD	0.00244749
TR_3645	2.73273	Δgnb1 * LL up vs Δgnb1 * DD	8.01278e-05
TR_76822	2.72379	Δgnb1 * LL up vs Δgnb1 * DD	4.90253e-05
TR_65854	2.70956	Δgnb1 * LL up vs Δgnb1 * DD	0.00140844		The N-terminal region of a number of fungal transcriptional regulatory proteins contains a Cys-rich motif that is involved in zinc-dependent binding of DNA. The region forms a binuclear Zn cluster, in which two Zn atoms are bound by six Cys residues
TR_21152	2.70577	Δgnb1 * LL up vs Δgnb1 * DD	0.0250018
TR_81136	2.70345	Δgnb1 * LL up vs Δgnb1 * DD	0.0181708
TR_81511	2.70224	Δgnb1 * LL up vs Δgnb1 * DD	7.32203e-05
TR_110620	2.70036	Δgnb1 * LL up vs Δgnb1 * DD	0.000919517		COG2907, Predicted NAD/FAD-binding protein
TR_104623	2.69161	Δgnb1 * LL up vs Δgnb1 * DD	0.00437091
TR_47829	2.6882	Δgnb1 * LL up vs Δgnb1 * DD	0.000852987
TR_82360	2.68749	Δgnb1 * LL up vs Δgnb1 * DD	0.000413957
TR_48788	2.68374	Δgnb1 * LL up vs Δgnb1 * DD	0.00379746		fatty acid synthase - candidate FAS2
TR_21509	2.68182	Δgnb1 * LL up vs Δgnb1 * DD	0.0261265		hypothetical blue light inducible protein with FMN-binding split barrel, related to N. crassa BLI-3
TR_73519	2.67269	Δgnb1 * LL up vs Δgnb1 * DD	0.00226757
TR_47710	2.66281	Δgnb1 * LL up vs Δgnb1 * DD	7.97859e-05
TR_107340	2.66023	Δgnb1 * LL up vs Δgnb1 * DD	7.2962e-06
TR_110666	2.63214	Δgnb1 * LL up vs Δgnb1 * DD	0.00294576
TR_67717	2.62898	Δgnb1 * LL up vs Δgnb1 * DD	6.20616e-06
TR_72859	2.61799	Δgnb1 * LL up vs Δgnb1 * DD	0.00208098
TR_119974	2.61195	Δgnb1 * LL up vs Δgnb1 * DD	0.00921713
TR_121686	2.60126	Δgnb1 * LL up vs Δgnb1 * DD	0.00183758		Serine hydroxymethyltransferase
TR_103275	2.6007	Δgnb1 * LL up vs Δgnb1 * DD	3.00382e-06
TR_74080	2.60037	Δgnb1 * LL up vs Δgnb1 * DD	0.00453106		pfam02569, Pantoate_ligase, Pantoate-beta-alanine ligase
TR_110440	2.59631	Δgnb1 * LL up vs Δgnb1 * DD	0.000642028
TR_77093	2.59354	Δgnb1 * LL up vs Δgnb1 * DD	0.000273273
TR_122208	2.59203	Δgnb1 * LL up vs Δgnb1 * DD	0.000752612	xyr1	xylanase regulatator 1
TR_5366	2.58851	Δgnb1 * LL up vs Δgnb1 * DD	0.000153799
TR_67642	2.58591	Δgnb1 * LL up vs Δgnb1 * DD	6.78032e-05
TR_4941	2.58175	Δgnb1 * LL up vs Δgnb1 * DD	0.000395795
TR_79606	2.57859	Δgnb1 * LL up vs Δgnb1 * DD	0.000651628
TR_23228	2.57121	Δgnb1 * LL up vs Δgnb1 * DD	0.0136841
TR_71259	2.56892	Δgnb1 * LL up vs Δgnb1 * DD	0.0063662		similar to triacylglycerol lipase
TR_76722	2.56685	Δgnb1 * LL up vs Δgnb1 * DD	0.00266797		flavohemoglobin
TR_81423	2.56256	Δgnb1 * LL up vs Δgnb1 * DD	0.0243838
TR_121284	2.56241	Δgnb1 * LL up vs Δgnb1 * DD	4.05876e-07
TR_69375	2.55882	Δgnb1 * LL up vs Δgnb1 * DD	0.00817311
TR_51415	2.55841	Δgnb1 * LL up vs Δgnb1 * DD	0.00476125
TR_107947	2.55245	Δgnb1 * LL up vs Δgnb1 * DD	1.91754e-06
TR_57112	2.54746	Δgnb1 * LL up vs Δgnb1 * DD	0.00558235
TR_74228	2.52679	Δgnb1 * LL up vs Δgnb1 * DD	0.00204087		similar to oleate delta-12 desaturase
TR_122813	2.50908	Δgnb1 * LL up vs Δgnb1 * DD	0.0361282
TR_121661	2.50524	Δgnb1 * LL up vs Δgnb1 * DD	4.30827e-07		one of three hypothetical aldose-1-epimerase genes in T. reesei (cf tre44592 and tre19341); 42544 has the highest homology to the C-terminus of the bifunctional yeast gal10 gene.
TR_123992	2.48561	Δgnb1 * LL up vs Δgnb1 * DD	0.00355678		swollenin; N-terminal CBM1 module;identical to CAB92328.1
TR_65522	2.48286	Δgnb1 * LL up vs Δgnb1 * DD	0.00289189
TR_121804	2.47838	Δgnb1 * LL up vs Δgnb1 * DD	0.0199286		Candidate ribosomal protein S15.
TR_52438	2.47348	Δgnb1 * LL up vs Δgnb1 * DD	0.00286155
TR_74421	2.4562	Δgnb1 * LL up vs Δgnb1 * DD	0.00135458
TR_77932	2.45324	Δgnb1 * LL up vs Δgnb1 * DD	0.0113206		Possible ribosomal protein L30.
TR_59642	2.45211	Δgnb1 * LL up vs Δgnb1 * DD	0.000305594
TR_80499	2.44989	Δgnb1 * LL up vs Δgnb1 * DD	0.000327092
TR_103438	2.43786	Δgnb1 * LL up vs Δgnb1 * DD	0.000225354
TR_52337	2.42629	Δgnb1 * LL up vs Δgnb1 * DD	0.0146154
TR_107639	2.42098	Δgnb1 * LL up vs Δgnb1 * DD	0.0128172
TR_53238	2.41546	Δgnb1 * LL up vs Δgnb1 * DD	0.000720957		TRE456, hypothetical G-protein coupled receptor, family 2, secretin like, related to Magnaporthe grisea MG00532 (GPCR with homology to rat growth hormone releasing factor)
TR_107857	2.40984	Δgnb1 * LL up vs Δgnb1 * DD	4.28896e-05
TR_55240	2.40521	Δgnb1 * LL up vs Δgnb1 * DD	0.000603966
TR_108586	2.40067	Δgnb1 * LL up vs Δgnb1 * DD	0.00130232
TR_22560	2.39255	Δgnb1 * LL up vs Δgnb1 * DD	0.000923624		Distantly related to rat BAP, nucleotide exchange factor of the ER lumen chaperone BIP1
TR_122792	2.39239	Δgnb1 * LL up vs Δgnb1 * DD	0.000431614
TR_107386	2.39037	Δgnb1 * LL up vs Δgnb1 * DD	6.64618e-05
TR_50212	2.38833	Δgnb1 * LL up vs Δgnb1 * DD	0.00400649		distantly related to glycosyltransferases, Glycosyltransferases not yet assigned to a family
TR_67751	2.38656	Δgnb1 * LL up vs Δgnb1 * DD	0.000175202
TR_122147	2.38262	Δgnb1 * LL up vs Δgnb1 * DD	1.09606e-05
TR_120418	2.37956	Δgnb1 * LL up vs Δgnb1 * DD	0.00413618
TR_76009	2.3794	Δgnb1 * LL up vs Δgnb1 * DD	0.0117768
TR_120715	2.35897	Δgnb1 * LL up vs Δgnb1 * DD	0.000767643		This domain is found in a number of fungal transcription factors including transcriptional activator xlnR, yeast regulatory protein GAL4, and other transcription proteins regulating a variety of cellular and metabolic processes
TR_119924	2.35461	Δgnb1 * LL up vs Δgnb1 * DD	0.0202463
TR_122081	2.34291	Δgnb1 * LL up vs Δgnb1 * DD	0.0019625	cel7B	endo-1,4-glucanase EGL1; C-terminal CBM1
TR_74854	2.3421	Δgnb1 * LL up vs Δgnb1 * DD	2.85755e-05
TR_106642	2.32519	Δgnb1 * LL up vs Δgnb1 * DD	0.00103159
TR_22181	2.3231	Δgnb1 * LL up vs Δgnb1 * DD	0.00278333
TR_48211	2.3206	Δgnb1 * LL up vs Δgnb1 * DD	0.00380638
TR_109404	2.3198	Δgnb1 * LL up vs Δgnb1 * DD	0.0229556
TR_45456	2.31189	Δgnb1 * LL up vs Δgnb1 * DD	0.0379718
TR_4744	2.30825	Δgnb1 * LL up vs Δgnb1 * DD	0.000337609
TR_22251	2.30572	Δgnb1 * LL up vs Δgnb1 * DD	0.0381604
TR_46794	2.30235	Δgnb1 * LL up vs Δgnb1 * DD	0.00884908
TR_120911	2.29959	Δgnb1 * LL up vs Δgnb1 * DD	0.000266661
TR_73643	2.29225	Δgnb1 * LL up vs Δgnb1 * DD	0.0213585	cel61A	endo-1,4-glucanase; CEL61A (EGL4)
TR_81148	2.2914	Δgnb1 * LL up vs Δgnb1 * DD	0.000155688
TR_76215	2.28953	Δgnb1 * LL up vs Δgnb1 * DD	4.60533e-06
TR_66329	2.28416	Δgnb1 * LL up vs Δgnb1 * DD	0.00125124
TR_108914	2.28058	Δgnb1 * LL up vs Δgnb1 * DD	0.000110432
TR_122262	2.28018	Δgnb1 * LL up vs Δgnb1 * DD	1.5662e-07
TR_119789	2.27964	Δgnb1 * LL up vs Δgnb1 * DD	0.000312238
TR_72339	2.27947	Δgnb1 * LL up vs Δgnb1 * DD	2.02604e-05	chi18-9	candidate b-glycosidase related to chitinase; CHI18-9 (GenBank acc. No. CDAA05857); fungal subgroup C chitinase
TR_123198	2.27537	Δgnb1 * LL up vs Δgnb1 * DD	0.00311634		succinate dehydrogenase
TR_124295	2.27478	Δgnb1 * LL up vs Δgnb1 * DD	6.69317e-05		Distantly related to C. albicans Rbt5p. Putative cell wall protein with a CFEM domain.
TR_119806	2.26592	Δgnb1 * LL up vs Δgnb1 * DD	0.000134672
TR_79686	2.26432	Δgnb1 * LL up vs Δgnb1 * DD	0.00649487		contains RNA binding domains
TR_75165	2.25785	Δgnb1 * LL up vs Δgnb1 * DD	0.0039482
TR_53673	2.25543	Δgnb1 * LL up vs Δgnb1 * DD	6.57436e-05
TR_62166	2.24645	Δgnb1 * LL up vs Δgnb1 * DD	0.000236114		candidate b-mannosidase
TR_53824	2.2318	Δgnb1 * LL up vs Δgnb1 * DD	2.55579e-05
TR_123029	2.22391	Δgnb1 * LL up vs Δgnb1 * DD	0.0114381	sod1	Copper/Zinc superoxide dismutase
TR_120489	2.21749	Δgnb1 * LL up vs Δgnb1 * DD	0.0141974
TR_77656	2.21308	Δgnb1 * LL up vs Δgnb1 * DD	0.000108493		phosphoglycerate mutase
TR_124177	2.21307	Δgnb1 * LL up vs Δgnb1 * DD	0.00189647
TR_2316	2.21181	Δgnb1 * LL up vs Δgnb1 * DD	0.00151271
TR_74030	2.21142	Δgnb1 * LL up vs Δgnb1 * DD	0.0254668
TR_63157	2.20432	Δgnb1 * LL up vs Δgnb1 * DD	0.000618033
TR_31210	2.20407	Δgnb1 * LL up vs Δgnb1 * DD	0.0169504
TR_72685	2.20086	Δgnb1 * LL up vs Δgnb1 * DD	0.0362547	pgd1	6-phosphogluconate dehydrogenase, decarboxylating
TR_122065	2.1939	Δgnb1 * LL up vs Δgnb1 * DD	0.0145872
TR_121733	2.19175	Δgnb1 * LL up vs Δgnb1 * DD	5.11116e-06		delta(14)-sterol reductase
TR_104084	2.18927	Δgnb1 * LL up vs Δgnb1 * DD	0.00736106
TR_120943	2.18616	Δgnb1 * LL up vs Δgnb1 * DD	0.0132563		NAD-dependent glutamate dehydrogenase
TR_120765	2.1797	Δgnb1 * LL up vs Δgnb1 * DD	0.00909944
TR_4370	2.17928	Δgnb1 * LL up vs Δgnb1 * DD	0.00143437		Distantly related to S. cerevisiae YGL010wp, a putative ER membrane protein.
TR_106706	2.17731	Δgnb1 * LL up vs Δgnb1 * DD	0.000404127
TR_72780	2.17484	Δgnb1 * LL up vs Δgnb1 * DD	0.00680371
TR_63813	2.17483	Δgnb1 * LL up vs Δgnb1 * DD	0.000336011
TR_122992	2.16696	Δgnb1 * LL up vs Δgnb1 * DD	0.0139903		distantly related to b-glycosyltransferases
TR_65214	2.16459	Δgnb1 * LL up vs Δgnb1 * DD	0.00828776
TR_76453	2.16418	Δgnb1 * LL up vs Δgnb1 * DD	0.0753921
TR_65055	2.16189	Δgnb1 * LL up vs Δgnb1 * DD	0.0375235
TR_21193	2.15943	Δgnb1 * LL up vs Δgnb1 * DD	0.00868061
TR_34306	2.15713	Δgnb1 * LL up vs Δgnb1 * DD	0.0220867
TR_21982	2.15606	Δgnb1 * LL up vs Δgnb1 * DD	0.000332525
TR_120120	2.15118	Δgnb1 * LL up vs Δgnb1 * DD	0.0288935
TR_105106	2.15071	Δgnb1 * LL up vs Δgnb1 * DD	0.00137044
TR_50618	2.14422	Δgnb1 * LL up vs Δgnb1 * DD	0.00260258
TR_121906	2.14274	Δgnb1 * LL up vs Δgnb1 * DD	0.0573329	rps14	40s ribosomal protein S14 (S11 family).
TR_1999	2.13899	Δgnb1 * LL up vs Δgnb1 * DD	6.01668e-06
TR_66432	2.13821	Δgnb1 * LL up vs Δgnb1 * DD	0.0189027		ER glutathione S transferase
TR_64752	2.13066	Δgnb1 * LL up vs Δgnb1 * DD	0.000453594
TR_60773	2.13052	Δgnb1 * LL up vs Δgnb1 * DD	0.00587097
TR_79690	2.13034	Δgnb1 * LL up vs Δgnb1 * DD	0.00181295
TR_54444	2.1296	Δgnb1 * LL up vs Δgnb1 * DD	0.00303572
TR_56819	2.12669	Δgnb1 * LL up vs Δgnb1 * DD	0.00133185
TR_111446	2.12463	Δgnb1 * LL up vs Δgnb1 * DD	0.00949254
TR_75021	2.1158	Δgnb1 * LL up vs Δgnb1 * DD	0.00708531
TR_56684	2.1042	Δgnb1 * LL up vs Δgnb1 * DD	0.0108245
TR_105589	2.10307	Δgnb1 * LL up vs Δgnb1 * DD	0.00250849
TR_106164	2.09587	Δgnb1 * LL up vs Δgnb1 * DD	0.00066592
TR_2492	2.09555	Δgnb1 * LL up vs Δgnb1 * DD	0.00206776
TR_111849	2.09065	Δgnb1 * LL up vs Δgnb1 * DD	2.55007e-05	xyn4	xylanase 4
TR_102572	2.08936	Δgnb1 * LL up vs Δgnb1 * DD	0.0208231
TR_120332	2.08774	Δgnb1 * LL up vs Δgnb1 * DD	0.00028658
TR_40830	2.07506	Δgnb1 * LL up vs Δgnb1 * DD	0.00128606
TR_107900	2.07504	Δgnb1 * LL up vs Δgnb1 * DD	0.000426103
TR_119690	2.07369	Δgnb1 * LL up vs Δgnb1 * DD	2.85988e-05
TR_64784	2.07082	Δgnb1 * LL up vs Δgnb1 * DD	0.00310073
TR_35777	2.06953	Δgnb1 * LL up vs Δgnb1 * DD	0.00496227
TR_80863	2.06563	Δgnb1 * LL up vs Δgnb1 * DD	0.0775977
TR_70355	2.06298	Δgnb1 * LL up vs Δgnb1 * DD	0.0248427
TR_80167	2.06297	Δgnb1 * LL up vs Δgnb1 * DD	0.0438128	hH4.2	histone H4 variant
TR_112126	2.06217	Δgnb1 * LL up vs Δgnb1 * DD	0.0013848		pfam00171, Aldedh, Aldehyde dehydrogenase family
TR_55049	2.06113	Δgnb1 * LL up vs Δgnb1 * DD	0.00191276		related to casein kinase 1 delta, probable hhp1-homologue (S. pombe) involved in DNA repair, related to D. melanogaster clock regulator Double time
TR_82434	2.0529	Δgnb1 * LL up vs Δgnb1 * DD	0.0143162		Contains InterPro domain corresponding to a tetratrico peptide repeat (TPR) is a structural motif.
TR_64959	2.05091	Δgnb1 * LL up vs Δgnb1 * DD	0.000751989
TR_61127	2.05078	Δgnb1 * LL up vs Δgnb1 * DD	0.000224634
TR_122074	2.05022	Δgnb1 * LL up vs Δgnb1 * DD	0.0162625
TR_111074	2.03821	Δgnb1 * LL up vs Δgnb1 * DD	5.54525e-05	gal7	Identical to gal7 from Hypocrea jecorina strain QM9414 (PMID:11919723)
TR_47134	2.03548	Δgnb1 * LL up vs Δgnb1 * DD	0.000124702
TR_124148	2.03538	Δgnb1 * LL up vs Δgnb1 * DD	0.00311629
TR_54086	2.03348	Δgnb1 * LL up vs Δgnb1 * DD	0.002956
TR_102382	2.0327	Δgnb1 * LL up vs Δgnb1 * DD	0.000905095
TR_45250	2.03196	Δgnb1 * LL up vs Δgnb1 * DD	0.0530963
TR_73790	2.02674	Δgnb1 * LL up vs Δgnb1 * DD	0.0162034
TR_50429	2.02569	Δgnb1 * LL up vs Δgnb1 * DD	0.0672566
TR_58114	2.02244	Δgnb1 * LL up vs Δgnb1 * DD	7.48143e-07
TR_62720	2.0148	Δgnb1 * LL up vs Δgnb1 * DD	0.0319723
TR_110653	2.01252	Δgnb1 * LL up vs Δgnb1 * DD	0.00850056
TR_123946	2.01147	Δgnb1 * LL up vs Δgnb1 * DD	0.001526		hypothetical dehydrogenase associated with cellulase signal transduction (PMID: 15288024)
TR_72941	2.01049	Δgnb1 * LL up vs Δgnb1 * DD	0.0158675
TR_103179	2.00778	Δgnb1 * LL up vs Δgnb1 * DD	0.0189573
TR_122087	2.00771	Δgnb1 * LL up vs Δgnb1 * DD	0.000495181
TR_110595	2.00277	Δgnb1 * LL up vs Δgnb1 * DD	0.00058827
TR_22694	2.00085	Δgnb1 * LL up vs Δgnb1 * DD	0.0709574

## Sheet: Δgnb1 down
Genes at least twofold downregulated in the Δgnb1 deletion strain in light compared to darkness
Protein ID	Fold-Change	Fold-Change Description	p-value	Gene name	Description				belonging to the group of transcription factors
TR_122629	-45.4104	Δgnb1 * LL down vs Δgnb1 * DD	2.41943e-09
TR_82208	-38.6039	Δgnb1 * LL down vs Δgnb1 * DD	6.49108e-10		candidate polyketide synthase
TR_55886	-33.8708	Δgnb1 * LL down vs Δgnb1 * DD	1.59635e-08		candidate b-glycosidase realted to b-1,3-1,4-glucanase
TR_72379	-25.8071	Δgnb1 * LL down vs Δgnb1 * DD	1.88418e-07		hypothetical proteinase inhibitor with similarity to the H. lixii conidiospore surface protein cmp1
TR_3532	-25.4829	Δgnb1 * LL down vs Δgnb1 * DD	6.32844e-09
TR_66788	-25.433	Δgnb1 * LL down vs Δgnb1 * DD	4.74766e-09
TR_112258	-24.69	Δgnb1 * LL down vs Δgnb1 * DD	1.47553e-07
TR_123955	-24.4934	Δgnb1 * LL down vs Δgnb1 * DD	1.67579e-09		hypothetical protein bearing a cerato-platanin domain, related to N. crassa SnodProt1
TR_123199	-24.0236	Δgnb1 * LL down vs Δgnb1 * DD	5.87078e-08
TR_68924	-23.5864	Δgnb1 * LL down vs Δgnb1 * DD	3.46532e-09
TR_50323	-21.778	Δgnb1 * LL down vs Δgnb1 * DD	4.64805e-06	ooc1	This protein is transcribed exclusively on cellulose in constant darkness and most probably involved in cellulase signal transduction (PMID: 15959723)
TR_109779	-18.0469	Δgnb1 * LL down vs Δgnb1 * DD	7.32721e-09
TR_124079	-17.9056	Δgnb1 * LL down vs Δgnb1 * DD	6.69285e-08		Hypothetical Extracellular Multicopper Oxidase. Conserved catalytic residues. N-terminal secretion signal predicted by SignalP.
TR_5836	-17.2142	Δgnb1 * LL down vs Δgnb1 * DD	2.98653e-09		candidate b-mannosidase
TR_108642	-16.9041	Δgnb1 * LL down vs Δgnb1 * DD	6.58514e-06		Shares limited amino acid sequence identity with yeast Tif3p; Translation initiation factor eIF-4B.
TR_106879	-16.3668	Δgnb1 * LL down vs Δgnb1 * DD	4.61269e-08
TR_109944	-15.7938	Δgnb1 * LL down vs Δgnb1 * DD	1.31848e-06
TR_123236	-14.9053	Δgnb1 * LL down vs Δgnb1 * DD	2.10282e-06
TR_111915	-14.829	Δgnb1 * LL down vs Δgnb1 * DD	1.96478e-09
TR_105449	-14.5024	Δgnb1 * LL down vs Δgnb1 * DD	7.17636e-07
TR_108655	-13.8828	Δgnb1 * LL down vs Δgnb1 * DD	1.0316e-05
TR_106538	-13.2506	Δgnb1 * LL down vs Δgnb1 * DD	8.99437e-09	hfb5	Putative class II hydrophobin, related to T. reesei HFB2.
TR_108975	-12.4355	Δgnb1 * LL down vs Δgnb1 * DD	0.00010136
TR_109243	-11.6761	Δgnb1 * LL down vs Δgnb1 * DD	8.52418e-07
TR_41660	-11.4749	Δgnb1 * LL down vs Δgnb1 * DD	2.01264e-06
TR_69563	-11.3902	Δgnb1 * LL down vs Δgnb1 * DD	3.11561e-06
TR_105752	-11.1617	Δgnb1 * LL down vs Δgnb1 * DD	1.49816e-05
TR_58366	-11.0506	Δgnb1 * LL down vs Δgnb1 * DD	0.000142354
TR_30776	-11.013	Δgnb1 * LL down vs Δgnb1 * DD	1.70147e-05		putative Taurine dioxygenase, putatively involved in sulphur metabolism
TR_64125	-10.5055	Δgnb1 * LL down vs Δgnb1 * DD	4.04749e-07
TR_104816	-10.3549	Δgnb1 * LL down vs Δgnb1 * DD	5.23586e-06
TR_123084	-10.2881	Δgnb1 * LL down vs Δgnb1 * DD	0.00109477		contains dehyrdogenase/reductase domain
TR_68997	-10.1536	Δgnb1 * LL down vs Δgnb1 * DD	2.81389e-08
TR_43701	-9.81872	Δgnb1 * LL down vs Δgnb1 * DD	6.48129e-05
TR_122975	-9.80593	Δgnb1 * LL down vs Δgnb1 * DD	4.00585e-05
TR_106120	-9.50983	Δgnb1 * LL down vs Δgnb1 * DD	2.39996e-08
TR_109304	-8.98828	Δgnb1 * LL down vs Δgnb1 * DD	3.52869e-05
TR_124277	-8.71318	Δgnb1 * LL down vs Δgnb1 * DD	1.71064e-07
TR_109346	-8.63703	Δgnb1 * LL down vs Δgnb1 * DD	6.01748e-08
TR_108929	-8.56857	Δgnb1 * LL down vs Δgnb1 * DD	1.05061e-07
TR_122448	-8.26514	Δgnb1 * LL down vs Δgnb1 * DD	2.59597e-11		C2H2 transcriptional regulator
TR_111250	-8.07527	Δgnb1 * LL down vs Δgnb1 * DD	2.70252e-06
TR_50390	-8.06939	Δgnb1 * LL down vs Δgnb1 * DD	6.64734e-09
TR_54461	-7.71219	Δgnb1 * LL down vs Δgnb1 * DD	1.79088e-06
TR_78585	-7.65363	Δgnb1 * LL down vs Δgnb1 * DD	6.39297e-05
TR_63868	-7.40274	Δgnb1 * LL down vs Δgnb1 * DD	2.17082e-10
TR_106516	-7.34881	Δgnb1 * LL down vs Δgnb1 * DD	3.37336e-07
TR_30250	-7.17951	Δgnb1 * LL down vs Δgnb1 * DD	1.29397e-07
TR_62488	-7.07314	Δgnb1 * LL down vs Δgnb1 * DD	4.44462e-10
TR_39587	-7.0312	Δgnb1 * LL down vs Δgnb1 * DD	0.00382896
TR_74187	-6.88683	Δgnb1 * LL down vs Δgnb1 * DD	3.96593e-07
TR_109239	-6.82496	Δgnb1 * LL down vs Δgnb1 * DD	3.39095e-06
TR_109560	-6.7677	Δgnb1 * LL down vs Δgnb1 * DD	5.65451e-06
TR_55887	-6.68272	Δgnb1 * LL down vs Δgnb1 * DD	9.01039e-09
TR_67866	-6.57475	Δgnb1 * LL down vs Δgnb1 * DD	0.000180859
TR_108384	-6.46583	Δgnb1 * LL down vs Δgnb1 * DD	0.000326339
TR_52476	-6.45094	Δgnb1 * LL down vs Δgnb1 * DD	4.00318e-06
TR_104181	-6.43384	Δgnb1 * LL down vs Δgnb1 * DD	0.00118377
TR_71394	-6.42987	Δgnb1 * LL down vs Δgnb1 * DD	3.03172e-07		candidate b-glycosidase related to b-glucuronidase
TR_50593	-6.37224	Δgnb1 * LL down vs Δgnb1 * DD	1.12166e-06
TR_107037	-6.33393	Δgnb1 * LL down vs Δgnb1 * DD	2.29166e-09
TR_108143	-6.17295	Δgnb1 * LL down vs Δgnb1 * DD	5.10416e-05
TR_67504	-6.16433	Δgnb1 * LL down vs Δgnb1 * DD	6.68945e-07		Predicted gene product contains Interpro motif IPR001865 that is typical of ribosomal protein S2.
TR_111750	-6.1566	Δgnb1 * LL down vs Δgnb1 * DD	3.08406e-05		hypothetical ferric reductase like transmembrane component
TR_74953	-6.06928	Δgnb1 * LL down vs Δgnb1 * DD	2.00699e-07
TR_56700	-6.05405	Δgnb1 * LL down vs Δgnb1 * DD	4.47222e-05
TR_2540	-6.04273	Δgnb1 * LL down vs Δgnb1 * DD	1.03858e-06
TR_123204	-6.04022	Δgnb1 * LL down vs Δgnb1 * DD	1.09871e-07
TR_121415	-6.03802	Δgnb1 * LL down vs Δgnb1 * DD	6.22223e-08
TR_108232	-6.03005	Δgnb1 * LL down vs Δgnb1 * DD	0.0144452
TR_70838	-6.00698	Δgnb1 * LL down vs Δgnb1 * DD	6.04048e-05
TR_103009	-5.98483	Δgnb1 * LL down vs Δgnb1 * DD	0.000288751
TR_66753	-5.97635	Δgnb1 * LL down vs Δgnb1 * DD	7.70652e-06
TR_81004	-5.91579	Δgnb1 * LL down vs Δgnb1 * DD	1.23867e-05
TR_23382	-5.87177	Δgnb1 * LL down vs Δgnb1 * DD	1.01075e-05
TR_76995	-5.83432	Δgnb1 * LL down vs Δgnb1 * DD	0.0024206
TR_69529	-5.79959	Δgnb1 * LL down vs Δgnb1 * DD	1.16294e-05		putative Taurine dioxygenase, putatively involved in sulphur metabolism
TR_33029	-5.77924	Δgnb1 * LL down vs Δgnb1 * DD	0.00123581
TR_73621	-5.69498	Δgnb1 * LL down vs Δgnb1 * DD	0.015702		candidate polyketide synthase
TR_124056	-5.68691	Δgnb1 * LL down vs Δgnb1 * DD	1.40002e-06
TR_41768	-5.65964	Δgnb1 * LL down vs Δgnb1 * DD	9.30501e-06
TR_76633	-5.60426	Δgnb1 * LL down vs Δgnb1 * DD	2.62898e-06
TR_4999	-5.58381	Δgnb1 * LL down vs Δgnb1 * DD	6.78392e-08
TR_106475	-5.56943	Δgnb1 * LL down vs Δgnb1 * DD	0.000421293
TR_119857	-5.55836	Δgnb1 * LL down vs Δgnb1 * DD	6.1409e-05
TR_102386	-5.53144	Δgnb1 * LL down vs Δgnb1 * DD	0.000127908
TR_119826	-5.44875	Δgnb1 * LL down vs Δgnb1 * DD	1.18801e-06
TR_106797	-5.38837	Δgnb1 * LL down vs Δgnb1 * DD	3.27227e-08
TR_33827	-5.35635	Δgnb1 * LL down vs Δgnb1 * DD	3.02997e-06
TR_123396	-5.35138	Δgnb1 * LL down vs Δgnb1 * DD	0.000133238
TR_103135	-5.31437	Δgnb1 * LL down vs Δgnb1 * DD	1.24263e-05
TR_121337	-5.3101	Δgnb1 * LL down vs Δgnb1 * DD	7.30527e-05
TR_103143	-5.30231	Δgnb1 * LL down vs Δgnb1 * DD	4.87759e-05
TR_111517	-5.25079	Δgnb1 * LL down vs Δgnb1 * DD	1.22586e-06
TR_62172	-5.24925	Δgnb1 * LL down vs Δgnb1 * DD	2.19382e-08		COG0531, PotE, Amino acid transporters
TR_106869	-5.24814	Δgnb1 * LL down vs Δgnb1 * DD	0.00176324
TR_107146	-5.22109	Δgnb1 * LL down vs Δgnb1 * DD	9.03898e-05
TR_67678	-5.21494	Δgnb1 * LL down vs Δgnb1 * DD	9.96626e-07		candidate chitinase
TR_54865	-5.1805	Δgnb1 * LL down vs Δgnb1 * DD	2.2683e-08		Amino acid transporter, putatively involved in sulphur metabolism
TR_106660	-5.1637	Δgnb1 * LL down vs Δgnb1 * DD	2.02456e-06
TR_121702	-5.13456	Δgnb1 * LL down vs Δgnb1 * DD	5.36358e-07
TR_65583	-5.06994	Δgnb1 * LL down vs Δgnb1 * DD	8.37402e-06
TR_64996	-5.06747	Δgnb1 * LL down vs Δgnb1 * DD	4.6623e-05		pfam00795, CN_hydrolase, Carbon-nitrogen hydrolase
TR_111205	-5.06417	Δgnb1 * LL down vs Δgnb1 * DD	0.000192511
TR_33723	-5.05177	Δgnb1 * LL down vs Δgnb1 * DD	0.00178957
TR_79816	-5.02626	Δgnb1 * LL down vs Δgnb1 * DD	0.00537315
TR_59558	-5.0249	Δgnb1 * LL down vs Δgnb1 * DD	5.47896e-06
TR_105869	-5.0189	Δgnb1 * LL down vs Δgnb1 * DD	6.73981e-05		Distantly related to Hypocrea lixii QID3, a putative cell wall protein. Has a C-terminal class II hydrophobin domain.
TR_122630	-4.98347	Δgnb1 * LL down vs Δgnb1 * DD	1.42111e-09
TR_112490	-4.97717	Δgnb1 * LL down vs Δgnb1 * DD	8.11822e-07
TR_110797	-4.95813	Δgnb1 * LL down vs Δgnb1 * DD	3.2276e-05
TR_31658	-4.94217	Δgnb1 * LL down vs Δgnb1 * DD	3.13777e-06
TR_102467	-4.88187	Δgnb1 * LL down vs Δgnb1 * DD	1.03847e-05
TR_107960	-4.86657	Δgnb1 * LL down vs Δgnb1 * DD	3.10895e-06
TR_53282	-4.85804	Δgnb1 * LL down vs Δgnb1 * DD	0.0003243
TR_109523	-4.84389	Δgnb1 * LL down vs Δgnb1 * DD	6.96748e-08
TR_107974	-4.82266	Δgnb1 * LL down vs Δgnb1 * DD	1.6131e-05		bZIP transcription factor JlbA/IDI-4
TR_109237	-4.81657	Δgnb1 * LL down vs Δgnb1 * DD	4.19299e-05
TR_108649	-4.78585	Δgnb1 * LL down vs Δgnb1 * DD	2.44058e-08
TR_62475	-4.76457	Δgnb1 * LL down vs Δgnb1 * DD	8.79107e-05
TR_57101	-4.76117	Δgnb1 * LL down vs Δgnb1 * DD	0.000133511		hypothetical G-protein coupled receptor, PTH11 like (implicated in pathogenesis in M. grisea)
TR_61526	-4.73886	Δgnb1 * LL down vs Δgnb1 * DD	1.94184e-07
TR_65114	-4.70547	Δgnb1 * LL down vs Δgnb1 * DD	1.61642e-05
TR_58492	-4.6914	Δgnb1 * LL down vs Δgnb1 * DD	0.00309583
TR_54007	-4.69033	Δgnb1 * LL down vs Δgnb1 * DD	2.05364e-06
TR_112030	-4.67006	Δgnb1 * LL down vs Δgnb1 * DD	0.00367428
TR_105356	-4.66292	Δgnb1 * LL down vs Δgnb1 * DD	7.67433e-09
TR_122579	-4.64993	Δgnb1 * LL down vs Δgnb1 * DD	2.13483e-06
TR_122556	-4.6452	Δgnb1 * LL down vs Δgnb1 * DD	9.45405e-05
TR_109211	-4.64248	Δgnb1 * LL down vs Δgnb1 * DD	4.50503e-06
TR_102773	-4.64177	Δgnb1 * LL down vs Δgnb1 * DD	4.22704e-06
TR_103827	-4.63923	Δgnb1 * LL down vs Δgnb1 * DD	0.000211052
TR_111561	-4.63434	Δgnb1 * LL down vs Δgnb1 * DD	2.22011e-09
TR_112518	-4.62047	Δgnb1 * LL down vs Δgnb1 * DD	5.15168e-05
TR_64049	-4.6084	Δgnb1 * LL down vs Δgnb1 * DD	6.6343e-07
TR_55636	-4.60587	Δgnb1 * LL down vs Δgnb1 * DD	1.68075e-06
TR_105465	-4.5947	Δgnb1 * LL down vs Δgnb1 * DD	0.000125783
TR_104320	-4.58477	Δgnb1 * LL down vs Δgnb1 * DD	5.19458e-08
TR_59763	-4.57141	Δgnb1 * LL down vs Δgnb1 * DD	1.84297e-06
TR_104557	-4.56559	Δgnb1 * LL down vs Δgnb1 * DD	3.59667e-06
TR_107502	-4.5637	Δgnb1 * LL down vs Δgnb1 * DD	2.97002e-05
TR_106556	-4.55411	Δgnb1 * LL down vs Δgnb1 * DD	0.000286542		galactose permease
TR_110910	-4.55394	Δgnb1 * LL down vs Δgnb1 * DD	4.38266e-07
TR_110323	-4.53019	Δgnb1 * LL down vs Δgnb1 * DD	1.39211e-05
TR_58466	-4.50531	Δgnb1 * LL down vs Δgnb1 * DD	7.50378e-06
TR_71125	-4.49571	Δgnb1 * LL down vs Δgnb1 * DD	1.56924e-07
TR_82041	-4.48846	Δgnb1 * LL down vs Δgnb1 * DD	3.82349e-05
TR_103060	-4.47016	Δgnb1 * LL down vs Δgnb1 * DD	2.62205e-05
TR_110660	-4.46706	Δgnb1 * LL down vs Δgnb1 * DD	1.87173e-06
TR_43392	-4.46644	Δgnb1 * LL down vs Δgnb1 * DD	0.0047248
TR_61830	-4.46271	Δgnb1 * LL down vs Δgnb1 * DD	6.4423e-05
TR_52718	-4.43105	Δgnb1 * LL down vs Δgnb1 * DD	0.0015659
TR_124283	-4.4262	Δgnb1 * LL down vs Δgnb1 * DD	2.14941e-09
TR_109319	-4.42137	Δgnb1 * LL down vs Δgnb1 * DD	3.15423e-05
TR_121486	-4.41204	Δgnb1 * LL down vs Δgnb1 * DD	0.00639832		pfam01490, Aa_trans, Transmembrane amino acid transporter protein
TR_68274	-4.40947	Δgnb1 * LL down vs Δgnb1 * DD	0.000305157
TR_109244	-4.39583	Δgnb1 * LL down vs Δgnb1 * DD	0.000135133
TR_108874	-4.39344	Δgnb1 * LL down vs Δgnb1 * DD	0.00519884
TR_105894	-4.39332	Δgnb1 * LL down vs Δgnb1 * DD	0.000573338
TR_80056	-4.3898	Δgnb1 * LL down vs Δgnb1 * DD	7.03343e-07
TR_109320	-4.38079	Δgnb1 * LL down vs Δgnb1 * DD	5.44913e-05
TR_106868	-4.38041	Δgnb1 * LL down vs Δgnb1 * DD	0.000137651
TR_62333	-4.37407	Δgnb1 * LL down vs Δgnb1 * DD	4.02896e-06
TR_103113	-4.36957	Δgnb1 * LL down vs Δgnb1 * DD	5.4174e-05
TR_53025	-4.34655	Δgnb1 * LL down vs Δgnb1 * DD	0.000341805
TR_107835	-4.33815	Δgnb1 * LL down vs Δgnb1 * DD	0.000377134
TR_105290	-4.32425	Δgnb1 * LL down vs Δgnb1 * DD	8.70525e-06
TR_107704	-4.31753	Δgnb1 * LL down vs Δgnb1 * DD	4.62329e-06
TR_55407	-4.29239	Δgnb1 * LL down vs Δgnb1 * DD	0.00253872
TR_68019	-4.28906	Δgnb1 * LL down vs Δgnb1 * DD	1.35158e-05
TR_67778	-4.27714	Δgnb1 * LL down vs Δgnb1 * DD	1.95129e-05
TR_112563	-4.27374	Δgnb1 * LL down vs Δgnb1 * DD	2.20568e-05
TR_109267	-4.27034	Δgnb1 * LL down vs Δgnb1 * DD	8.68106e-05
TR_102779	-4.25704	Δgnb1 * LL down vs Δgnb1 * DD	0.00723079
TR_68192	-4.25661	Δgnb1 * LL down vs Δgnb1 * DD	6.86018e-08
TR_63435	-4.24563	Δgnb1 * LL down vs Δgnb1 * DD	2.4694e-06
TR_111890	-4.23912	Δgnb1 * LL down vs Δgnb1 * DD	0.000565601
TR_57185	-4.23612	Δgnb1 * LL down vs Δgnb1 * DD	6.12921e-07		COG0531, PotE, Amino acid transporters
TR_110363	-4.2234	Δgnb1 * LL down vs Δgnb1 * DD	3.10374e-07
TR_102864	-4.21413	Δgnb1 * LL down vs Δgnb1 * DD	0.000387786		hyoothetical protein
TR_68028	-4.18924	Δgnb1 * LL down vs Δgnb1 * DD	1.91328e-06
TR_3094	-4.17044	Δgnb1 * LL down vs Δgnb1 * DD	0.000202014		candidate b-1,6-glucanase; similar to T. harzianum BGN16.3 (GenBank acc no Q8J0I9)
TR_69696	-4.16322	Δgnb1 * LL down vs Δgnb1 * DD	2.03928e-06		putatively involved in sulphur metabolism (Sulfur acquisition and processing)
TR_110078	-4.1615	Δgnb1 * LL down vs Δgnb1 * DD	3.65756e-05
TR_32639	-4.1607	Δgnb1 * LL down vs Δgnb1 * DD	0.000177748
TR_4426	-4.16065	Δgnb1 * LL down vs Δgnb1 * DD	1.24504e-05
TR_63381	-4.15551	Δgnb1 * LL down vs Δgnb1 * DD	0.000380175
TR_112396	-4.14568	Δgnb1 * LL down vs Δgnb1 * DD	1.38794e-06
TR_109357	-4.14337	Δgnb1 * LL down vs Δgnb1 * DD	8.25708e-06
TR_73924	-4.13518	Δgnb1 * LL down vs Δgnb1 * DD	6.20125e-06		possible homolog of ABC4 from Venturia inaequalis
TR_102836	-4.11949	Δgnb1 * LL down vs Δgnb1 * DD	0.000248744
TR_108155	-4.11247	Δgnb1 * LL down vs Δgnb1 * DD	0.000121775
TR_49928	-4.11077	Δgnb1 * LL down vs Δgnb1 * DD	0.000324514
TR_123713	-4.11075	Δgnb1 * LL down vs Δgnb1 * DD	3.84605e-07
TR_104050	-4.10738	Δgnb1 * LL down vs Δgnb1 * DD	5.23204e-05
TR_71649	-4.10377	Δgnb1 * LL down vs Δgnb1 * DD	1.58857e-05		Contains possible InterPro domain motif corresponding to tRNA-dihydrouridine synthase.
TR_58848	-4.09586	Δgnb1 * LL down vs Δgnb1 * DD	0.000458352
TR_107329	-4.08115	Δgnb1 * LL down vs Δgnb1 * DD	0.0010101
TR_60418	-4.07818	Δgnb1 * LL down vs Δgnb1 * DD	0.000116879		aldehyde dehydrogenase
TR_105553	-4.07531	Δgnb1 * LL down vs Δgnb1 * DD	0.00107719
TR_71101	-4.07295	Δgnb1 * LL down vs Δgnb1 * DD	4.29144e-05		Shows greatest similarity to bacterial enoyl-CoA hydratase/isomerases (possible contaminant?).
TR_111170	-4.05154	Δgnb1 * LL down vs Δgnb1 * DD	0.000297368
TR_68831	-4.04604	Δgnb1 * LL down vs Δgnb1 * DD	1.82711e-06		Amino acid transporter, putatively involved in sulphur metabolism
TR_4430	-4.03691	Δgnb1 * LL down vs Δgnb1 * DD	2.05292e-07
TR_4851	-4.03366	Δgnb1 * LL down vs Δgnb1 * DD	9.48937e-05
TR_106828	-4.00944	Δgnb1 * LL down vs Δgnb1 * DD	5.18942e-08
TR_53964	-3.9883	Δgnb1 * LL down vs Δgnb1 * DD	2.01939e-06		oxalate decarboxylase
TR_54583	-3.98796	Δgnb1 * LL down vs Δgnb1 * DD	1.14863e-07
TR_109489	-3.9876	Δgnb1 * LL down vs Δgnb1 * DD	9.66018e-07
TR_57008	-3.97658	Δgnb1 * LL down vs Δgnb1 * DD	1.38751e-06
TR_56211	-3.97351	Δgnb1 * LL down vs Δgnb1 * DD	9.61643e-06
TR_103335	-3.97223	Δgnb1 * LL down vs Δgnb1 * DD	0.0016895
TR_109475	-3.96626	Δgnb1 * LL down vs Δgnb1 * DD	3.16491e-05
TR_56206	-3.96618	Δgnb1 * LL down vs Δgnb1 * DD	1.76177e-10
TR_63107	-3.9333	Δgnb1 * LL down vs Δgnb1 * DD	3.75844e-05
TR_107913	-3.93314	Δgnb1 * LL down vs Δgnb1 * DD	0.000177747
TR_68869	-3.93169	Δgnb1 * LL down vs Δgnb1 * DD	3.70241e-09
TR_103458	-3.93141	Δgnb1 * LL down vs Δgnb1 * DD	1.00929e-05		candidate b-glycosidase related to lysozyme
TR_103162	-3.92191	Δgnb1 * LL down vs Δgnb1 * DD	0.00030871
TR_106539	-3.91987	Δgnb1 * LL down vs Δgnb1 * DD	1.01825e-06
TR_107962	-3.91976	Δgnb1 * LL down vs Δgnb1 * DD	3.12704e-05
TR_108144	-3.91926	Δgnb1 * LL down vs Δgnb1 * DD	0.000767245
TR_110271	-3.91521	Δgnb1 * LL down vs Δgnb1 * DD	2.12163e-08
TR_59830	-3.91244	Δgnb1 * LL down vs Δgnb1 * DD	1.6313e-05
TR_109367	-3.90735	Δgnb1 * LL down vs Δgnb1 * DD	0.000180391
TR_108261	-3.89975	Δgnb1 * LL down vs Δgnb1 * DD	1.08442e-06
TR_110456	-3.89414	Δgnb1 * LL down vs Δgnb1 * DD	0.000130675
TR_112086	-3.89253	Δgnb1 * LL down vs Δgnb1 * DD	9.49302e-06
TR_108025	-3.88841	Δgnb1 * LL down vs Δgnb1 * DD	1.84408e-06
TR_76682	-3.88775	Δgnb1 * LL down vs Δgnb1 * DD	6.30084e-06
TR_46285	-3.88519	Δgnb1 * LL down vs Δgnb1 * DD	0.00958573
TR_58396	-3.88087	Δgnb1 * LL down vs Δgnb1 * DD	2.56916e-06
TR_112369	-3.87926	Δgnb1 * LL down vs Δgnb1 * DD	4.10605e-07
TR_110267	-3.8788	Δgnb1 * LL down vs Δgnb1 * DD	3.69732e-06
TR_109276	-3.87794	Δgnb1 * LL down vs Δgnb1 * DD	4.73616e-05
TR_105176	-3.86594	Δgnb1 * LL down vs Δgnb1 * DD	0.000315612
TR_65493	-3.85993	Δgnb1 * LL down vs Δgnb1 * DD	1.12832e-05
TR_105336	-3.8566	Δgnb1 * LL down vs Δgnb1 * DD	3.9515e-05
TR_80019	-3.85545	Δgnb1 * LL down vs Δgnb1 * DD	1.45421e-09
TR_64869	-3.8506	Δgnb1 * LL down vs Δgnb1 * DD	0.000200884
TR_73256	-3.84776	Δgnb1 * LL down vs Δgnb1 * DD	2.53094e-05		candidate b-glycosidase related to endo-b-1,3-glucanase
TR_110987	-3.8472	Δgnb1 * LL down vs Δgnb1 * DD	2.27179e-05
TR_3287	-3.83775	Δgnb1 * LL down vs Δgnb1 * DD	0.000110147
TR_105488	-3.83167	Δgnb1 * LL down vs Δgnb1 * DD	6.53686e-05
TR_56291	-3.82696	Δgnb1 * LL down vs Δgnb1 * DD	2.40927e-05
TR_26187	-3.8246	Δgnb1 * LL down vs Δgnb1 * DD	2.25725e-06
TR_35726	-3.81252	Δgnb1 * LL down vs Δgnb1 * DD	2.77471e-06
TR_71094	-3.80935	Δgnb1 * LL down vs Δgnb1 * DD	1.3772e-07
TR_70919	-3.80181	Δgnb1 * LL down vs Δgnb1 * DD	6.83828e-07
TR_112237	-3.79967	Δgnb1 * LL down vs Δgnb1 * DD	0.0112991
TR_49274	-3.79857	Δgnb1 * LL down vs Δgnb1 * DD	0.00264049
TR_66311	-3.79725	Δgnb1 * LL down vs Δgnb1 * DD	1.01086e-05
TR_5247	-3.79593	Δgnb1 * LL down vs Δgnb1 * DD	0.000138627		homologous to O6-methylguanine alkyltransferase
TR_69753	-3.79266	Δgnb1 * LL down vs Δgnb1 * DD	1.43373e-05		cd01320, ADA, Adenosine deaminase
TR_109641	-3.79117	Δgnb1 * LL down vs Δgnb1 * DD	5.09432e-07
TR_69742	-3.78684	Δgnb1 * LL down vs Δgnb1 * DD	3.35286e-05
TR_105868	-3.78678	Δgnb1 * LL down vs Δgnb1 * DD	0.000415395
TR_54999	-3.78532	Δgnb1 * LL down vs Δgnb1 * DD	0.00082773
TR_112629	-3.78477	Δgnb1 * LL down vs Δgnb1 * DD	0.0124161
TR_4454	-3.78161	Δgnb1 * LL down vs Δgnb1 * DD	0.000203959
TR_110902	-3.7792	Δgnb1 * LL down vs Δgnb1 * DD	0.00110521
TR_67275	-3.7748	Δgnb1 * LL down vs Δgnb1 * DD	3.86806e-06		hypothetical Guanine nucleotide exchange factor for Ras-like GTPases (RasGEF)
TR_111304	-3.76764	Δgnb1 * LL down vs Δgnb1 * DD	5.26932e-05
TR_54239	-3.76756	Δgnb1 * LL down vs Δgnb1 * DD	0.000451305		Hypothetical Multicopper Oxidase. Similar to the brown 2 laccase from Aspergillus fumigatus. N-terminal secretion signal predicted by SignalP
TR_103186	-3.76753	Δgnb1 * LL down vs Δgnb1 * DD	4.55381e-06
TR_104067	-3.76636	Δgnb1 * LL down vs Δgnb1 * DD	2.82783e-05
TR_123431	-3.76027	Δgnb1 * LL down vs Δgnb1 * DD	6.57597e-05
TR_67707	-3.75396	Δgnb1 * LL down vs Δgnb1 * DD	0.000718376
TR_69013	-3.75119	Δgnb1 * LL down vs Δgnb1 * DD	4.54787e-09
TR_103463	-3.75069	Δgnb1 * LL down vs Δgnb1 * DD	1.37134e-06
TR_109075	-3.75036	Δgnb1 * LL down vs Δgnb1 * DD	0.000155909
TR_105975	-3.74674	Δgnb1 * LL down vs Δgnb1 * DD	6.02243e-06
TR_59434	-3.74535	Δgnb1 * LL down vs Δgnb1 * DD	9.48591e-06
TR_79738	-3.74431	Δgnb1 * LL down vs Δgnb1 * DD	2.06777e-05
TR_102497	-3.74392	Δgnb1 * LL down vs Δgnb1 * DD	6.33679e-05		C6 transcription factor (secondary metabolism ?)
TR_69490	-3.74092	Δgnb1 * LL down vs Δgnb1 * DD	1.46701e-05
TR_60467	-3.73731	Δgnb1 * LL down vs Δgnb1 * DD	0.000187633
TR_2852	-3.73314	Δgnb1 * LL down vs Δgnb1 * DD	3.17871e-05
TR_111094	-3.73224	Δgnb1 * LL down vs Δgnb1 * DD	0.000293888		candidate carbohydrate-binding protein
TR_69857	-3.73085	Δgnb1 * LL down vs Δgnb1 * DD	0.000110495
TR_77647	-3.72713	Δgnb1 * LL down vs Δgnb1 * DD	0.000204145
TR_67562	-3.7249	Δgnb1 * LL down vs Δgnb1 * DD	2.20866e-05
TR_40156	-3.71869	Δgnb1 * LL down vs Δgnb1 * DD	2.36159e-05
TR_2343	-3.7165	Δgnb1 * LL down vs Δgnb1 * DD	0.000310225
TR_56328	-3.71432	Δgnb1 * LL down vs Δgnb1 * DD	0.000651618		distantly related to b-glycosyltransferases
TR_59173	-3.71418	Δgnb1 * LL down vs Δgnb1 * DD	1.01299e-06
TR_58574	-3.71309	Δgnb1 * LL down vs Δgnb1 * DD	0.00104959
TR_44640	-3.71291	Δgnb1 * LL down vs Δgnb1 * DD	1.41787e-08
TR_66077	-3.71028	Δgnb1 * LL down vs Δgnb1 * DD	5.49591e-05
TR_103033	-3.70845	Δgnb1 * LL down vs Δgnb1 * DD	4.65098e-06		distantly related to alginate lyases
TR_81676	-3.70294	Δgnb1 * LL down vs Δgnb1 * DD	0.000990348
TR_109307	-3.70005	Δgnb1 * LL down vs Δgnb1 * DD	0.000199815
TR_70918	-3.69261	Δgnb1 * LL down vs Δgnb1 * DD	0.000684858
TR_62716	-3.67968	Δgnb1 * LL down vs Δgnb1 * DD	0.000315799
TR_60635	-3.67721	Δgnb1 * LL down vs Δgnb1 * DD	1.41492e-05		candidate a-glycosidase distantly related to a-1,2-mannosidase
TR_102851	-3.67619	Δgnb1 * LL down vs Δgnb1 * DD	1.14666e-05
TR_38536	-3.67445	Δgnb1 * LL down vs Δgnb1 * DD	0.000394281		candidate b-glycosidase realted to b-1,3-1,4-glucanase
TR_122096	-3.67407	Δgnb1 * LL down vs Δgnb1 * DD	0.000174927
TR_5112	-3.67258	Δgnb1 * LL down vs Δgnb1 * DD	8.67897e-07
TR_77552	-3.66856	Δgnb1 * LL down vs Δgnb1 * DD	0.000406743
TR_107131	-3.66115	Δgnb1 * LL down vs Δgnb1 * DD	1.30248e-06
TR_103172	-3.65624	Δgnb1 * LL down vs Δgnb1 * DD	0.000293633
TR_110026	-3.65609	Δgnb1 * LL down vs Δgnb1 * DD	3.65499e-07
TR_68941	-3.64993	Δgnb1 * LL down vs Δgnb1 * DD	0.00275369
TR_46128	-3.64952	Δgnb1 * LL down vs Δgnb1 * DD	0.000233811
TR_105389	-3.64922	Δgnb1 * LL down vs Δgnb1 * DD	2.61953e-05
TR_111110	-3.64546	Δgnb1 * LL down vs Δgnb1 * DD	3.46887e-07
TR_2036	-3.64077	Δgnb1 * LL down vs Δgnb1 * DD	2.54128e-05
TR_104368	-3.63301	Δgnb1 * LL down vs Δgnb1 * DD	0.000194739
TR_112521	-3.6322	Δgnb1 * LL down vs Δgnb1 * DD	0.000319602
TR_111145	-3.62803	Δgnb1 * LL down vs Δgnb1 * DD	1.86431e-06
TR_110281	-3.62779	Δgnb1 * LL down vs Δgnb1 * DD	9.60814e-05
TR_108546	-3.6275	Δgnb1 * LL down vs Δgnb1 * DD	0.000192551
TR_123079	-3.6248	Δgnb1 * LL down vs Δgnb1 * DD	6.04764e-08
TR_124022	-3.62419	Δgnb1 * LL down vs Δgnb1 * DD	9.258e-06		Hypothetical protein
TR_111252	-3.62094	Δgnb1 * LL down vs Δgnb1 * DD	0.00125837
TR_23353	-3.61515	Δgnb1 * LL down vs Δgnb1 * DD	0.0373467
TR_105288	-3.60993	Δgnb1 * LL down vs Δgnb1 * DD	6.5195e-07
TR_67907	-3.607	Δgnb1 * LL down vs Δgnb1 * DD	3.48949e-07
TR_69692	-3.60538	Δgnb1 * LL down vs Δgnb1 * DD	8.15438e-08		hypothetical Quinoprotein amine dehydrogenase, beta chain-like
TR_123795	-3.60413	Δgnb1 * LL down vs Δgnb1 * DD	6.03153e-08		allantoinase
TR_111645	-3.60019	Δgnb1 * LL down vs Δgnb1 * DD	7.05365e-05
TR_105458	-3.59849	Δgnb1 * LL down vs Δgnb1 * DD	7.34759e-05
TR_68470	-3.59705	Δgnb1 * LL down vs Δgnb1 * DD	2.96646e-05		candidate a-glycosyltransferase
TR_70500	-3.58963	Δgnb1 * LL down vs Δgnb1 * DD	5.30456e-09
TR_109284	-3.58811	Δgnb1 * LL down vs Δgnb1 * DD	0.00039227
TR_103176	-3.58225	Δgnb1 * LL down vs Δgnb1 * DD	0.000214296
TR_105984	-3.57295	Δgnb1 * LL down vs Δgnb1 * DD	9.62976e-05
TR_54789	-3.56843	Δgnb1 * LL down vs Δgnb1 * DD	6.42862e-05
TR_109199	-3.56486	Δgnb1 * LL down vs Δgnb1 * DD	0.00178458
TR_107853	-3.56176	Δgnb1 * LL down vs Δgnb1 * DD	4.04222e-05
TR_109231	-3.55992	Δgnb1 * LL down vs Δgnb1 * DD	2.55734e-06
TR_109677	-3.55703	Δgnb1 * LL down vs Δgnb1 * DD	5.79116e-06
TR_106479	-3.55314	Δgnb1 * LL down vs Δgnb1 * DD	2.01005e-07
TR_70842	-3.55041	Δgnb1 * LL down vs Δgnb1 * DD	9.63198e-05
TR_110238	-3.54371	Δgnb1 * LL down vs Δgnb1 * DD	0.000722719
TR_60419	-3.54019	Δgnb1 * LL down vs Δgnb1 * DD	0.000119946
TR_106939	-3.53831	Δgnb1 * LL down vs Δgnb1 * DD	0.000222105
TR_81096	-3.53327	Δgnb1 * LL down vs Δgnb1 * DD	3.58763e-05
TR_112147	-3.53268	Δgnb1 * LL down vs Δgnb1 * DD	0.000100692
TR_111966	-3.53237	Δgnb1 * LL down vs Δgnb1 * DD	1.30788e-09
TR_81819	-3.52705	Δgnb1 * LL down vs Δgnb1 * DD	0.0675692
TR_104140	-3.52564	Δgnb1 * LL down vs Δgnb1 * DD	0.00037331		COG2084, MmsB, 3-hydroxyisobutyrate dehydrogenase and related beta-hydroxyacid dehydrogenases
TR_106998	-3.52222	Δgnb1 * LL down vs Δgnb1 * DD	6.34059e-06
TR_73623	-3.521	Δgnb1 * LL down vs Δgnb1 * DD	0.0174962
TR_71092	-3.51996	Δgnb1 * LL down vs Δgnb1 * DD	2.42021e-05
TR_111204	-3.51772	Δgnb1 * LL down vs Δgnb1 * DD	0.000123924
TR_106646	-3.51701	Δgnb1 * LL down vs Δgnb1 * DD	1.1687e-06
TR_30144	-3.50422	Δgnb1 * LL down vs Δgnb1 * DD	0.000115606
TR_56141	-3.49558	Δgnb1 * LL down vs Δgnb1 * DD	2.25181e-05
TR_111955	-3.49378	Δgnb1 * LL down vs Δgnb1 * DD	0.000851962
TR_104435	-3.49337	Δgnb1 * LL down vs Δgnb1 * DD	0.00173842
TR_112392	-3.49065	Δgnb1 * LL down vs Δgnb1 * DD	1.96514e-06		candidate xylanase
TR_106654	-3.48846	Δgnb1 * LL down vs Δgnb1 * DD	5.80191e-06		This domain is found in a number of fungal transcription factors including transcriptional activator xlnR, yeast regulatory protein GAL4, and other transcription proteins regulating a variety of cellular and metabolic processes.
TR_124296	-3.48605	Δgnb1 * LL down vs Δgnb1 * DD	0.00620148
TR_110140	-3.48302	Δgnb1 * LL down vs Δgnb1 * DD	4.57809e-05
TR_59508	-3.47981	Δgnb1 * LL down vs Δgnb1 * DD	9.47315e-05
TR_75470	-3.47937	Δgnb1 * LL down vs Δgnb1 * DD	3.65631e-05
TR_33263	-3.4757	Δgnb1 * LL down vs Δgnb1 * DD	8.56566e-06
TR_67757	-3.47544	Δgnb1 * LL down vs Δgnb1 * DD	0.0023724
TR_124259	-3.47409	Δgnb1 * LL down vs Δgnb1 * DD	0.0010851
TR_69066	-3.47222	Δgnb1 * LL down vs Δgnb1 * DD	6.23383e-05
TR_79921	-3.47184	Δgnb1 * LL down vs Δgnb1 * DD	5.77533e-07		candidate a-glycosidase distantly related to a-1,2-mannosidase
TR_108418	-3.4706	Δgnb1 * LL down vs Δgnb1 * DD	9.46972e-06
TR_105860	-3.4697	Δgnb1 * LL down vs Δgnb1 * DD	7.20237e-05
TR_82014	-3.46949	Δgnb1 * LL down vs Δgnb1 * DD	6.79689e-05		pfam01490, Aa_trans, Transmembrane amino acid transporter protein
TR_106649	-3.46339	Δgnb1 * LL down vs Δgnb1 * DD	0.000915221
TR_62826	-3.46008	Δgnb1 * LL down vs Δgnb1 * DD	3.92439e-09
TR_58672	-3.45857	Δgnb1 * LL down vs Δgnb1 * DD	0.000266147
TR_110740	-3.45497	Δgnb1 * LL down vs Δgnb1 * DD	2.17113e-05
TR_105823	-3.45496	Δgnb1 * LL down vs Δgnb1 * DD	1.7197e-07
TR_68336	-3.44562	Δgnb1 * LL down vs Δgnb1 * DD	8.46457e-06
TR_105379	-3.44486	Δgnb1 * LL down vs Δgnb1 * DD	0.000176835
TR_108182	-3.43116	Δgnb1 * LL down vs Δgnb1 * DD	0.00107295
TR_57864	-3.4286	Δgnb1 * LL down vs Δgnb1 * DD	2.73019e-05
TR_105535	-3.42832	Δgnb1 * LL down vs Δgnb1 * DD	0.00192584
TR_106877	-3.4282	Δgnb1 * LL down vs Δgnb1 * DD	8.99017e-06
TR_56214	-3.42447	Δgnb1 * LL down vs Δgnb1 * DD	1.64022e-05
TR_112371	-3.42102	Δgnb1 * LL down vs Δgnb1 * DD	1.5254e-07
TR_108591	-3.41696	Δgnb1 * LL down vs Δgnb1 * DD	1.73973e-07
TR_23292	-3.41435	Δgnb1 * LL down vs Δgnb1 * DD	0.0117125
TR_5107	-3.41308	Δgnb1 * LL down vs Δgnb1 * DD	1.84156e-05
TR_69613	-3.41204	Δgnb1 * LL down vs Δgnb1 * DD	1.28242e-07
TR_111968	-3.4114	Δgnb1 * LL down vs Δgnb1 * DD	0.000882216
TR_104373	-3.41023	Δgnb1 * LL down vs Δgnb1 * DD	2.30456e-05
TR_71212	-3.40744	Δgnb1 * LL down vs Δgnb1 * DD	0.000674659
TR_65736	-3.40498	Δgnb1 * LL down vs Δgnb1 * DD	8.15305e-06
TR_64906	-3.39542	Δgnb1 * LL down vs Δgnb1 * DD	2.93288e-05		candidate b-1,6-glucanase; similar to T. harzianum B16-2 (GenBank acc. No. CAA55789) and T. virens BGN3 (AAL84696)
TR_70855	-3.3936	Δgnb1 * LL down vs Δgnb1 * DD	9.5897e-06
TR_110830	-3.39228	Δgnb1 * LL down vs Δgnb1 * DD	0.000178505
TR_78465	-3.3905	Δgnb1 * LL down vs Δgnb1 * DD	1.47483e-07
TR_69537	-3.38981	Δgnb1 * LL down vs Δgnb1 * DD	4.37869e-05
TR_106897	-3.38781	Δgnb1 * LL down vs Δgnb1 * DD	5.44926e-05
TR_110457	-3.37776	Δgnb1 * LL down vs Δgnb1 * DD	1.62119e-05
TR_104716	-3.3775	Δgnb1 * LL down vs Δgnb1 * DD	3.69303e-06
TR_38812	-3.37399	Δgnb1 * LL down vs Δgnb1 * DD	0.0388336
TR_105174	-3.37263	Δgnb1 * LL down vs Δgnb1 * DD	0.00030317
TR_72071	-3.37005	Δgnb1 * LL down vs Δgnb1 * DD	0.0179961		candidate carbohydrate-binding protein
TR_54462	-3.36798	Δgnb1 * LL down vs Δgnb1 * DD	2.35444e-05
TR_75247	-3.3596	Δgnb1 * LL down vs Δgnb1 * DD	7.86633e-07
TR_60756	-3.3551	Δgnb1 * LL down vs Δgnb1 * DD	1.79727e-08
TR_70912	-3.3549	Δgnb1 * LL down vs Δgnb1 * DD	0.000367832
TR_67509	-3.35397	Δgnb1 * LL down vs Δgnb1 * DD	0.00213172
TR_106405	-3.35337	Δgnb1 * LL down vs Δgnb1 * DD	5.71815e-05		extracellular lipase-like protein
TR_4484	-3.35328	Δgnb1 * LL down vs Δgnb1 * DD	0.000190794
TR_104175	-3.35167	Δgnb1 * LL down vs Δgnb1 * DD	7.55084e-07
TR_74807	-3.34336	Δgnb1 * LL down vs Δgnb1 * DD	5.27526e-07
TR_103155	-3.337	Δgnb1 * LL down vs Δgnb1 * DD	1.77611e-05
TR_56587	-3.33553	Δgnb1 * LL down vs Δgnb1 * DD	9.0085e-05
TR_122506	-3.32694	Δgnb1 * LL down vs Δgnb1 * DD	9.03235e-05
TR_61298	-3.32679	Δgnb1 * LL down vs Δgnb1 * DD	1.45774e-05
TR_22459	-3.32576	Δgnb1 * LL down vs Δgnb1 * DD	7.16313e-05
TR_5319	-3.32265	Δgnb1 * LL down vs Δgnb1 * DD	5.74455e-06
TR_104302	-3.31957	Δgnb1 * LL down vs Δgnb1 * DD	2.66217e-05
TR_70090	-3.30853	Δgnb1 * LL down vs Δgnb1 * DD	0.000266487
TR_110615	-3.30241	Δgnb1 * LL down vs Δgnb1 * DD	0.000136436
TR_120415	-3.30225	Δgnb1 * LL down vs Δgnb1 * DD	9.57067e-09
TR_70830	-3.29987	Δgnb1 * LL down vs Δgnb1 * DD	2.80956e-06
TR_102887	-3.29956	Δgnb1 * LL down vs Δgnb1 * DD	0.000352693
TR_111251	-3.29941	Δgnb1 * LL down vs Δgnb1 * DD	0.000254649
TR_109201	-3.29759	Δgnb1 * LL down vs Δgnb1 * DD	8.30022e-07
TR_109300	-3.29616	Δgnb1 * LL down vs Δgnb1 * DD	0.000218146
TR_105246	-3.29484	Δgnb1 * LL down vs Δgnb1 * DD	0.000269796		distantly related to GH23 modules, Glycoside hydrolases not yet assigned to a family
TR_77167	-3.29331	Δgnb1 * LL down vs Δgnb1 * DD	0.00071985
TR_123786	-3.28934	Δgnb1 * LL down vs Δgnb1 * DD	3.56954e-07		candidate non-ribosomal peptide synthetase/peptaibol synthetase
TR_105532	-3.28335	Δgnb1 * LL down vs Δgnb1 * DD	0.00405303
TR_62053	-3.27601	Δgnb1 * LL down vs Δgnb1 * DD	0.000378894
TR_38876	-3.26966	Δgnb1 * LL down vs Δgnb1 * DD	6.98246e-05
TR_107495	-3.26279	Δgnb1 * LL down vs Δgnb1 * DD	0.00171445
TR_55190	-3.26163	Δgnb1 * LL down vs Δgnb1 * DD	0.00022689		COG1167
TR_103597	-3.2587	Δgnb1 * LL down vs Δgnb1 * DD	0.000388908
TR_70806	-3.25197	Δgnb1 * LL down vs Δgnb1 * DD	0.000111728
TR_59827	-3.24092	Δgnb1 * LL down vs Δgnb1 * DD	0.00098318
TR_47733	-3.23766	Δgnb1 * LL down vs Δgnb1 * DD	3.81456e-05
TR_72788	-3.23735	Δgnb1 * LL down vs Δgnb1 * DD	6.45075e-05		distantly related to b-glycosyltransferases;Distant relative
TR_53900	-3.23683	Δgnb1 * LL down vs Δgnb1 * DD	1.00052e-05
TR_57204	-3.23481	Δgnb1 * LL down vs Δgnb1 * DD	0.000658849
TR_2517	-3.23466	Δgnb1 * LL down vs Δgnb1 * DD	7.61584e-06
TR_60187	-3.2324	Δgnb1 * LL down vs Δgnb1 * DD	1.53165e-05
TR_105027	-3.22385	Δgnb1 * LL down vs Δgnb1 * DD	4.16911e-06
TR_104421	-3.22146	Δgnb1 * LL down vs Δgnb1 * DD	1.88546e-06
TR_41664	-3.21956	Δgnb1 * LL down vs Δgnb1 * DD	0.000150054
TR_66583	-3.2192	Δgnb1 * LL down vs Δgnb1 * DD	7.27007e-06
TR_112519	-3.21796	Δgnb1 * LL down vs Δgnb1 * DD	1.13517e-05
TR_103668	-3.21474	Δgnb1 * LL down vs Δgnb1 * DD	0.00572735
TR_106607	-3.21396	Δgnb1 * LL down vs Δgnb1 * DD	6.53786e-06
TR_107008	-3.21324	Δgnb1 * LL down vs Δgnb1 * DD	7.2819e-05
TR_66345	-3.2124	Δgnb1 * LL down vs Δgnb1 * DD	0.000516298		Mn superoxide dismutase
TR_123202	-3.21122	Δgnb1 * LL down vs Δgnb1 * DD	0.000623252		Candidate 60s ribosomal protein rla2 (P2) based on homology to similar proteins in other fungi.
TR_105785	-3.21106	Δgnb1 * LL down vs Δgnb1 * DD	0.000524613
TR_107003	-3.20953	Δgnb1 * LL down vs Δgnb1 * DD	0.000911384
TR_121439	-3.20201	Δgnb1 * LL down vs Δgnb1 * DD	0.00012261
TR_43199	-3.19997	Δgnb1 * LL down vs Δgnb1 * DD	5.53302e-06
TR_109967	-3.19591	Δgnb1 * LL down vs Δgnb1 * DD	0.000396803
TR_58472	-3.19098	Δgnb1 * LL down vs Δgnb1 * DD	8.84459e-05		catalase
TR_110096	-3.18677	Δgnb1 * LL down vs Δgnb1 * DD	8.89433e-06
TR_103825	-3.18485	Δgnb1 * LL down vs Δgnb1 * DD	7.38877e-05
TR_71192	-3.1845	Δgnb1 * LL down vs Δgnb1 * DD	0.000155357
TR_67540	-3.18204	Δgnb1 * LL down vs Δgnb1 * DD	4.98936e-05
TR_58016	-3.1785	Δgnb1 * LL down vs Δgnb1 * DD	9.3555e-06
TR_110731	-3.17579	Δgnb1 * LL down vs Δgnb1 * DD	2.3013e-06
TR_56726	-3.17533	Δgnb1 * LL down vs Δgnb1 * DD	1.71819e-06
TR_110329	-3.1731	Δgnb1 * LL down vs Δgnb1 * DD	0.000143782
TR_104272	-3.17136	Δgnb1 * LL down vs Δgnb1 * DD	0.00314504
TR_106564	-3.17028	Δgnb1 * LL down vs Δgnb1 * DD	0.000339004
TR_107685	-3.16996	Δgnb1 * LL down vs Δgnb1 * DD	0.000995582
TR_65021	-3.16986	Δgnb1 * LL down vs Δgnb1 * DD	1.58686e-05		similar to oxidoreductase, short-chain dehydrogenase/reductase family
TR_119803	-3.16455	Δgnb1 * LL down vs Δgnb1 * DD	1.80303e-07
TR_61839	-3.16225	Δgnb1 * LL down vs Δgnb1 * DD	4.95509e-05
TR_56758	-3.16137	Δgnb1 * LL down vs Δgnb1 * DD	3.83165e-07
TR_66726	-3.15923	Δgnb1 * LL down vs Δgnb1 * DD	0.000187985
TR_120215	-3.15857	Δgnb1 * LL down vs Δgnb1 * DD	1.3086e-05
TR_107844	-3.15728	Δgnb1 * LL down vs Δgnb1 * DD	7.86253e-05
TR_56499	-3.15524	Δgnb1 * LL down vs Δgnb1 * DD	5.63668e-06
TR_54508	-3.15516	Δgnb1 * LL down vs Δgnb1 * DD	6.86231e-05
TR_69816	-3.14794	Δgnb1 * LL down vs Δgnb1 * DD	0.000178021
TR_109910	-3.14302	Δgnb1 * LL down vs Δgnb1 * DD	0.000851296
TR_109949	-3.1429	Δgnb1 * LL down vs Δgnb1 * DD	0.00263468
TR_111904	-3.14212	Δgnb1 * LL down vs Δgnb1 * DD	0.00201801
TR_41663	-3.14193	Δgnb1 * LL down vs Δgnb1 * DD	0.00404431
TR_65817	-3.13921	Δgnb1 * LL down vs Δgnb1 * DD	5.88952e-05
TR_5330	-3.13879	Δgnb1 * LL down vs Δgnb1 * DD	1.29845e-06
TR_107644	-3.13323	Δgnb1 * LL down vs Δgnb1 * DD	0.000114798
TR_121412	-3.13008	Δgnb1 * LL down vs Δgnb1 * DD	0.00021402		N-terminal binuclear Zn cluster-containing protein
TR_71245	-3.12989	Δgnb1 * LL down vs Δgnb1 * DD	0.000309181	chi18-1	chitinase, precursor protein, gextracellular, contains chitin binding domain, type 1
TR_64919	-3.12935	Δgnb1 * LL down vs Δgnb1 * DD	9.58661e-05
TR_54129	-3.12703	Δgnb1 * LL down vs Δgnb1 * DD	0.00013807
TR_108783	-3.12531	Δgnb1 * LL down vs Δgnb1 * DD	1.87232e-05
TR_68582	-3.1186	Δgnb1 * LL down vs Δgnb1 * DD	5.34449e-07		Shares significant amino acid sequence identity (E = 0.0) with yeast tRNA ligase (TRL1 gene product).
TR_74351	-3.11795	Δgnb1 * LL down vs Δgnb1 * DD	4.40634e-06
TR_105406	-3.11753	Δgnb1 * LL down vs Δgnb1 * DD	0.00478094
TR_105912	-3.11747	Δgnb1 * LL down vs Δgnb1 * DD	8.55107e-06
TR_73594	-3.11644	Δgnb1 * LL down vs Δgnb1 * DD	1.16305e-05
TR_123260	-3.11442	Δgnb1 * LL down vs Δgnb1 * DD	3.01874e-05
TR_69868	-3.1127	Δgnb1 * LL down vs Δgnb1 * DD	0.000245344		related to GDP-mannose a-mannosyltransferases;Distant relative
TR_71039	-3.11225	Δgnb1 * LL down vs Δgnb1 * DD	2.5775e-07		pfam06052, 3-HAO, 3-hydroxyanthranilic acid dioxygenase
TR_103133	-3.11082	Δgnb1 * LL down vs Δgnb1 * DD	4.67191e-06
TR_67929	-3.10987	Δgnb1 * LL down vs Δgnb1 * DD	0.00173614
TR_70127	-3.10415	Δgnb1 * LL down vs Δgnb1 * DD	0.000633937
TR_105206	-3.10388	Δgnb1 * LL down vs Δgnb1 * DD	0.000218651
TR_107338	-3.10249	Δgnb1 * LL down vs Δgnb1 * DD	7.59062e-05
TR_41009	-3.10123	Δgnb1 * LL down vs Δgnb1 * DD	0.00151494		hypothetical Ras small GTPase, Rho subfamily
TR_108383	-3.0973	Δgnb1 * LL down vs Δgnb1 * DD	0.000345368
TR_64832	-3.09516	Δgnb1 * LL down vs Δgnb1 * DD	1.16273e-07
TR_64937	-3.09359	Δgnb1 * LL down vs Δgnb1 * DD	0.000354905
TR_53430	-3.09079	Δgnb1 * LL down vs Δgnb1 * DD	1.5049e-05
TR_107674	-3.08935	Δgnb1 * LL down vs Δgnb1 * DD	0.020075
TR_59876	-3.08911	Δgnb1 * LL down vs Δgnb1 * DD	0.00172728		putatively involved in sulphur metabolism (Sulfur acquisition and processing)
TR_67732	-3.08682	Δgnb1 * LL down vs Δgnb1 * DD	4.50085e-06
TR_58602	-3.08581	Δgnb1 * LL down vs Δgnb1 * DD	0.000191523
TR_60585	-3.08576	Δgnb1 * LL down vs Δgnb1 * DD	2.70292e-05
TR_77739	-3.08513	Δgnb1 * LL down vs Δgnb1 * DD	1.55998e-05		pfam04209, HgmA, homogentisate 1,2-dioxygenase
TR_102774	-3.08423	Δgnb1 * LL down vs Δgnb1 * DD	0.000172194
TR_104293	-3.08223	Δgnb1 * LL down vs Δgnb1 * DD	0.00261549
TR_77703	-3.07751	Δgnb1 * LL down vs Δgnb1 * DD	1.63572e-05
TR_68588	-3.07566	Δgnb1 * LL down vs Δgnb1 * DD	0.000152717
TR_107207	-3.07564	Δgnb1 * LL down vs Δgnb1 * DD	0.000101733
TR_28353	-3.07105	Δgnb1 * LL down vs Δgnb1 * DD	0.000296826
TR_110665	-3.06228	Δgnb1 * LL down vs Δgnb1 * DD	0.000102478
TR_22839	-3.06122	Δgnb1 * LL down vs Δgnb1 * DD	0.000443083
TR_107641	-3.05388	Δgnb1 * LL down vs Δgnb1 * DD	0.000163193
TR_5363	-3.05339	Δgnb1 * LL down vs Δgnb1 * DD	0.000851659
TR_66303	-3.04894	Δgnb1 * LL down vs Δgnb1 * DD	6.26608e-06
TR_108367	-3.04789	Δgnb1 * LL down vs Δgnb1 * DD	0.000688981
TR_56350	-3.04758	Δgnb1 * LL down vs Δgnb1 * DD	1.91127e-07
TR_107141	-3.04603	Δgnb1 * LL down vs Δgnb1 * DD	0.00386293
TR_82241	-3.0458	Δgnb1 * LL down vs Δgnb1 * DD	1.11079e-05		protein containing a N-terminal binuclear Zn cluster and a DNA binding domain
TR_122127	-3.04386	Δgnb1 * LL down vs Δgnb1 * DD	8.2193e-08
TR_103774	-3.04273	Δgnb1 * LL down vs Δgnb1 * DD	2.32254e-08
TR_70096	-3.04078	Δgnb1 * LL down vs Δgnb1 * DD	0.000103867
TR_110174	-3.03816	Δgnb1 * LL down vs Δgnb1 * DD	0.00202095
TR_68813	-3.0368	Δgnb1 * LL down vs Δgnb1 * DD	3.03153e-06
TR_71123	-3.0351	Δgnb1 * LL down vs Δgnb1 * DD	2.65418e-05
TR_112114	-3.03301	Δgnb1 * LL down vs Δgnb1 * DD	1.2045e-05
TR_59759	-3.03029	Δgnb1 * LL down vs Δgnb1 * DD	2.81656e-05
TR_104336	-3.02953	Δgnb1 * LL down vs Δgnb1 * DD	2.75312e-06
TR_65771	-3.02248	Δgnb1 * LL down vs Δgnb1 * DD	1.136e-07
TR_123539	-3.0214	Δgnb1 * LL down vs Δgnb1 * DD	0.0146434
TR_41504	-3.02108	Δgnb1 * LL down vs Δgnb1 * DD	7.88173e-06
TR_109323	-3.01792	Δgnb1 * LL down vs Δgnb1 * DD	3.725e-07
TR_53434	-3.01757	Δgnb1 * LL down vs Δgnb1 * DD	0.000242018
TR_112440	-3.01563	Δgnb1 * LL down vs Δgnb1 * DD	0.000968804
TR_111681	-3.01444	Δgnb1 * LL down vs Δgnb1 * DD	2.16171e-05
TR_103174	-3.01138	Δgnb1 * LL down vs Δgnb1 * DD	1.50777e-05
TR_106812	-3.00898	Δgnb1 * LL down vs Δgnb1 * DD	2.13141e-05
TR_64181	-3.00432	Δgnb1 * LL down vs Δgnb1 * DD	1.47796e-05
TR_79726	-3.00407	Δgnb1 * LL down vs Δgnb1 * DD	0.000978994
TR_123256	-3.00321	Δgnb1 * LL down vs Δgnb1 * DD	2.77787e-05
TR_29642	-2.99671	Δgnb1 * LL down vs Δgnb1 * DD	0.00311315		similar to phosphatidylserine decarboxylase
TR_70800	-2.99551	Δgnb1 * LL down vs Δgnb1 * DD	3.41994e-05
TR_111716	-2.99501	Δgnb1 * LL down vs Δgnb1 * DD	5.64157e-05
TR_106457	-2.99472	Δgnb1 * LL down vs Δgnb1 * DD	0.000431365
TR_112508	-2.99323	Δgnb1 * LL down vs Δgnb1 * DD	9.88033e-06
TR_112656	-2.99	Δgnb1 * LL down vs Δgnb1 * DD	8.92527e-05
TR_104116	-2.98965	Δgnb1 * LL down vs Δgnb1 * DD	0.00116154
TR_105171	-2.98634	Δgnb1 * LL down vs Δgnb1 * DD	1.36683e-06
TR_82599	-2.98372	Δgnb1 * LL down vs Δgnb1 * DD	2.50366e-06
TR_31041	-2.9823	Δgnb1 * LL down vs Δgnb1 * DD	2.02723e-07
TR_109031	-2.9792	Δgnb1 * LL down vs Δgnb1 * DD	0.000130129
TR_66751	-2.97845	Δgnb1 * LL down vs Δgnb1 * DD	0.00250041		hypothetical dehydrogenase
TR_72072	-2.97219	Δgnb1 * LL down vs Δgnb1 * DD	4.14299e-05		candidate esterase
TR_58857	-2.96253	Δgnb1 * LL down vs Δgnb1 * DD	0.000212424
TR_102938	-2.96132	Δgnb1 * LL down vs Δgnb1 * DD	0.000345984
TR_33763	-2.95761	Δgnb1 * LL down vs Δgnb1 * DD	1.44666e-07
TR_64951	-2.95727	Δgnb1 * LL down vs Δgnb1 * DD	0.00027277		similar to oxidoreductase
TR_65402	-2.95645	Δgnb1 * LL down vs Δgnb1 * DD	9.45633e-05
TR_124084	-2.95604	Δgnb1 * LL down vs Δgnb1 * DD	0.000286899
TR_32798	-2.95416	Δgnb1 * LL down vs Δgnb1 * DD	1.34604e-05
TR_67597	-2.95287	Δgnb1 * LL down vs Δgnb1 * DD	0.0141907
TR_102908	-2.95232	Δgnb1 * LL down vs Δgnb1 * DD	0.00248516
TR_58774	-2.94757	Δgnb1 * LL down vs Δgnb1 * DD	2.10274e-05
TR_104351	-2.94477	Δgnb1 * LL down vs Δgnb1 * DD	0.00274209
TR_105701	-2.94377	Δgnb1 * LL down vs Δgnb1 * DD	3.67995e-06
TR_109370	-2.93969	Δgnb1 * LL down vs Δgnb1 * DD	8.0263e-06
TR_104372	-2.93942	Δgnb1 * LL down vs Δgnb1 * DD	0.000564031
TR_55837	-2.93849	Δgnb1 * LL down vs Δgnb1 * DD	0.00140159
TR_4240	-2.93842	Δgnb1 * LL down vs Δgnb1 * DD	2.22004e-06
TR_27706	-2.93775	Δgnb1 * LL down vs Δgnb1 * DD	0.000305317
TR_34312	-2.93449	Δgnb1 * LL down vs Δgnb1 * DD	0.0037688
TR_59205	-2.93441	Δgnb1 * LL down vs Δgnb1 * DD	1.75598e-06
TR_65315	-2.93295	Δgnb1 * LL down vs Δgnb1 * DD	4.77826e-05		Basic-leucine zipper (bZIP) transcription factor
TR_107479	-2.93213	Δgnb1 * LL down vs Δgnb1 * DD	0.00139696
TR_68961	-2.93118	Δgnb1 * LL down vs Δgnb1 * DD	1.18226e-05
TR_56095	-2.93067	Δgnb1 * LL down vs Δgnb1 * DD	0.00100911
TR_78340	-2.93051	Δgnb1 * LL down vs Δgnb1 * DD	0.00365674
TR_34272	-2.92793	Δgnb1 * LL down vs Δgnb1 * DD	2.67179e-05
TR_57402	-2.92695	Δgnb1 * LL down vs Δgnb1 * DD	0.00220475
TR_57575	-2.92617	Δgnb1 * LL down vs Δgnb1 * DD	0.0022955
TR_108928	-2.92408	Δgnb1 * LL down vs Δgnb1 * DD	0.00169512
TR_123186	-2.9233	Δgnb1 * LL down vs Δgnb1 * DD	4.53254e-05
TR_71029	-2.92067	Δgnb1 * LL down vs Δgnb1 * DD	6.59296e-08
TR_121285	-2.91953	Δgnb1 * LL down vs Δgnb1 * DD	0.000132389
TR_70341	-2.91903	Δgnb1 * LL down vs Δgnb1 * DD	2.36741e-05		candidate b-glycosidase related to chitosanase
TR_110686	-2.91887	Δgnb1 * LL down vs Δgnb1 * DD	3.0545e-06
TR_68640	-2.91745	Δgnb1 * LL down vs Δgnb1 * DD	0.000236755
TR_110117	-2.91597	Δgnb1 * LL down vs Δgnb1 * DD	0.00098652
TR_110316	-2.9151	Δgnb1 * LL down vs Δgnb1 * DD	0.000271747		Amino acid transporter, putatively involved in sulphur metabolism
TR_108458	-2.91364	Δgnb1 * LL down vs Δgnb1 * DD	0.0003319
TR_54790	-2.91355	Δgnb1 * LL down vs Δgnb1 * DD	0.00072257
TR_82153	-2.91218	Δgnb1 * LL down vs Δgnb1 * DD	1.691e-05
TR_64312	-2.91133	Δgnb1 * LL down vs Δgnb1 * DD	3.50942e-06
TR_111837	-2.91115	Δgnb1 * LL down vs Δgnb1 * DD	0.00176991
TR_59668	-2.90996	Δgnb1 * LL down vs Δgnb1 * DD	3.63953e-06		probable homolog of S. cerevisiae DBF2 a cell cyle protein kinase
TR_55990	-2.90937	Δgnb1 * LL down vs Δgnb1 * DD	0.000639265
TR_111495	-2.90915	Δgnb1 * LL down vs Δgnb1 * DD	0.00011556
TR_61462	-2.90409	Δgnb1 * LL down vs Δgnb1 * DD	0.00027032
TR_122824	-2.90361	Δgnb1 * LL down vs Δgnb1 * DD	0.0203855
TR_65171	-2.90324	Δgnb1 * LL down vs Δgnb1 * DD	0.000161212
TR_67013	-2.90306	Δgnb1 * LL down vs Δgnb1 * DD	1.82786e-05
TR_104089	-2.89863	Δgnb1 * LL down vs Δgnb1 * DD	0.000790603		Hypothetical protein
TR_111095	-2.89609	Δgnb1 * LL down vs Δgnb1 * DD	0.000279821
TR_105408	-2.89581	Δgnb1 * LL down vs Δgnb1 * DD	0.0151673
TR_109526	-2.8953	Δgnb1 * LL down vs Δgnb1 * DD	0.000308679
TR_108832	-2.89206	Δgnb1 * LL down vs Δgnb1 * DD	0.000794571
TR_110403	-2.89067	Δgnb1 * LL down vs Δgnb1 * DD	0.000203953
TR_5308	-2.89016	Δgnb1 * LL down vs Δgnb1 * DD	4.59098e-05
TR_67052	-2.88966	Δgnb1 * LL down vs Δgnb1 * DD	7.76031e-08
TR_110035	-2.88314	Δgnb1 * LL down vs Δgnb1 * DD	0.000135229
TR_67109	-2.88123	Δgnb1 * LL down vs Δgnb1 * DD	0.000632338
TR_76910	-2.87912	Δgnb1 * LL down vs Δgnb1 * DD	4.4486e-06
TR_60144	-2.87752	Δgnb1 * LL down vs Δgnb1 * DD	0.0171171		hypothetical high affinity methionine permease, putatively involved in sulphur metabolism
TR_61227	-2.8771	Δgnb1 * LL down vs Δgnb1 * DD	0.00138381
TR_122084	-2.87678	Δgnb1 * LL down vs Δgnb1 * DD	2.26674e-06
TR_41604	-2.87638	Δgnb1 * LL down vs Δgnb1 * DD	8.42739e-05
TR_106272	-2.87279	Δgnb1 * LL down vs Δgnb1 * DD	0.000348138		candidate polyketide synthase
TR_53863	-2.87199	Δgnb1 * LL down vs Δgnb1 * DD	0.000488787
TR_119859	-2.87156	Δgnb1 * LL down vs Δgnb1 * DD	0.00120275	chi18-13	chitinase; fungal subgroup B chitinase
TR_55681	-2.87149	Δgnb1 * LL down vs Δgnb1 * DD	0.00554088
TR_2200	-2.86951	Δgnb1 * LL down vs Δgnb1 * DD	6.54892e-06
TR_58867	-2.86671	Δgnb1 * LL down vs Δgnb1 * DD	0.00297072
TR_33371	-2.86649	Δgnb1 * LL down vs Δgnb1 * DD	3.27414e-05
TR_58535	-2.85947	Δgnb1 * LL down vs Δgnb1 * DD	2.3744e-05
TR_106584	-2.85669	Δgnb1 * LL down vs Δgnb1 * DD	0.000186517
TR_109415	-2.85493	Δgnb1 * LL down vs Δgnb1 * DD	0.000339648
TR_109908	-2.85492	Δgnb1 * LL down vs Δgnb1 * DD	0.000132149
TR_2362	-2.85298	Δgnb1 * LL down vs Δgnb1 * DD	8.615e-05
TR_110570	-2.85087	Δgnb1 * LL down vs Δgnb1 * DD	1.38349e-08
TR_106219	-2.84825	Δgnb1 * LL down vs Δgnb1 * DD	5.9642e-05
TR_68104	-2.84771	Δgnb1 * LL down vs Δgnb1 * DD	3.07852e-05
TR_102612	-2.84672	Δgnb1 * LL down vs Δgnb1 * DD	1.97625e-06		distant relation to Rhodopsin like g-protein coupled receptors
TR_120365	-2.8433	Δgnb1 * LL down vs Δgnb1 * DD	0.0023845		unique basic leucine zipper protein
TR_122657	-2.8414	Δgnb1 * LL down vs Δgnb1 * DD	6.12792e-07		containing COOH terminal cytochrome b5 domain. Secretion signal predicted by SignalP.
TR_105844	-2.83988	Δgnb1 * LL down vs Δgnb1 * DD	0.000175493
TR_61536	-2.83573	Δgnb1 * LL down vs Δgnb1 * DD	0.00147574
TR_66789	-2.83376	Δgnb1 * LL down vs Δgnb1 * DD	4.47034e-05		candidate b-glycosidase related to chitosanase
TR_111253	-2.8297	Δgnb1 * LL down vs Δgnb1 * DD	1.67819e-05
TR_62975	-2.82953	Δgnb1 * LL down vs Δgnb1 * DD	1.70813e-08
TR_103073	-2.82468	Δgnb1 * LL down vs Δgnb1 * DD	0.000116568
TR_43397	-2.81983	Δgnb1 * LL down vs Δgnb1 * DD	3.35171e-05
TR_111318	-2.81969	Δgnb1 * LL down vs Δgnb1 * DD	0.000186697
TR_73134	-2.81652	Δgnb1 * LL down vs Δgnb1 * DD	9.04114e-05		candidate trehalose-6-phosphate synthase
TR_60177	-2.81609	Δgnb1 * LL down vs Δgnb1 * DD	0.000329359
TR_59887	-2.81416	Δgnb1 * LL down vs Δgnb1 * DD	1.51975e-05
TR_108585	-2.81362	Δgnb1 * LL down vs Δgnb1 * DD	5.31121e-07
TR_57728	-2.813	Δgnb1 * LL down vs Δgnb1 * DD	0.000311927
TR_110843	-2.81284	Δgnb1 * LL down vs Δgnb1 * DD	0.000252865
TR_56259	-2.8074	Δgnb1 * LL down vs Δgnb1 * DD	7.64749e-08
TR_58296	-2.80678	Δgnb1 * LL down vs Δgnb1 * DD	3.75276e-05
TR_109331	-2.80595	Δgnb1 * LL down vs Δgnb1 * DD	0.00122467
TR_64044	-2.8048	Δgnb1 * LL down vs Δgnb1 * DD	1.03986e-05
TR_77473	-2.80235	Δgnb1 * LL down vs Δgnb1 * DD	0.00167672		TRE77473, hypothetical DNA photolyase, N-terminal, class 1, FAD-binding; related to Gloeobacter violaceus Cryptochrome DASH
TR_123726	-2.80081	Δgnb1 * LL down vs Δgnb1 * DD	9.84816e-05		candidate endo-1,3(4)-b-glucanase
TR_108336	-2.79956	Δgnb1 * LL down vs Δgnb1 * DD	8.20539e-05
TR_102778	-2.79776	Δgnb1 * LL down vs Δgnb1 * DD	0.000128574
TR_63395	-2.79743	Δgnb1 * LL down vs Δgnb1 * DD	5.31253e-07
TR_124175	-2.79456	Δgnb1 * LL down vs Δgnb1 * DD	0.0187217		candidate b-glycosidase distantly related to b-1,3-glucanase
TR_44366	-2.79285	Δgnb1 * LL down vs Δgnb1 * DD	0.00180353
TR_104533	-2.79088	Δgnb1 * LL down vs Δgnb1 * DD	4.40385e-05
TR_60608	-2.78963	Δgnb1 * LL down vs Δgnb1 * DD	0.000273244
TR_72922	-2.7888	Δgnb1 * LL down vs Δgnb1 * DD	0.000464401		COG0531, PotE, Amino acid transporters
TR_105806	-2.7873	Δgnb1 * LL down vs Δgnb1 * DD	5.81244e-06
TR_106492	-2.78548	Δgnb1 * LL down vs Δgnb1 * DD	1.33971e-05
TR_65499	-2.78385	Δgnb1 * LL down vs Δgnb1 * DD	5.39184e-05
TR_55782	-2.7837	Δgnb1 * LL down vs Δgnb1 * DD	0.0011003
TR_104179	-2.78209	Δgnb1 * LL down vs Δgnb1 * DD	0.000117551
TR_103177	-2.78126	Δgnb1 * LL down vs Δgnb1 * DD	0.00912965
TR_104585	-2.77958	Δgnb1 * LL down vs Δgnb1 * DD	6.6982e-05
TR_109242	-2.77704	Δgnb1 * LL down vs Δgnb1 * DD	9.29418e-05
TR_70845	-2.77638	Δgnb1 * LL down vs Δgnb1 * DD	1.01344e-07		candidate b-1,3 glucanase; similar to T. virens GNB1 (GenBank acc. No. AAL84694)
TR_70808	-2.77285	Δgnb1 * LL down vs Δgnb1 * DD	0.00176372
TR_124043	-2.77246	Δgnb1 * LL down vs Δgnb1 * DD	5.55178e-06	chi18-14	chitinase; fungal subgroup B chitinase
TR_123999	-2.77208	Δgnb1 * LL down vs Δgnb1 * DD	0.000307973
TR_59372	-2.77207	Δgnb1 * LL down vs Δgnb1 * DD	0.000437104
TR_67699	-2.77128	Δgnb1 * LL down vs Δgnb1 * DD	7.55776e-05		pfam00070, Pyr_redox, Pyridine nucleotide-disulphide oxidoreductase
TR_55443	-2.7705	Δgnb1 * LL down vs Δgnb1 * DD	3.34402e-06
TR_105393	-2.76911	Δgnb1 * LL down vs Δgnb1 * DD	0.0265791
TR_122820	-2.76514	Δgnb1 * LL down vs Δgnb1 * DD	2.7026e-05		COG0436
TR_109287	-2.76367	Δgnb1 * LL down vs Δgnb1 * DD	0.000415889
TR_3447	-2.76282	Δgnb1 * LL down vs Δgnb1 * DD	8.13556e-06
TR_112496	-2.76276	Δgnb1 * LL down vs Δgnb1 * DD	0.00177694
TR_112125	-2.76263	Δgnb1 * LL down vs Δgnb1 * DD	0.000823585
TR_69963	-2.76224	Δgnb1 * LL down vs Δgnb1 * DD	0.000760072
TR_65782	-2.76178	Δgnb1 * LL down vs Δgnb1 * DD	0.00016825
TR_107358	-2.76121	Δgnb1 * LL down vs Δgnb1 * DD	0.000704773
TR_57291	-2.76037	Δgnb1 * LL down vs Δgnb1 * DD	8.20355e-06
TR_112380	-2.75795	Δgnb1 * LL down vs Δgnb1 * DD	7.98627e-06
TR_111958	-2.75639	Δgnb1 * LL down vs Δgnb1 * DD	7.70682e-06
TR_68466	-2.75555	Δgnb1 * LL down vs Δgnb1 * DD	7.60284e-05		Putative paralogue of a hypothetical glycerone kinase
TR_107349	-2.75505	Δgnb1 * LL down vs Δgnb1 * DD	0.000153364
TR_106480	-2.75129	Δgnb1 * LL down vs Δgnb1 * DD	0.0038478
TR_65971	-2.74948	Δgnb1 * LL down vs Δgnb1 * DD	0.00182862
TR_76166	-2.74786	Δgnb1 * LL down vs Δgnb1 * DD	0.00026164
TR_112507	-2.74767	Δgnb1 * LL down vs Δgnb1 * DD	0.000332991
TR_53503	-2.74706	Δgnb1 * LL down vs Δgnb1 * DD	2.44543e-05
TR_110880	-2.74673	Δgnb1 * LL down vs Δgnb1 * DD	0.00492943
TR_122176	-2.74337	Δgnb1 * LL down vs Δgnb1 * DD	4.23932e-05
TR_23240	-2.74035	Δgnb1 * LL down vs Δgnb1 * DD	0.00239931
TR_110732	-2.73873	Δgnb1 * LL down vs Δgnb1 * DD	1.15668e-05
TR_32293	-2.73828	Δgnb1 * LL down vs Δgnb1 * DD	0.000926889
TR_121883	-2.7372	Δgnb1 * LL down vs Δgnb1 * DD	9.56855e-06
TR_110651	-2.73312	Δgnb1 * LL down vs Δgnb1 * DD	1.34292e-06
TR_63413	-2.73142	Δgnb1 * LL down vs Δgnb1 * DD	2.12003e-10
TR_54926	-2.7293	Δgnb1 * LL down vs Δgnb1 * DD	0.000166937
TR_34413	-2.72765	Δgnb1 * LL down vs Δgnb1 * DD	0.0941999
TR_112665	-2.72746	Δgnb1 * LL down vs Δgnb1 * DD	0.000572375
TR_108682	-2.72688	Δgnb1 * LL down vs Δgnb1 * DD	3.57683e-05
TR_107867	-2.72589	Δgnb1 * LL down vs Δgnb1 * DD	0.000545955
TR_30017	-2.72379	Δgnb1 * LL down vs Δgnb1 * DD	2.07391e-05
TR_82321	-2.72123	Δgnb1 * LL down vs Δgnb1 * DD	0.00374254
TR_122582	-2.71937	Δgnb1 * LL down vs Δgnb1 * DD	1.34553e-05
TR_109335	-2.71928	Δgnb1 * LL down vs Δgnb1 * DD	0.000198462
TR_78264	-2.71565	Δgnb1 * LL down vs Δgnb1 * DD	1.31949e-06		putative Methionine sulfoxide, putatively involved in sulphur metabolism
TR_123673	-2.71537	Δgnb1 * LL down vs Δgnb1 * DD	8.22938e-05
TR_50793	-2.71522	Δgnb1 * LL down vs Δgnb1 * DD	0.00156169
TR_102562	-2.71343	Δgnb1 * LL down vs Δgnb1 * DD	0.00739471
TR_27948	-2.71283	Δgnb1 * LL down vs Δgnb1 * DD	7.59856e-05		hypothetical seven transmembrane receptor - rhodopsin type, related to N. crassa NCU06987
TR_120752	-2.71264	Δgnb1 * LL down vs Δgnb1 * DD	2.4821e-05
TR_63397	-2.7121	Δgnb1 * LL down vs Δgnb1 * DD	4.62438e-05
TR_62548	-2.71185	Δgnb1 * LL down vs Δgnb1 * DD	0.000379651
TR_121499	-2.71065	Δgnb1 * LL down vs Δgnb1 * DD	0.000267695
TR_110197	-2.70889	Δgnb1 * LL down vs Δgnb1 * DD	0.000242695
TR_69115	-2.7072	Δgnb1 * LL down vs Δgnb1 * DD	9.52575e-06
TR_109094	-2.70704	Δgnb1 * LL down vs Δgnb1 * DD	0.00026891
TR_111012	-2.70662	Δgnb1 * LL down vs Δgnb1 * DD	0.0115391
TR_71390	-2.70504	Δgnb1 * LL down vs Δgnb1 * DD	0.0010587		distantly related to plant expansins, EXPN
TR_64167	-2.7028	Δgnb1 * LL down vs Δgnb1 * DD	2.61621e-05
TR_111451	-2.7026	Δgnb1 * LL down vs Δgnb1 * DD	5.97536e-05
TR_106829	-2.70242	Δgnb1 * LL down vs Δgnb1 * DD	0.000204033
TR_111121	-2.70214	Δgnb1 * LL down vs Δgnb1 * DD	3.79978e-05
TR_106512	-2.69914	Δgnb1 * LL down vs Δgnb1 * DD	0.000224212
TR_53526	-2.69769	Δgnb1 * LL down vs Δgnb1 * DD	4.72558e-06
TR_80058	-2.69606	Δgnb1 * LL down vs Δgnb1 * DD	7.23932e-05
TR_123911	-2.69576	Δgnb1 * LL down vs Δgnb1 * DD	2.00024e-05		hypothetical protein
TR_112163	-2.69462	Δgnb1 * LL down vs Δgnb1 * DD	5.30114e-07
TR_106720	-2.69245	Δgnb1 * LL down vs Δgnb1 * DD	6.69106e-06		N-terminal binuclear Zn cluster-containing/DNA binding domain-containing protein
TR_82577	-2.69173	Δgnb1 * LL down vs Δgnb1 * DD	0.000298318		aa 78-373 cd00200, aa 451-930 COG0624, ArgE, Acetylornithine deacetylase/Succinyl-diaminopimelate desuccinylase and related deacylases
TR_119999	-2.68896	Δgnb1 * LL down vs Δgnb1 * DD	1.81388e-06
TR_122197	-2.68831	Δgnb1 * LL down vs Δgnb1 * DD	4.05677e-09
TR_112037	-2.68692	Δgnb1 * LL down vs Δgnb1 * DD	1.24553e-07
TR_60810	-2.68655	Δgnb1 * LL down vs Δgnb1 * DD	0.000715123
TR_41325	-2.68602	Δgnb1 * LL down vs Δgnb1 * DD	0.000223461
TR_24586	-2.68525	Δgnb1 * LL down vs Δgnb1 * DD	0.000319754		candidate non-ribosomal peptide synthetase
TR_111638	-2.68524	Δgnb1 * LL down vs Δgnb1 * DD	5.24141e-06
TR_110382	-2.68298	Δgnb1 * LL down vs Δgnb1 * DD	0.00301177
TR_23332	-2.68193	Δgnb1 * LL down vs Δgnb1 * DD	3.04324e-06
TR_78072	-2.67984	Δgnb1 * LL down vs Δgnb1 * DD	6.88997e-07		pfam01425, Amidase
TR_120008	-2.67966	Δgnb1 * LL down vs Δgnb1 * DD	1.15205e-05		GMC oxidoreductase
TR_6103	-2.67914	Δgnb1 * LL down vs Δgnb1 * DD	0.00568667
TR_3717	-2.67907	Δgnb1 * LL down vs Δgnb1 * DD	7.71814e-05
TR_70998	-2.67757	Δgnb1 * LL down vs Δgnb1 * DD	0.000402539		COG0531, PotE, Amino acid transporters
TR_76601	-2.67679	Δgnb1 * LL down vs Δgnb1 * DD	4.9036e-05		Sulfite oxidase, putatively involved in sulphur metabolism
TR_55723	-2.67556	Δgnb1 * LL down vs Δgnb1 * DD	0.000272449		hypothetical PotE
TR_120988	-2.67555	Δgnb1 * LL down vs Δgnb1 * DD	0.00154972
TR_106604	-2.67506	Δgnb1 * LL down vs Δgnb1 * DD	0.00165184
TR_109909	-2.67335	Δgnb1 * LL down vs Δgnb1 * DD	0.00733673
TR_106043	-2.67309	Δgnb1 * LL down vs Δgnb1 * DD	0.000288082
TR_55201	-2.67299	Δgnb1 * LL down vs Δgnb1 * DD	0.000602211
TR_124330	-2.66872	Δgnb1 * LL down vs Δgnb1 * DD	0.00510363		shares amino acid sequence identity with mitochondrial large ribosomal subunit L49 and contains conserved domain Img2. This family of proteins have been identified as part of the mitochondrial large ribosomal subunit in yeast.
TR_61618	-2.66699	Δgnb1 * LL down vs Δgnb1 * DD	0.000272276
TR_65116	-2.66684	Δgnb1 * LL down vs Δgnb1 * DD	0.000292956		candidate polyketide synthase
TR_121177	-2.6655	Δgnb1 * LL down vs Δgnb1 * DD	0.00053869
TR_120114	-2.66518	Δgnb1 * LL down vs Δgnb1 * DD	7.30768e-05
TR_106051	-2.66456	Δgnb1 * LL down vs Δgnb1 * DD	1.16967e-07
TR_58910	-2.66248	Δgnb1 * LL down vs Δgnb1 * DD	5.44666e-06
TR_123131	-2.66098	Δgnb1 * LL down vs Δgnb1 * DD	3.44876e-06
TR_79501	-2.65949	Δgnb1 * LL down vs Δgnb1 * DD	3.74275e-07
TR_104054	-2.65885	Δgnb1 * LL down vs Δgnb1 * DD	5.26169e-05
TR_73016	-2.65555	Δgnb1 * LL down vs Δgnb1 * DD	3.40347e-05		aryl-alcohol oxidase
TR_55306	-2.65474	Δgnb1 * LL down vs Δgnb1 * DD	0.000340037
TR_72581	-2.65465	Δgnb1 * LL down vs Δgnb1 * DD	0.00113882
TR_3719	-2.65291	Δgnb1 * LL down vs Δgnb1 * DD	0.000205163
TR_66609	-2.65257	Δgnb1 * LL down vs Δgnb1 * DD	0.00060299
TR_3984	-2.65228	Δgnb1 * LL down vs Δgnb1 * DD	8.68105e-05
TR_6005	-2.65213	Δgnb1 * LL down vs Δgnb1 * DD	0.000398025
TR_71554	-2.64989	Δgnb1 * LL down vs Δgnb1 * DD	2.8514e-05		candidate b-glycosidase distantly related to b-mannanase
TR_58698	-2.64985	Δgnb1 * LL down vs Δgnb1 * DD	5.76867e-05		42-123aa pfam05922, Subtilisin_N, Subtilisin N-terminal Region; 149-399aa pfam00082, Peptidase_S8, Subtilase family
TR_38603	-2.64917	Δgnb1 * LL down vs Δgnb1 * DD	0.000184994
TR_38274	-2.6474	Δgnb1 * LL down vs Δgnb1 * DD	6.58937e-05
TR_70934	-2.64677	Δgnb1 * LL down vs Δgnb1 * DD	2.28645e-07
TR_69652	-2.64632	Δgnb1 * LL down vs Δgnb1 * DD	6.10913e-05
TR_69494	-2.64488	Δgnb1 * LL down vs Δgnb1 * DD	5.81957e-08
TR_70204	-2.64477	Δgnb1 * LL down vs Δgnb1 * DD	0.00162344
TR_106250	-2.64442	Δgnb1 * LL down vs Δgnb1 * DD	1.44074e-07
TR_66859	-2.64392	Δgnb1 * LL down vs Δgnb1 * DD	0.00561578
TR_102855	-2.64379	Δgnb1 * LL down vs Δgnb1 * DD	0.00063342		Contains a possible InterPro domain corresponding to a putative methyltransferase. Shares significant amino acid sequence identity (E = 0.0) with yeast TRM9 (tRNA carboxylmethyl transferase).
TR_106160	-2.6431	Δgnb1 * LL down vs Δgnb1 * DD	0.00050433
TR_111476	-2.63956	Δgnb1 * LL down vs Δgnb1 * DD	0.001952
TR_120224	-2.63956	Δgnb1 * LL down vs Δgnb1 * DD	5.45854e-06
TR_110631	-2.6389	Δgnb1 * LL down vs Δgnb1 * DD	0.000578608
TR_109846	-2.63888	Δgnb1 * LL down vs Δgnb1 * DD	0.00708371
TR_66534	-2.63805	Δgnb1 * LL down vs Δgnb1 * DD	2.70964e-05
TR_111758	-2.63786	Δgnb1 * LL down vs Δgnb1 * DD	0.000141693
TR_56418	-2.63626	Δgnb1 * LL down vs Δgnb1 * DD	0.000148575		candidate b-1,3-exoglucanase
TR_105401	-2.63456	Δgnb1 * LL down vs Δgnb1 * DD	3.80456e-06
TR_112028	-2.63272	Δgnb1 * LL down vs Δgnb1 * DD	1.97883e-05		terpene synthase
TR_104661	-2.62879	Δgnb1 * LL down vs Δgnb1 * DD	7.53149e-07
TR_111948	-2.62859	Δgnb1 * LL down vs Δgnb1 * DD	0.00027348
TR_62285	-2.62827	Δgnb1 * LL down vs Δgnb1 * DD	0.00017285		putative Sulfate permease I (CYS-13), putatively involved in sulphur metabolism
TR_73248	-2.6276	Δgnb1 * LL down vs Δgnb1 * DD	0.000186258		candidate b-1,3-exoglucanase
TR_69426	-2.62686	Δgnb1 * LL down vs Δgnb1 * DD	4.84278e-05
TR_71034	-2.62635	Δgnb1 * LL down vs Δgnb1 * DD	0.00137114
TR_60665	-2.62602	Δgnb1 * LL down vs Δgnb1 * DD	6.66563e-07
TR_5742	-2.62523	Δgnb1 * LL down vs Δgnb1 * DD	0.000272473
TR_78462	-2.62475	Δgnb1 * LL down vs Δgnb1 * DD	8.81788e-05
TR_56897	-2.62349	Δgnb1 * LL down vs Δgnb1 * DD	0.000929541
TR_62171	-2.6229	Δgnb1 * LL down vs Δgnb1 * DD	8.96647e-05
TR_124040	-2.62201	Δgnb1 * LL down vs Δgnb1 * DD	0.00484726
TR_70108	-2.62075	Δgnb1 * LL down vs Δgnb1 * DD	0.000280895
TR_104301	-2.62017	Δgnb1 * LL down vs Δgnb1 * DD	0.000129339
TR_112146	-2.61892	Δgnb1 * LL down vs Δgnb1 * DD	7.95736e-07
TR_58456	-2.61797	Δgnb1 * LL down vs Δgnb1 * DD	2.96958e-05
TR_121482	-2.61761	Δgnb1 * LL down vs Δgnb1 * DD	0.000863872
TR_1959	-2.61707	Δgnb1 * LL down vs Δgnb1 * DD	0.000269283
TR_108776	-2.61639	Δgnb1 * LL down vs Δgnb1 * DD	0.00162256		candidate b-1,3-glucanase; similar to T. harzianum BGN13.1 (GenBank acc.no.CAA58889) and T. virens BGN2 (AAL84695)
TR_70860	-2.61607	Δgnb1 * LL down vs Δgnb1 * DD	9.51477e-06
TR_108345	-2.61582	Δgnb1 * LL down vs Δgnb1 * DD	0.000306102
TR_111990	-2.61536	Δgnb1 * LL down vs Δgnb1 * DD	9.05386e-05
TR_103130	-2.61498	Δgnb1 * LL down vs Δgnb1 * DD	0.000275099
TR_67607	-2.6131	Δgnb1 * LL down vs Δgnb1 * DD	0.0017197
TR_6107	-2.61281	Δgnb1 * LL down vs Δgnb1 * DD	1.32852e-06
TR_106251	-2.61244	Δgnb1 * LL down vs Δgnb1 * DD	0.000447082
TR_59578	-2.61223	Δgnb1 * LL down vs Δgnb1 * DD	0.000549145		candidate oligo-1,6-glucosdiase
TR_73101	-2.61195	Δgnb1 * LL down vs Δgnb1 * DD	1.47553e-06		candidate b-glycosidase distantly related to b-1,3-1,4-glucanase
TR_112679	-2.61128	Δgnb1 * LL down vs Δgnb1 * DD	1.67737e-08
TR_67024	-2.611	Δgnb1 * LL down vs Δgnb1 * DD	3.31128e-08
TR_104219	-2.60827	Δgnb1 * LL down vs Δgnb1 * DD	0.00152343
TR_66210	-2.60825	Δgnb1 * LL down vs Δgnb1 * DD	4.24545e-05
TR_56682	-2.60799	Δgnb1 * LL down vs Δgnb1 * DD	0.000872987
TR_29619	-2.60676	Δgnb1 * LL down vs Δgnb1 * DD	0.000111982		TRE29619, related to Calpactin I heavy chain, calcium ion binding
TR_68106	-2.60627	Δgnb1 * LL down vs Δgnb1 * DD	2.29722e-05
TR_61442	-2.60616	Δgnb1 * LL down vs Δgnb1 * DD	0.00174492
TR_62091	-2.6046	Δgnb1 * LL down vs Δgnb1 * DD	0.0035275
TR_106253	-2.60356	Δgnb1 * LL down vs Δgnb1 * DD	5.13619e-06
TR_105798	-2.60319	Δgnb1 * LL down vs Δgnb1 * DD	1.24876e-05		Putative transporter, possibly part of secondary metabolite cluster that contains PKS (tre33804) and PKS-NRPS hybrid (tre14836) genes
TR_30084	-2.60313	Δgnb1 * LL down vs Δgnb1 * DD	3.97783e-05
TR_109388	-2.60305	Δgnb1 * LL down vs Δgnb1 * DD	7.79863e-06
TR_112535	-2.60303	Δgnb1 * LL down vs Δgnb1 * DD	0.000382807
TR_112281	-2.60258	Δgnb1 * LL down vs Δgnb1 * DD	0.00101679
TR_106168	-2.60051	Δgnb1 * LL down vs Δgnb1 * DD	3.55004e-05
TR_123978	-2.59976	Δgnb1 * LL down vs Δgnb1 * DD	0.00698433		alcohol oxidase
TR_104294	-2.59853	Δgnb1 * LL down vs Δgnb1 * DD	0.000328223
TR_105157	-2.5977	Δgnb1 * LL down vs Δgnb1 * DD	2.7755e-05
TR_63909	-2.59728	Δgnb1 * LL down vs Δgnb1 * DD	1.55877e-06
TR_109387	-2.59687	Δgnb1 * LL down vs Δgnb1 * DD	4.1501e-05
TR_39588	-2.59269	Δgnb1 * LL down vs Δgnb1 * DD	0.000357885
TR_108819	-2.59173	Δgnb1 * LL down vs Δgnb1 * DD	1.2496e-05
TR_77288	-2.59132	Δgnb1 * LL down vs Δgnb1 * DD	0.00122343
TR_106798	-2.58766	Δgnb1 * LL down vs Δgnb1 * DD	4.31872e-05
TR_65037	-2.58718	Δgnb1 * LL down vs Δgnb1 * DD	0.000457001
TR_112524	-2.58519	Δgnb1 * LL down vs Δgnb1 * DD	0.000152993		N-terminal binuclear Zn cluster-containing/DNA binding domain-containing protein
TR_59333	-2.58377	Δgnb1 * LL down vs Δgnb1 * DD	0.0206659
TR_80733	-2.58308	Δgnb1 * LL down vs Δgnb1 * DD	3.63455e-07
TR_107107	-2.58261	Δgnb1 * LL down vs Δgnb1 * DD	0.000215514
TR_65933	-2.58206	Δgnb1 * LL down vs Δgnb1 * DD	5.18085e-05
TR_52505	-2.58107	Δgnb1 * LL down vs Δgnb1 * DD	0.00103876
TR_58823	-2.57997	Δgnb1 * LL down vs Δgnb1 * DD	0.00273811
TR_59482	-2.57774	Δgnb1 * LL down vs Δgnb1 * DD	0.000688218		candidate polyketide synthase
TR_103470	-2.57735	Δgnb1 * LL down vs Δgnb1 * DD	0.000244352
TR_105156	-2.57355	Δgnb1 * LL down vs Δgnb1 * DD	0.00801707
TR_110791	-2.5718	Δgnb1 * LL down vs Δgnb1 * DD	8.50676e-06
TR_65986	-2.57137	Δgnb1 * LL down vs Δgnb1 * DD	6.19579e-07		candidate a-galactosidase
TR_112499	-2.57098	Δgnb1 * LL down vs Δgnb1 * DD	0.000748485
TR_103778	-2.56925	Δgnb1 * LL down vs Δgnb1 * DD	0.000173663
TR_110153	-2.56868	Δgnb1 * LL down vs Δgnb1 * DD	0.00270594
TR_69736	-2.56777	Δgnb1 * LL down vs Δgnb1 * DD	7.76002e-07		candidate b-1,6-glucanase
TR_21663	-2.56694	Δgnb1 * LL down vs Δgnb1 * DD	2.89134e-05		cd02651, nuc_hydro_IU_UC_XIUA
TR_78639	-2.56614	Δgnb1 * LL down vs Δgnb1 * DD	1.4192e-06		Contains and InterPro domain corresponding to extracellular aspartic proteases. Encodes a likely signal peptide based on SignalP ver. 3.0.
TR_70397	-2.56499	Δgnb1 * LL down vs Δgnb1 * DD	6.72252e-05		Contains possible InterPro motifs that are characteristic of alanyl-transfer RNA synthetase.
TR_104651	-2.56389	Δgnb1 * LL down vs Δgnb1 * DD	1.74283e-05
TR_63919	-2.5633	Δgnb1 * LL down vs Δgnb1 * DD	0.000116381		MetC, Cysthathionine beta-lyases/cystathionine gamma-synthases
TR_121500	-2.56277	Δgnb1 * LL down vs Δgnb1 * DD	1.47818e-05
TR_32402	-2.5625	Δgnb1 * LL down vs Δgnb1 * DD	2.25644e-05
TR_23173	-2.56205	Δgnb1 * LL down vs Δgnb1 * DD	2.53265e-07
TR_30214	-2.56111	Δgnb1 * LL down vs Δgnb1 * DD	0.000174103
TR_105286	-2.5611	Δgnb1 * LL down vs Δgnb1 * DD	0.000420069
TR_105867	-2.56077	Δgnb1 * LL down vs Δgnb1 * DD	0.000333634
TR_110244	-2.55943	Δgnb1 * LL down vs Δgnb1 * DD	0.000721047
TR_102454	-2.55927	Δgnb1 * LL down vs Δgnb1 * DD	0.000379001
TR_111144	-2.55901	Δgnb1 * LL down vs Δgnb1 * DD	0.000558535
TR_107445	-2.55882	Δgnb1 * LL down vs Δgnb1 * DD	0.00826311
TR_82246	-2.55878	Δgnb1 * LL down vs Δgnb1 * DD	0.00692184		TRE82246, hypothetical 7 transmembrane domain protein, putative GPCRm mPR-type, related to Magnaporthe grisea mPR-type GPCRs (PMID: 15774025)
TR_112398	-2.55665	Δgnb1 * LL down vs Δgnb1 * DD	7.28672e-06
TR_104277	-2.55576	Δgnb1 * LL down vs Δgnb1 * DD	0.00440314		Distantly related to A. niger CwpA. Putative cell wall protein.
TR_105804	-2.55528	Δgnb1 * LL down vs Δgnb1 * DD	9.44785e-05		candidate polyketide synthase
TR_68988	-2.55397	Δgnb1 * LL down vs Δgnb1 * DD	0.000600259
TR_71177	-2.55301	Δgnb1 * LL down vs Δgnb1 * DD	0.0659827
TR_112660	-2.55129	Δgnb1 * LL down vs Δgnb1 * DD	1.27926e-05
TR_79813	-2.55004	Δgnb1 * LL down vs Δgnb1 * DD	0.000247745
TR_107168	-2.55	Δgnb1 * LL down vs Δgnb1 * DD	0.00275542
TR_122569	-2.54835	Δgnb1 * LL down vs Δgnb1 * DD	0.00122067
TR_58880	-2.5481	Δgnb1 * LL down vs Δgnb1 * DD	0.00020019
TR_54426	-2.54789	Δgnb1 * LL down vs Δgnb1 * DD	0.000469364
TR_3662	-2.54767	Δgnb1 * LL down vs Δgnb1 * DD	8.38415e-07
TR_64375	-2.54765	Δgnb1 * LL down vs Δgnb1 * DD	1.3215e-06		candidate exo-b-1,3-glucanase
TR_41312	-2.54625	Δgnb1 * LL down vs Δgnb1 * DD	0.000297336
TR_70491	-2.54558	Δgnb1 * LL down vs Δgnb1 * DD	0.000921062
TR_4990	-2.54506	Δgnb1 * LL down vs Δgnb1 * DD	0.00103288
TR_2735	-2.54352	Δgnb1 * LL down vs Δgnb1 * DD	3.81537e-05	chi18-6	chitinase; fungal subgroup A chitinase
TR_67484	-2.54228	Δgnb1 * LL down vs Δgnb1 * DD	1.80164e-05		(271-766aa) cd01319, AMPD, AMP deaminase
TR_111541	-2.53967	Δgnb1 * LL down vs Δgnb1 * DD	1.47243e-05
TR_40775	-2.53715	Δgnb1 * LL down vs Δgnb1 * DD	0.00956832
TR_70921	-2.53583	Δgnb1 * LL down vs Δgnb1 * DD	0.00722845
TR_70001	-2.53539	Δgnb1 * LL down vs Δgnb1 * DD	0.000795621
TR_109325	-2.53429	Δgnb1 * LL down vs Δgnb1 * DD	6.08439e-08
TR_103801	-2.53418	Δgnb1 * LL down vs Δgnb1 * DD	4.33107e-05
TR_72993	-2.53413	Δgnb1 * LL down vs Δgnb1 * DD	0.00135917
TR_46443	-2.53395	Δgnb1 * LL down vs Δgnb1 * DD	8.53398e-05
TR_103050	-2.53341	Δgnb1 * LL down vs Δgnb1 * DD	1.0141e-06
TR_61939	-2.5334	Δgnb1 * LL down vs Δgnb1 * DD	1.28519e-06
TR_69883	-2.53303	Δgnb1 * LL down vs Δgnb1 * DD	4.7166e-05
TR_55545	-2.53177	Δgnb1 * LL down vs Δgnb1 * DD	3.34327e-05		containing WD-40 repeats
TR_106362	-2.53163	Δgnb1 * LL down vs Δgnb1 * DD	0.000227749
TR_112633	-2.53153	Δgnb1 * LL down vs Δgnb1 * DD	0.000662966
TR_61020	-2.53067	Δgnb1 * LL down vs Δgnb1 * DD	0.00202802
TR_4517	-2.52869	Δgnb1 * LL down vs Δgnb1 * DD	0.000134227		protein belonging to the cytochrome P450 superfamily
TR_106960	-2.52765	Δgnb1 * LL down vs Δgnb1 * DD	7.89337e-05
TR_103455	-2.52694	Δgnb1 * LL down vs Δgnb1 * DD	3.18911e-05
TR_60739	-2.5258	Δgnb1 * LL down vs Δgnb1 * DD	3.07593e-06
TR_104064	-2.52536	Δgnb1 * LL down vs Δgnb1 * DD	8.48345e-06
TR_49038	-2.52442	Δgnb1 * LL down vs Δgnb1 * DD	8.125e-05		Contains Interpro domain that corresponds to eukaryotic initiation factor 3, gamma subunit.
TR_102936	-2.52331	Δgnb1 * LL down vs Δgnb1 * DD	0.00566735
TR_66657	-2.523	Δgnb1 * LL down vs Δgnb1 * DD	9.11117e-06
TR_39578	-2.52282	Δgnb1 * LL down vs Δgnb1 * DD	5.19678e-05
TR_102775	-2.52189	Δgnb1 * LL down vs Δgnb1 * DD	0.000203516
TR_121226	-2.52179	Δgnb1 * LL down vs Δgnb1 * DD	2.30022e-06
TR_103153	-2.52165	Δgnb1 * LL down vs Δgnb1 * DD	0.00966151
TR_102999	-2.52092	Δgnb1 * LL down vs Δgnb1 * DD	0.00121055
TR_108199	-2.51999	Δgnb1 * LL down vs Δgnb1 * DD	7.99626e-09
TR_105556	-2.51964	Δgnb1 * LL down vs Δgnb1 * DD	0.0059115
TR_67982	-2.51935	Δgnb1 * LL down vs Δgnb1 * DD	2.57338e-06		protein kinase with active site characteristic for serine/threonine kinases and distant similarity to cyclin-dependent kinase WEE1 involved in cell cycle control
TR_66679	-2.51926	Δgnb1 * LL down vs Δgnb1 * DD	0.00565275
TR_33169	-2.51855	Δgnb1 * LL down vs Δgnb1 * DD	0.000205115
TR_65883	-2.51841	Δgnb1 * LL down vs Δgnb1 * DD	0.000716598
TR_59655	-2.51534	Δgnb1 * LL down vs Δgnb1 * DD	0.000152088
TR_112538	-2.51448	Δgnb1 * LL down vs Δgnb1 * DD	0.000758637
TR_62977	-2.51401	Δgnb1 * LL down vs Δgnb1 * DD	0.00538397
TR_104118	-2.51384	Δgnb1 * LL down vs Δgnb1 * DD	2.2671e-05
TR_71196	-2.51184	Δgnb1 * LL down vs Δgnb1 * DD	0.030808
TR_22110	-2.50959	Δgnb1 * LL down vs Δgnb1 * DD	0.000480498
TR_71817	-2.50869	Δgnb1 * LL down vs Δgnb1 * DD	0.00273993
TR_64900	-2.50716	Δgnb1 * LL down vs Δgnb1 * DD	8.11614e-07
TR_108852	-2.50546	Δgnb1 * LL down vs Δgnb1 * DD	0.000571662
TR_104227	-2.5051	Δgnb1 * LL down vs Δgnb1 * DD	0.00076249
TR_58802	-2.50453	Δgnb1 * LL down vs Δgnb1 * DD	0.00658071		candidate a-glycosidase distantly related to a-1,2-L-fucosidase
TR_110757	-2.50447	Δgnb1 * LL down vs Δgnb1 * DD	0.00128275
TR_105931	-2.50439	Δgnb1 * LL down vs Δgnb1 * DD	0.00714067		candidate b-glycosidase distantly related to N-acetyl-b-D-glucosaminidase
TR_106661	-2.50299	Δgnb1 * LL down vs Δgnb1 * DD	5.89041e-05
TR_104359	-2.50234	Δgnb1 * LL down vs Δgnb1 * DD	0.000466925
TR_107197	-2.50218	Δgnb1 * LL down vs Δgnb1 * DD	0.000919059
TR_121868	-2.5003	Δgnb1 * LL down vs Δgnb1 * DD	3.25503e-06
TR_53246	-2.49969	Δgnb1 * LL down vs Δgnb1 * DD	0.000460985
TR_62386	-2.49952	Δgnb1 * LL down vs Δgnb1 * DD	2.70553e-05
TR_112232	-2.49947	Δgnb1 * LL down vs Δgnb1 * DD	1.10172e-05
TR_54622	-2.49934	Δgnb1 * LL down vs Δgnb1 * DD	0.000851055
TR_105287	-2.49836	Δgnb1 * LL down vs Δgnb1 * DD	0.00015799
TR_109359	-2.49783	Δgnb1 * LL down vs Δgnb1 * DD	2.81475e-05
TR_111764	-2.49772	Δgnb1 * LL down vs Δgnb1 * DD	7.05113e-05
TR_56559	-2.49608	Δgnb1 * LL down vs Δgnb1 * DD	0.000421495
TR_67470	-2.49484	Δgnb1 * LL down vs Δgnb1 * DD	6.23835e-08
TR_32087	-2.49134	Δgnb1 * LL down vs Δgnb1 * DD	0.00029328		similar to oxidoreductase, short-chain dehydrogenase/reductase family
TR_112338	-2.49053	Δgnb1 * LL down vs Δgnb1 * DD	0.00265477
TR_3422	-2.4896	Δgnb1 * LL down vs Δgnb1 * DD	8.47642e-05
TR_53239	-2.48884	Δgnb1 * LL down vs Δgnb1 * DD	0.000209327		Hypothetical protein
TR_66606	-2.48852	Δgnb1 * LL down vs Δgnb1 * DD	0.00182943
TR_53314	-2.48828	Δgnb1 * LL down vs Δgnb1 * DD	7.71096e-05
TR_108672	-2.48768	Δgnb1 * LL down vs Δgnb1 * DD	1.22574e-07		candidate a-1,3-glucanase
TR_111048	-2.48765	Δgnb1 * LL down vs Δgnb1 * DD	0.0266835
TR_2583	-2.48642	Δgnb1 * LL down vs Δgnb1 * DD	0.0032441
TR_62938	-2.48617	Δgnb1 * LL down vs Δgnb1 * DD	0.00101624
TR_108681	-2.48601	Δgnb1 * LL down vs Δgnb1 * DD	2.74863e-05
TR_106116	-2.48454	Δgnb1 * LL down vs Δgnb1 * DD	0.0180297
TR_104322	-2.48234	Δgnb1 * LL down vs Δgnb1 * DD	4.81361e-07
TR_76641	-2.48193	Δgnb1 * LL down vs Δgnb1 * DD	0.00934688
TR_105147	-2.48148	Δgnb1 * LL down vs Δgnb1 * DD	0.00188585
TR_110455	-2.47986	Δgnb1 * LL down vs Δgnb1 * DD	0.0220808
TR_35534	-2.47882	Δgnb1 * LL down vs Δgnb1 * DD	0.000419488
TR_103751	-2.47667	Δgnb1 * LL down vs Δgnb1 * DD	1.49496e-05
TR_110152	-2.47667	Δgnb1 * LL down vs Δgnb1 * DD	0.000172852		The basic-leucine zipper (bZIP) eukaryotic transcription factors are proteins that contain a basic region mediating sequence-specific DNA-binding followed by a leucine zipper region required for dimerization
TR_1949	-2.4765	Δgnb1 * LL down vs Δgnb1 * DD	4.36929e-05
TR_64972	-2.47602	Δgnb1 * LL down vs Δgnb1 * DD	0.000492697
TR_112124	-2.47508	Δgnb1 * LL down vs Δgnb1 * DD	0.000138959
TR_73023	-2.47483	Δgnb1 * LL down vs Δgnb1 * DD	0.000400867		hypothetical protein
TR_104458	-2.47439	Δgnb1 * LL down vs Δgnb1 * DD	0.00264646
TR_121556	-2.47235	Δgnb1 * LL down vs Δgnb1 * DD	0.00104502
TR_70028	-2.47167	Δgnb1 * LL down vs Δgnb1 * DD	2.90028e-05
TR_105187	-2.47077	Δgnb1 * LL down vs Δgnb1 * DD	0.00574089
TR_107071	-2.46846	Δgnb1 * LL down vs Δgnb1 * DD	0.000711688
TR_62359	-2.46846	Δgnb1 * LL down vs Δgnb1 * DD	0.00571999
TR_79361	-2.46725	Δgnb1 * LL down vs Δgnb1 * DD	0.000192508
TR_3049	-2.46688	Δgnb1 * LL down vs Δgnb1 * DD	0.000303635
TR_110342	-2.46687	Δgnb1 * LL down vs Δgnb1 * DD	0.0069873
TR_66437	-2.46646	Δgnb1 * LL down vs Δgnb1 * DD	1.35728e-05
TR_109679	-2.46276	Δgnb1 * LL down vs Δgnb1 * DD	7.4743e-05
TR_64925	-2.46092	Δgnb1 * LL down vs Δgnb1 * DD	4.80997e-07		candidate a-glycosyltransferase
TR_80741	-2.45996	Δgnb1 * LL down vs Δgnb1 * DD	3.20294e-05
TR_67350	-2.45726	Δgnb1 * LL down vs Δgnb1 * DD	0.00199935
TR_69901	-2.45599	Δgnb1 * LL down vs Δgnb1 * DD	1.66675e-05
TR_60825	-2.45428	Δgnb1 * LL down vs Δgnb1 * DD	0.000990329
TR_69650	-2.45357	Δgnb1 * LL down vs Δgnb1 * DD	0.000400124		containing FAD-binding domain and SignalP-predicted secretion signal. Similar to tre36816 and tre34100.
TR_103959	-2.4534	Δgnb1 * LL down vs Δgnb1 * DD	0.000176608
TR_107073	-2.45085	Δgnb1 * LL down vs Δgnb1 * DD	0.00267231
TR_111682	-2.44968	Δgnb1 * LL down vs Δgnb1 * DD	0.000104646
TR_66689	-2.44954	Δgnb1 * LL down vs Δgnb1 * DD	1.67869e-06		cd01321, ADGF, Adenosine deaminase-related growth factors
TR_107973	-2.44883	Δgnb1 * LL down vs Δgnb1 * DD	0.000893878
TR_106024	-2.44808	Δgnb1 * LL down vs Δgnb1 * DD	6.89879e-05
TR_106371	-2.44807	Δgnb1 * LL down vs Δgnb1 * DD	0.000121949
TR_69291	-2.44751	Δgnb1 * LL down vs Δgnb1 * DD	2.76638e-10
TR_109255	-2.44724	Δgnb1 * LL down vs Δgnb1 * DD	0.00342549
TR_108096	-2.44492	Δgnb1 * LL down vs Δgnb1 * DD	0.000185229
TR_111694	-2.44462	Δgnb1 * LL down vs Δgnb1 * DD	7.27857e-05
TR_43161	-2.44459	Δgnb1 * LL down vs Δgnb1 * DD	0.00541354
TR_102437	-2.44452	Δgnb1 * LL down vs Δgnb1 * DD	2.07039e-05
TR_70608	-2.44432	Δgnb1 * LL down vs Δgnb1 * DD	0.00834518
TR_1673	-2.44415	Δgnb1 * LL down vs Δgnb1 * DD	8.80791e-07		Contains a possible Interpro domain corresponding to eukaryotic translation initiation factor 4E (eIF-4E).
TR_110339	-2.44408	Δgnb1 * LL down vs Δgnb1 * DD	0.000565285		hypothetical G-protein coupled receptor, PTH11 like (implicated in pathogenesis in M. grisea)
TR_109334	-2.44384	Δgnb1 * LL down vs Δgnb1 * DD	0.000122851
TR_5844	-2.44365	Δgnb1 * LL down vs Δgnb1 * DD	2.75218e-06
TR_106453	-2.44302	Δgnb1 * LL down vs Δgnb1 * DD	0.0118113
TR_105391	-2.44056	Δgnb1 * LL down vs Δgnb1 * DD	2.85309e-06
TR_112201	-2.44032	Δgnb1 * LL down vs Δgnb1 * DD	0.000485818
TR_111179	-2.43827	Δgnb1 * LL down vs Δgnb1 * DD	0.00096538
TR_106606	-2.43723	Δgnb1 * LL down vs Δgnb1 * DD	0.000128283
TR_5855	-2.43719	Δgnb1 * LL down vs Δgnb1 * DD	4.15813e-05
TR_123278	-2.43674	Δgnb1 * LL down vs Δgnb1 * DD	0.000771682
TR_61858	-2.43444	Δgnb1 * LL down vs Δgnb1 * DD	0.000100605
TR_30274	-2.43397	Δgnb1 * LL down vs Δgnb1 * DD	0.000134255
TR_61987	-2.43387	Δgnb1 * LL down vs Δgnb1 * DD	1.63823e-06
TR_110173	-2.4334	Δgnb1 * LL down vs Δgnb1 * DD	0.00714094
TR_105838	-2.43294	Δgnb1 * LL down vs Δgnb1 * DD	1.97253e-05
TR_107488	-2.43062	Δgnb1 * LL down vs Δgnb1 * DD	0.000217131
TR_67868	-2.4306	Δgnb1 * LL down vs Δgnb1 * DD	0.000127098
TR_71180	-2.43017	Δgnb1 * LL down vs Δgnb1 * DD	0.00815234
TR_68925	-2.42971	Δgnb1 * LL down vs Δgnb1 * DD	0.000339891
TR_106152	-2.42898	Δgnb1 * LL down vs Δgnb1 * DD	6.55358e-05
TR_102637	-2.42889	Δgnb1 * LL down vs Δgnb1 * DD	9.43735e-07
TR_106252	-2.4282	Δgnb1 * LL down vs Δgnb1 * DD	1.59406e-05
TR_103031	-2.42688	Δgnb1 * LL down vs Δgnb1 * DD	0.00027589
TR_22453	-2.42481	Δgnb1 * LL down vs Δgnb1 * DD	0.0114403		putative Glutathione S-transferase, putatively involved in sulphur metabolism
TR_59936	-2.42468	Δgnb1 * LL down vs Δgnb1 * DD	0.000668685
TR_59402	-2.42462	Δgnb1 * LL down vs Δgnb1 * DD	0.00650476
TR_48792	-2.42352	Δgnb1 * LL down vs Δgnb1 * DD	0.000112442
TR_104200	-2.42335	Δgnb1 * LL down vs Δgnb1 * DD	5.88619e-07
TR_102906	-2.42298	Δgnb1 * LL down vs Δgnb1 * DD	1.38158e-05
TR_4171	-2.42261	Δgnb1 * LL down vs Δgnb1 * DD	0.000845757		TRE4171, hypothetical calcium transporter
TR_105196	-2.42223	Δgnb1 * LL down vs Δgnb1 * DD	6.47584e-07
TR_81460	-2.42193	Δgnb1 * LL down vs Δgnb1 * DD	0.00127554
TR_28036	-2.42047	Δgnb1 * LL down vs Δgnb1 * DD	0.00772933
TR_121878	-2.4178	Δgnb1 * LL down vs Δgnb1 * DD	0.000565462	rps19	40s ribosomal protein S19e by homology to the corresponding proteins of G. zeae and E. nidulans.
TR_108645	-2.41773	Δgnb1 * LL down vs Δgnb1 * DD	1.18353e-06
TR_110225	-2.41531	Δgnb1 * LL down vs Δgnb1 * DD	0.00223895
TR_69928	-2.41356	Δgnb1 * LL down vs Δgnb1 * DD	0.000109801
TR_122795	-2.41253	Δgnb1 * LL down vs Δgnb1 * DD	4.43687e-05
TR_60638	-2.40903	Δgnb1 * LL down vs Δgnb1 * DD	0.00517507
TR_68662	-2.40816	Δgnb1 * LL down vs Δgnb1 * DD	0.000307984
TR_109815	-2.40778	Δgnb1 * LL down vs Δgnb1 * DD	2.3273e-05
TR_39827	-2.40766	Δgnb1 * LL down vs Δgnb1 * DD	9.3241e-07
TR_68026	-2.40711	Δgnb1 * LL down vs Δgnb1 * DD	1.68863e-06
TR_65406	-2.40552	Δgnb1 * LL down vs Δgnb1 * DD	0.00251972
TR_76039	-2.4049	Δgnb1 * LL down vs Δgnb1 * DD	9.09443e-07		N-terminal binuclear Zn cluster-containing protein
TR_76075	-2.40436	Δgnb1 * LL down vs Δgnb1 * DD	1.93576e-06
TR_109952	-2.40417	Δgnb1 * LL down vs Δgnb1 * DD	7.83119e-05
TR_52489	-2.39964	Δgnb1 * LL down vs Δgnb1 * DD	0.00279846		hypothetical cytosine-purine permease
TR_106258	-2.39938	Δgnb1 * LL down vs Δgnb1 * DD	0.000122257
TR_106554	-2.39913	Δgnb1 * LL down vs Δgnb1 * DD	0.000768834
TR_59322	-2.399	Δgnb1 * LL down vs Δgnb1 * DD	0.000166348
TR_110708	-2.39769	Δgnb1 * LL down vs Δgnb1 * DD	4.62496e-05
TR_56467	-2.39702	Δgnb1 * LL down vs Δgnb1 * DD	0.000562834
TR_22331	-2.39658	Δgnb1 * LL down vs Δgnb1 * DD	4.49675e-05
TR_103853	-2.39412	Δgnb1 * LL down vs Δgnb1 * DD	0.000115541
TR_109206	-2.39382	Δgnb1 * LL down vs Δgnb1 * DD	5.41267e-06
TR_68161	-2.39359	Δgnb1 * LL down vs Δgnb1 * DD	0.000175449
TR_111417	-2.39279	Δgnb1 * LL down vs Δgnb1 * DD	0.00226054
TR_67752	-2.39225	Δgnb1 * LL down vs Δgnb1 * DD	0.000143941
TR_123223	-2.39204	Δgnb1 * LL down vs Δgnb1 * DD	0.00257718		COG2008, GLY1, Threonine aldolase; endo-1,4-glucanase Cel12A (EC 3.2.1.4)
TR_30668	-2.39186	Δgnb1 * LL down vs Δgnb1 * DD	1.54314e-05
TR_37316	-2.39178	Δgnb1 * LL down vs Δgnb1 * DD	0.00107315
TR_80691	-2.39149	Δgnb1 * LL down vs Δgnb1 * DD	0.000695992
TR_58115	-2.39112	Δgnb1 * LL down vs Δgnb1 * DD	6.15965e-05
TR_3283	-2.3902	Δgnb1 * LL down vs Δgnb1 * DD	0.00489942
TR_110768	-2.3885	Δgnb1 * LL down vs Δgnb1 * DD	0.000257817
TR_64866	-2.38812	Δgnb1 * LL down vs Δgnb1 * DD	0.00302589
TR_122043	-2.3878	Δgnb1 * LL down vs Δgnb1 * DD	0.00056213
TR_108018	-2.3877	Δgnb1 * LL down vs Δgnb1 * DD	0.00316545
TR_102561	-2.38759	Δgnb1 * LL down vs Δgnb1 * DD	0.00251121
TR_3765	-2.38636	Δgnb1 * LL down vs Δgnb1 * DD	0.000102442
TR_80911	-2.3837	Δgnb1 * LL down vs Δgnb1 * DD	1.70141e-06		pfam01019, G_glu_transpept, Gamma-glutamyltranspeptidase
TR_70329	-2.38113	Δgnb1 * LL down vs Δgnb1 * DD	1.28069e-06
TR_104455	-2.37921	Δgnb1 * LL down vs Δgnb1 * DD	3.63481e-06
TR_68876	-2.37891	Δgnb1 * LL down vs Δgnb1 * DD	0.00153205
TR_65097	-2.37853	Δgnb1 * LL down vs Δgnb1 * DD	0.00769905
TR_119825	-2.3778	Δgnb1 * LL down vs Δgnb1 * DD	0.000266458
TR_54667	-2.37594	Δgnb1 * LL down vs Δgnb1 * DD	0.000105397		domain characteristic for AMP-dependent synthetases and ligases, probable Acyl-CoA synthetase
TR_76421	-2.37491	Δgnb1 * LL down vs Δgnb1 * DD	0.00135194
TR_119704	-2.37463	Δgnb1 * LL down vs Δgnb1 * DD	7.52207e-05
TR_52315	-2.37258	Δgnb1 * LL down vs Δgnb1 * DD	0.0168126
TR_122565	-2.37207	Δgnb1 * LL down vs Δgnb1 * DD	0.00398868		Cysteine synthase, putatively involved in sulphur metabolism
TR_78650	-2.37112	Δgnb1 * LL down vs Δgnb1 * DD	0.00906854
TR_123086	-2.37088	Δgnb1 * LL down vs Δgnb1 * DD	0.00865282
TR_80879	-2.37051	Δgnb1 * LL down vs Δgnb1 * DD	0.0823858
TR_64601	-2.36835	Δgnb1 * LL down vs Δgnb1 * DD	9.77398e-06
TR_55747	-2.36739	Δgnb1 * LL down vs Δgnb1 * DD	3.51311e-07
TR_106928	-2.36617	Δgnb1 * LL down vs Δgnb1 * DD	0.000976279
TR_111912	-2.36566	Δgnb1 * LL down vs Δgnb1 * DD	0.00189626
TR_108835	-2.36537	Δgnb1 * LL down vs Δgnb1 * DD	4.28447e-05
TR_70972	-2.36503	Δgnb1 * LL down vs Δgnb1 * DD	1.58537e-06
TR_71970	-2.36493	Δgnb1 * LL down vs Δgnb1 * DD	1.49405e-05		Contains a number of Interpro hits to possible phosphatidylinositol-specific phospholipase C, Y domain.
TR_61632	-2.36397	Δgnb1 * LL down vs Δgnb1 * DD	0.000739485
TR_60206	-2.36391	Δgnb1 * LL down vs Δgnb1 * DD	2.07587e-05
TR_52432	-2.36263	Δgnb1 * LL down vs Δgnb1 * DD	0.00101174
TR_59362	-2.36246	Δgnb1 * LL down vs Δgnb1 * DD	0.000541442
TR_119875	-2.35953	Δgnb1 * LL down vs Δgnb1 * DD	2.89482e-06
TR_62633	-2.35923	Δgnb1 * LL down vs Δgnb1 * DD	8.61136e-05
TR_108540	-2.35896	Δgnb1 * LL down vs Δgnb1 * DD	0.0184781
TR_110274	-2.35894	Δgnb1 * LL down vs Δgnb1 * DD	1.83243e-05
TR_80778	-2.35845	Δgnb1 * LL down vs Δgnb1 * DD	0.000149285
TR_104335	-2.3564	Δgnb1 * LL down vs Δgnb1 * DD	0.000629035
TR_112695	-2.35509	Δgnb1 * LL down vs Δgnb1 * DD	9.37739e-06
TR_61075	-2.35483	Δgnb1 * LL down vs Δgnb1 * DD	1.69057e-05		Homologous to Rad4p of Saccharomyces cerevisiae, a protein involved in nucleotide excision repair.
TR_105983	-2.35465	Δgnb1 * LL down vs Δgnb1 * DD	1.44587e-06
TR_106342	-2.35455	Δgnb1 * LL down vs Δgnb1 * DD	0.000448916
TR_80365	-2.35398	Δgnb1 * LL down vs Δgnb1 * DD	1.00855e-05
TR_76363	-2.35107	Δgnb1 * LL down vs Δgnb1 * DD	6.9239e-05		91-247aa pfam03315, SDH_beta, Serine dehydratase beta chain; 522-717aa pfam03313, SDH_alpha, Serine dehydratase alpha chain
TR_110258	-2.35032	Δgnb1 * LL down vs Δgnb1 * DD	9.02369e-06
TR_61097	-2.35007	Δgnb1 * LL down vs Δgnb1 * DD	0.00066961
TR_61692	-2.34877	Δgnb1 * LL down vs Δgnb1 * DD	0.00635361
TR_108046	-2.34783	Δgnb1 * LL down vs Δgnb1 * DD	0.000183945
TR_56370	-2.34752	Δgnb1 * LL down vs Δgnb1 * DD	0.000191456		COG0473, LeuB, Isocitrate/isopropylmalate dehydrogenase
TR_110317	-2.34579	Δgnb1 * LL down vs Δgnb1 * DD	2.06447e-06	chi18-17	chitinase; C-terminal CBM1 module; fungal subgroup B chitinase
TR_105843	-2.34449	Δgnb1 * LL down vs Δgnb1 * DD	6.47679e-05
TR_103205	-2.34411	Δgnb1 * LL down vs Δgnb1 * DD	0.000249957
TR_43472	-2.34215	Δgnb1 * LL down vs Δgnb1 * DD	0.0335303
TR_52875	-2.34177	Δgnb1 * LL down vs Δgnb1 * DD	2.26296e-05
TR_102957	-2.34076	Δgnb1 * LL down vs Δgnb1 * DD	0.000118748
TR_103437	-2.34046	Δgnb1 * LL down vs Δgnb1 * DD	1.75776e-05
TR_62663	-2.33953	Δgnb1 * LL down vs Δgnb1 * DD	0.000470773
TR_108075	-2.33821	Δgnb1 * LL down vs Δgnb1 * DD	0.00249762
TR_62426	-2.3378	Δgnb1 * LL down vs Δgnb1 * DD	0.000478992		hypothetical GTPase activator protein for Ras-like GTPase (RasGAP)
TR_120577	-2.33699	Δgnb1 * LL down vs Δgnb1 * DD	1.64916e-05
TR_111552	-2.33681	Δgnb1 * LL down vs Δgnb1 * DD	1.23562e-06
TR_58026	-2.33453	Δgnb1 * LL down vs Δgnb1 * DD	9.87941e-05
TR_108570	-2.3345	Δgnb1 * LL down vs Δgnb1 * DD	0.00177236
TR_105237	-2.33379	Δgnb1 * LL down vs Δgnb1 * DD	0.000319
TR_37665	-2.33364	Δgnb1 * LL down vs Δgnb1 * DD	0.00509559
TR_40996	-2.33317	Δgnb1 * LL down vs Δgnb1 * DD	3.44637e-05
TR_37067	-2.33084	Δgnb1 * LL down vs Δgnb1 * DD	1.00957e-06
TR_76705	-2.32952	Δgnb1 * LL down vs Δgnb1 * DD	1.20811e-05
TR_111735	-2.32827	Δgnb1 * LL down vs Δgnb1 * DD	0.00962661
TR_68207	-2.32827	Δgnb1 * LL down vs Δgnb1 * DD	0.019936
TR_120248	-2.3278	Δgnb1 * LL down vs Δgnb1 * DD	0.00188702
TR_104369	-2.32747	Δgnb1 * LL down vs Δgnb1 * DD	0.000868833
TR_104079	-2.32717	Δgnb1 * LL down vs Δgnb1 * DD	0.00124531		distantly related to plant expansins, EXPN
TR_109071	-2.32686	Δgnb1 * LL down vs Δgnb1 * DD	0.0502135
TR_104423	-2.32664	Δgnb1 * LL down vs Δgnb1 * DD	0.00116639
TR_123702	-2.32632	Δgnb1 * LL down vs Δgnb1 * DD	0.000326117		protein belonging to the major facilitator superfamily, probable general substrate transporter, contains 10 transmembrane domains
TR_79565	-2.32494	Δgnb1 * LL down vs Δgnb1 * DD	0.000318859		putative Thioredoxin reductase (CYS-9), putatively involved in sulphur metabolism
TR_58428	-2.32438	Δgnb1 * LL down vs Δgnb1 * DD	0.003474		contains a possible ribosomal biogenesis regulatory protein domain. Possible homologue of S. cerevisiae RRS1 gene.
TR_121405	-2.32369	Δgnb1 * LL down vs Δgnb1 * DD	0.00135899		pfam00202, Aminotran_3, Aminotransferase class-III
TR_109721	-2.32352	Δgnb1 * LL down vs Δgnb1 * DD	0.000402522
TR_80639	-2.32273	Δgnb1 * LL down vs Δgnb1 * DD	0.00530791		Related to yeast FTR1 Iron Permease. Hypothetical iron permease involved in high affinity iron uptake. Transmembrane protein that forms complex with Fet3. Located only 1.5 kb upstream from the tre30893 Fet3 gene model
TR_109943	-2.32182	Δgnb1 * LL down vs Δgnb1 * DD	0.000338957
TR_108401	-2.32016	Δgnb1 * LL down vs Δgnb1 * DD	3.85324e-05
TR_104201	-2.31911	Δgnb1 * LL down vs Δgnb1 * DD	1.74258e-05
TR_69647	-2.31902	Δgnb1 * LL down vs Δgnb1 * DD	0.000399723
TR_55871	-2.31666	Δgnb1 * LL down vs Δgnb1 * DD	4.95259e-06
TR_56278	-2.31655	Δgnb1 * LL down vs Δgnb1 * DD	0.00217734
TR_65739	-2.31651	Δgnb1 * LL down vs Δgnb1 * DD	0.00149614
TR_122526	-2.31633	Δgnb1 * LL down vs Δgnb1 * DD	0.00124079
TR_71010	-2.31489	Δgnb1 * LL down vs Δgnb1 * DD	0.0061217
TR_57558	-2.31442	Δgnb1 * LL down vs Δgnb1 * DD	0.000301803
TR_109945	-2.31353	Δgnb1 * LL down vs Δgnb1 * DD	0.000185259
TR_70400	-2.31336	Δgnb1 * LL down vs Δgnb1 * DD	0.000304375
TR_54616	-2.31201	Δgnb1 * LL down vs Δgnb1 * DD	5.1687e-05
TR_108784	-2.31193	Δgnb1 * LL down vs Δgnb1 * DD	6.46162e-07
TR_66294	-2.31112	Δgnb1 * LL down vs Δgnb1 * DD	3.70346e-06
TR_106444	-2.31085	Δgnb1 * LL down vs Δgnb1 * DD	0.00908054
TR_69771	-2.31082	Δgnb1 * LL down vs Δgnb1 * DD	0.00612345
TR_66827	-2.31006	Δgnb1 * LL down vs Δgnb1 * DD	0.000181701
TR_104243	-2.30976	Δgnb1 * LL down vs Δgnb1 * DD	0.0298201
TR_106636	-2.30938	Δgnb1 * LL down vs Δgnb1 * DD	6.38314e-05
TR_110276	-2.30915	Δgnb1 * LL down vs Δgnb1 * DD	0.00621331
TR_105079	-2.30775	Δgnb1 * LL down vs Δgnb1 * DD	9.05053e-06
TR_103403	-2.30668	Δgnb1 * LL down vs Δgnb1 * DD	0.00016173
TR_67627	-2.30561	Δgnb1 * LL down vs Δgnb1 * DD	5.71173e-07
TR_55062	-2.30483	Δgnb1 * LL down vs Δgnb1 * DD	0.000116616
TR_102970	-2.30477	Δgnb1 * LL down vs Δgnb1 * DD	0.000568153
TR_110749	-2.30451	Δgnb1 * LL down vs Δgnb1 * DD	0.000108352
TR_54675	-2.30433	Δgnb1 * LL down vs Δgnb1 * DD	0.00551892		PhoG and its homologues, are proteins that have been found to increase acid phosphatase activity within certain fungi. It is not clear that these proteins are actually the acid phosphatase themselves.
TR_58561	-2.30417	Δgnb1 * LL down vs Δgnb1 * DD	0.00076999
TR_106314	-2.30388	Δgnb1 * LL down vs Δgnb1 * DD	0.00371195
ADDLSEQ_MAT112	-2.30288	Δgnb1 * LL down vs Δgnb1 * DD	4.21966e-05
TR_66687	-2.30172	Δgnb1 * LL down vs Δgnb1 * DD	3.65612e-07		related to b-glycosyltransferases
TR_109015	-2.30079	Δgnb1 * LL down vs Δgnb1 * DD	2.04638e-05		Contains a possible Interpro domain corresponding to Dihydrouridine synthase, DuS.
TR_62477	-2.30035	Δgnb1 * LL down vs Δgnb1 * DD	4.1713e-06		Hypothetical vacuolar sorting protein, vps28, involved in ubiquitin-dependent sorting of proteins into the endosome and of proteins from the late endosome to the vacuole
TR_108702	-2.29995	Δgnb1 * LL down vs Δgnb1 * DD	0.000239611
TR_71076	-2.29975	Δgnb1 * LL down vs Δgnb1 * DD	0.000265451
TR_120156	-2.29923	Δgnb1 * LL down vs Δgnb1 * DD	0.00020874
TR_54242	-2.29771	Δgnb1 * LL down vs Δgnb1 * DD	0.000118664		candidate b-glycosidase related to b-1,3-glucanase
TR_112399	-2.29761	Δgnb1 * LL down vs Δgnb1 * DD	3.42043e-05
TR_59740	-2.2971	Δgnb1 * LL down vs Δgnb1 * DD	0.00330488
TR_78248	-2.29698	Δgnb1 * LL down vs Δgnb1 * DD	0.000103434
TR_60163	-2.29664	Δgnb1 * LL down vs Δgnb1 * DD	0.00207397
TR_123571	-2.29557	Δgnb1 * LL down vs Δgnb1 * DD	0.0022982
TR_78823	-2.29363	Δgnb1 * LL down vs Δgnb1 * DD	6.80826e-06
TR_109328	-2.29282	Δgnb1 * LL down vs Δgnb1 * DD	0.000190647		This domain is found in a number of fungal transcription factors including transcriptional activator xlnR, yeast regulatory protein GAL4, and other transcription proteins regulating a variety of cellular and metabolic processes.
TR_56236	-2.29243	Δgnb1 * LL down vs Δgnb1 * DD	0.000850942		homologous to ERG6 delta(24)-sterol C-methyltransferase, which converts zymosterol to fecosterol in the ergosterol biosynthetic pathway by methylating position C-24
TR_109925	-2.29082	Δgnb1 * LL down vs Δgnb1 * DD	0.00464306
TR_105447	-2.2908	Δgnb1 * LL down vs Δgnb1 * DD	0.000128161
TR_120980	-2.29044	Δgnb1 * LL down vs Δgnb1 * DD	2.33968e-05
TR_69755	-2.28907	Δgnb1 * LL down vs Δgnb1 * DD	0.000600753
TR_111202	-2.28897	Δgnb1 * LL down vs Δgnb1 * DD	0.00450844
TR_112083	-2.28874	Δgnb1 * LL down vs Δgnb1 * DD	0.000595389
TR_31812	-2.28862	Δgnb1 * LL down vs Δgnb1 * DD	4.25966e-05
TR_65106	-2.28807	Δgnb1 * LL down vs Δgnb1 * DD	0.00329387		pfam00795, CN_hydrolase
TR_110850	-2.28797	Δgnb1 * LL down vs Δgnb1 * DD	9.9382e-07		Zn/2)Cys6 transcription factor
TR_55478	-2.2876	Δgnb1 * LL down vs Δgnb1 * DD	0.000153487
TR_107185	-2.28653	Δgnb1 * LL down vs Δgnb1 * DD	0.000260526
TR_110170	-2.2864	Δgnb1 * LL down vs Δgnb1 * DD	1.4984e-05
TR_111515	-2.2864	Δgnb1 * LL down vs Δgnb1 * DD	1.68462e-06		This domain is found in a number of fungal transcription factors including transcriptional activator xlnR, yeast regulatory protein GAL4, and other transcription proteins regulating a variety of cellular and metabolic processes. Zn(2)Cys6-transcriptional
TR_65102	-2.28617	Δgnb1 * LL down vs Δgnb1 * DD	0.0038198
TR_121875	-2.28596	Δgnb1 * LL down vs Δgnb1 * DD	0.000239133
TR_3568	-2.28536	Δgnb1 * LL down vs Δgnb1 * DD	0.000500462
TR_59244	-2.28533	Δgnb1 * LL down vs Δgnb1 * DD	9.00542e-05
TR_56966	-2.28407	Δgnb1 * LL down vs Δgnb1 * DD	3.88697e-05
TR_32755	-2.28405	Δgnb1 * LL down vs Δgnb1 * DD	0.000971435
TR_53186	-2.28377	Δgnb1 * LL down vs Δgnb1 * DD	0.000192252
TR_79089	-2.28319	Δgnb1 * LL down vs Δgnb1 * DD	5.23681e-07
TR_104394	-2.28288	Δgnb1 * LL down vs Δgnb1 * DD	0.00323936
TR_5789	-2.28259	Δgnb1 * LL down vs Δgnb1 * DD	1.76388e-08
TR_79329	-2.28248	Δgnb1 * LL down vs Δgnb1 * DD	9.85158e-06
TR_61350	-2.282	Δgnb1 * LL down vs Δgnb1 * DD	0.000841125
TR_66854	-2.28184	Δgnb1 * LL down vs Δgnb1 * DD	0.000126476
TR_109907	-2.28176	Δgnb1 * LL down vs Δgnb1 * DD	1.79271e-07
TR_108953	-2.28173	Δgnb1 * LL down vs Δgnb1 * DD	2.53423e-05
TR_108012	-2.28126	Δgnb1 * LL down vs Δgnb1 * DD	0.0072786
TR_105652	-2.28097	Δgnb1 * LL down vs Δgnb1 * DD	0.000683742
TR_67541	-2.28024	Δgnb1 * LL down vs Δgnb1 * DD	0.00293303
TR_68371	-2.27958	Δgnb1 * LL down vs Δgnb1 * DD	0.00254779
TR_35768	-2.27935	Δgnb1 * LL down vs Δgnb1 * DD	9.83591e-05
TR_68842	-2.27933	Δgnb1 * LL down vs Δgnb1 * DD	2.03785e-06
TR_102920	-2.27908	Δgnb1 * LL down vs Δgnb1 * DD	0.00232068
TR_57574	-2.27792	Δgnb1 * LL down vs Δgnb1 * DD	3.14204e-05
TR_107896	-2.27786	Δgnb1 * LL down vs Δgnb1 * DD	0.00219968
TR_65921	-2.27614	Δgnb1 * LL down vs Δgnb1 * DD	9.75081e-05		COG4770, Acetyl/propionyl-CoA carboxylase, alpha subunit
TR_104556	-2.27255	Δgnb1 * LL down vs Δgnb1 * DD	0.0036186
TR_104097	-2.27253	Δgnb1 * LL down vs Δgnb1 * DD	0.0376927
TR_42355	-2.27205	Δgnb1 * LL down vs Δgnb1 * DD	0.013491
TR_66776	-2.27205	Δgnb1 * LL down vs Δgnb1 * DD	0.00241953
TR_110406	-2.27184	Δgnb1 * LL down vs Δgnb1 * DD	3.42792e-05
TR_56687	-2.2709	Δgnb1 * LL down vs Δgnb1 * DD	1.04328e-05
TR_112040	-2.2708	Δgnb1 * LL down vs Δgnb1 * DD	0.00022512
TR_45445	-2.27056	Δgnb1 * LL down vs Δgnb1 * DD	0.0334475
TR_105968	-2.26993	Δgnb1 * LL down vs Δgnb1 * DD	0.00182382
TR_68704	-2.26958	Δgnb1 * LL down vs Δgnb1 * DD	0.000169263
TR_121870	-2.26925	Δgnb1 * LL down vs Δgnb1 * DD	1.49497e-05
TR_42152	-2.26825	Δgnb1 * LL down vs Δgnb1 * DD	2.06254e-05		candidate b-glycosidase related to chitosanase
TR_42953	-2.26794	Δgnb1 * LL down vs Δgnb1 * DD	5.47324e-05
TR_109030	-2.26792	Δgnb1 * LL down vs Δgnb1 * DD	1.11664e-06
TR_112567	-2.26734	Δgnb1 * LL down vs Δgnb1 * DD	0.000587595		putative Taurine dioxygenase, putatively involved in sulphur metabolism
TR_60008	-2.26698	Δgnb1 * LL down vs Δgnb1 * DD	3.17999e-06		Shows amino acid sequence similarity to S. cerevisiae mitochondrial ribosomal protein MRPL35.
TR_35186	-2.26633	Δgnb1 * LL down vs Δgnb1 * DD	0.00222361
TR_59838	-2.26596	Δgnb1 * LL down vs Δgnb1 * DD	1.46855e-06
TR_104838	-2.26519	Δgnb1 * LL down vs Δgnb1 * DD	0.000179102
TR_123655	-2.26506	Δgnb1 * LL down vs Δgnb1 * DD	0.000374535		Protein involved in regulation of arginine-responsive genes
TR_111884	-2.26375	Δgnb1 * LL down vs Δgnb1 * DD	0.0015492
TR_62255	-2.2637	Δgnb1 * LL down vs Δgnb1 * DD	2.93002e-06
TR_122817	-2.26271	Δgnb1 * LL down vs Δgnb1 * DD	4.80303e-05
TR_37783	-2.26126	Δgnb1 * LL down vs Δgnb1 * DD	0.0136798
TR_70639	-2.25843	Δgnb1 * LL down vs Δgnb1 * DD	0.00668749
TR_108802	-2.25725	Δgnb1 * LL down vs Δgnb1 * DD	0.0214172
TR_107357	-2.25572	Δgnb1 * LL down vs Δgnb1 * DD	0.000207507
TR_105989	-2.25523	Δgnb1 * LL down vs Δgnb1 * DD	1.41259e-05
TR_107072	-2.25514	Δgnb1 * LL down vs Δgnb1 * DD	0.000168102
TR_70319	-2.25487	Δgnb1 * LL down vs Δgnb1 * DD	0.000257686
TR_32149	-2.25385	Δgnb1 * LL down vs Δgnb1 * DD	0.000195771
TR_108145	-2.25382	Δgnb1 * LL down vs Δgnb1 * DD	0.0409967
TR_107112	-2.25308	Δgnb1 * LL down vs Δgnb1 * DD	0.000726389
TR_103393	-2.25307	Δgnb1 * LL down vs Δgnb1 * DD	0.000521417
TR_112539	-2.25293	Δgnb1 * LL down vs Δgnb1 * DD	0.0017177
TR_68956	-2.25207	Δgnb1 * LL down vs Δgnb1 * DD	0.000392185		pfam01266, DAO, FAD dependent oxidoreductase
TR_112325	-2.25113	Δgnb1 * LL down vs Δgnb1 * DD	0.000799251
TR_68169	-2.25091	Δgnb1 * LL down vs Δgnb1 * DD	0.000328652		TRE68169, hypothetical Calcium transporter
TR_110753	-2.25028	Δgnb1 * LL down vs Δgnb1 * DD	7.79731e-06		COG0591, PutP, Na+/proline symporter
TR_123090	-2.24945	Δgnb1 * LL down vs Δgnb1 * DD	1.75592e-07
TR_107961	-2.24931	Δgnb1 * LL down vs Δgnb1 * DD	0.00306888
TR_108082	-2.24918	Δgnb1 * LL down vs Δgnb1 * DD	1.72474e-06
TR_69926	-2.24783	Δgnb1 * LL down vs Δgnb1 * DD	5.60161e-06		distantly related to glycosyltransferases, Glycosyltransferases not yet assigned to a family
TR_121308	-2.24591	Δgnb1 * LL down vs Δgnb1 * DD	4.025e-06		COG1012, PutA, NAD-dependent aldehyde dehydrogenases
TR_59791	-2.24487	Δgnb1 * LL down vs Δgnb1 * DD	0.000314612	chi18-15	candidate chitinase related to bacterial chitinases, does not belong to a fungal subgroup
TR_40114	-2.24428	Δgnb1 * LL down vs Δgnb1 * DD	1.22795e-07
TR_110263	-2.24346	Δgnb1 * LL down vs Δgnb1 * DD	6.58099e-06
TR_30759	-2.24335	Δgnb1 * LL down vs Δgnb1 * DD	0.0616236
TR_106445	-2.24309	Δgnb1 * LL down vs Δgnb1 * DD	0.00785473
TR_106482	-2.24183	Δgnb1 * LL down vs Δgnb1 * DD	0.00206591
TR_110272	-2.24087	Δgnb1 * LL down vs Δgnb1 * DD	0.013795
TR_59377	-2.24067	Δgnb1 * LL down vs Δgnb1 * DD	0.000291333		P450, possibly part of secondary metabolite cluster that contains PKS (tre33804) and PKS-NRPS hybrid (tre14836) genes
TR_110128	-2.24038	Δgnb1 * LL down vs Δgnb1 * DD	0.0241735
TR_52539	-2.24023	Δgnb1 * LL down vs Δgnb1 * DD	6.18298e-07
TR_63104	-2.23909	Δgnb1 * LL down vs Δgnb1 * DD	0.00288462
TR_111818	-2.23852	Δgnb1 * LL down vs Δgnb1 * DD	0.000158047
TR_62502	-2.23721	Δgnb1 * LL down vs Δgnb1 * DD	6.20447e-05
TR_67941	-2.23657	Δgnb1 * LL down vs Δgnb1 * DD	0.000799439
TR_74223	-2.23642	Δgnb1 * LL down vs Δgnb1 * DD	0.000659931	xyn1	xylanase 1 (EC 3.2.1.8)
TR_106296	-2.23614	Δgnb1 * LL down vs Δgnb1 * DD	6.9969e-07
TR_102789	-2.23577	Δgnb1 * LL down vs Δgnb1 * DD	2.24656e-05
TR_82172	-2.23457	Δgnb1 * LL down vs Δgnb1 * DD	3.02736e-05
TR_55341	-2.23403	Δgnb1 * LL down vs Δgnb1 * DD	2.71479e-07		candidate chitin synthase, homolog of N. crassa chs2, chitin synthase
TR_110966	-2.23402	Δgnb1 * LL down vs Δgnb1 * DD	0.0383096
TR_107745	-2.23375	Δgnb1 * LL down vs Δgnb1 * DD	1.78241e-05
TR_62199	-2.23242	Δgnb1 * LL down vs Δgnb1 * DD	0.000139158
TR_102909	-2.2318	Δgnb1 * LL down vs Δgnb1 * DD	8.42008e-08
TR_70949	-2.23114	Δgnb1 * LL down vs Δgnb1 * DD	0.000178821		COG0028, IlvB, Thiamine pyrophosphate-requiring enzymes
TR_109361	-2.23098	Δgnb1 * LL down vs Δgnb1 * DD	0.000125139		candidate a-glycosyltransferase
TR_108211	-2.23064	Δgnb1 * LL down vs Δgnb1 * DD	0.000469781
TR_53647	-2.23024	Δgnb1 * LL down vs Δgnb1 * DD	4.74963e-05
TR_105537	-2.22969	Δgnb1 * LL down vs Δgnb1 * DD	0.00056191
TR_63774	-2.22955	Δgnb1 * LL down vs Δgnb1 * DD	0.00168478		hypothetical GTPase, related to S. cerevisiae Nuclear GTP-binding protein NUG1 (Nuclear GTPase 1)
TR_5787	-2.22879	Δgnb1 * LL down vs Δgnb1 * DD	1.0061e-05		COG0833, LysP, Amino acid transporters
TR_124310	-2.22855	Δgnb1 * LL down vs Δgnb1 * DD	0.00133885
TR_58431	-2.22812	Δgnb1 * LL down vs Δgnb1 * DD	0.0031037
TR_58563	-2.22755	Δgnb1 * LL down vs Δgnb1 * DD	0.000798341		oxalate decarboxylase
TR_69870	-2.22707	Δgnb1 * LL down vs Δgnb1 * DD	2.22209e-05
TR_58669	-2.22697	Δgnb1 * LL down vs Δgnb1 * DD	5.55178e-05
TR_1737	-2.22607	Δgnb1 * LL down vs Δgnb1 * DD	7.14408e-07
TR_111600	-2.22499	Δgnb1 * LL down vs Δgnb1 * DD	4.27901e-05		pfam04193, PQ-loop
TR_41178	-2.22437	Δgnb1 * LL down vs Δgnb1 * DD	0.00172735
TR_5647	-2.22363	Δgnb1 * LL down vs Δgnb1 * DD	0.000207489		hypothetical G-protein coupled receptor, PTH11 like (implicated in pathogenesis in M. grisea)
TR_122047	-2.2236	Δgnb1 * LL down vs Δgnb1 * DD	9.84731e-06		Putative cell wall protein. Ser/Thr-rich.
TR_64676	-2.22114	Δgnb1 * LL down vs Δgnb1 * DD	4.13355e-05
TR_43302	-2.22045	Δgnb1 * LL down vs Δgnb1 * DD	0.0456563
TR_67698	-2.21852	Δgnb1 * LL down vs Δgnb1 * DD	0.000783341
TR_110735	-2.21789	Δgnb1 * LL down vs Δgnb1 * DD	0.000914148
TR_65137	-2.21785	Δgnb1 * LL down vs Δgnb1 * DD	0.00357562		candidate b-glycosidase distantly related to b-1,3-glucanase
TR_60784	-2.21623	Δgnb1 * LL down vs Δgnb1 * DD	0.000706702
TR_56780	-2.2153	Δgnb1 * LL down vs Δgnb1 * DD	4.02865e-05		DNA polymerase X family member. Most closely related to DNA polymerase lambda, an enzyme that participates in base excision repair and nonhomolgous end joining. Homologs in other organisms also possess terminal deoxyribonucleotidyl transferase activity.
TR_106450	-2.21292	Δgnb1 * LL down vs Δgnb1 * DD	0.000162197
TR_102499	-2.21235	Δgnb1 * LL down vs Δgnb1 * DD	0.00472371
TR_121350	-2.2123	Δgnb1 * LL down vs Δgnb1 * DD	0.00111154		related to CipC1
TR_75015	-2.21201	Δgnb1 * LL down vs Δgnb1 * DD	3.21331e-06		candidate a-glycosidase related to a-galactosidase
TR_4737	-2.21197	Δgnb1 * LL down vs Δgnb1 * DD	0.00439407
TR_123968	-2.21146	Δgnb1 * LL down vs Δgnb1 * DD	1.9635e-05
TR_69493	-2.21142	Δgnb1 * LL down vs Δgnb1 * DD	2.07712e-07		candidate a-glycosidase distantly related to a-1,2-mannosidase
TR_76359	-2.2107	Δgnb1 * LL down vs Δgnb1 * DD	0.000614426
TR_68412	-2.21033	Δgnb1 * LL down vs Δgnb1 * DD	0.000589269		hypothetical sphingosine kinase, involved in signal transduction, synthesizes the second messenger sphingosine-1-phosphate
TR_22466	-2.21011	Δgnb1 * LL down vs Δgnb1 * DD	2.75174e-05
TR_123777	-2.20834	Δgnb1 * LL down vs Δgnb1 * DD	0.0890048
TR_110415	-2.20779	Δgnb1 * LL down vs Δgnb1 * DD	0.000157963
TR_58639	-2.2065	Δgnb1 * LL down vs Δgnb1 * DD	0.000791179
TR_104695	-2.20632	Δgnb1 * LL down vs Δgnb1 * DD	0.000602907
TR_69751	-2.20496	Δgnb1 * LL down vs Δgnb1 * DD	0.0554758		candidate membrane-bound b-glycosidase
TR_120359	-2.20282	Δgnb1 * LL down vs Δgnb1 * DD	4.33859e-05
TR_57865	-2.20282	Δgnb1 * LL down vs Δgnb1 * DD	1.92187e-05
TR_111374	-2.20221	Δgnb1 * LL down vs Δgnb1 * DD	3.5108e-05
TR_79602	-2.20148	Δgnb1 * LL down vs Δgnb1 * DD	0.000136993		candidate b-glycosidase related to endo-b-1,3-glucanase
TR_76690	-2.20076	Δgnb1 * LL down vs Δgnb1 * DD	0.00011339
TR_123735	-2.20009	Δgnb1 * LL down vs Δgnb1 * DD	1.00015e-05
TR_105247	-2.19929	Δgnb1 * LL down vs Δgnb1 * DD	8.26295e-05
TR_70560	-2.19923	Δgnb1 * LL down vs Δgnb1 * DD	3.98111e-05
TR_5119	-2.19885	Δgnb1 * LL down vs Δgnb1 * DD	0.00733573		Possible multicopper oxidase with ferroxidase activity. Involved in high affinity iron transport. Similar to Fet3 yeast ferroxidase. Contains conserved catalytic residues. N-terminal secretion signal predicted by SignalP and C-terminal transmembrane domai
TR_103006	-2.1988	Δgnb1 * LL down vs Δgnb1 * DD	0.000282392
TR_122998	-2.19875	Δgnb1 * LL down vs Δgnb1 * DD	0.0382626
TR_120722	-2.19847	Δgnb1 * LL down vs Δgnb1 * DD	0.000312604		Serine/threonine protein phosphatases
TR_110600	-2.1966	Δgnb1 * LL down vs Δgnb1 * DD	0.00545876
TR_78476	-2.19642	Δgnb1 * LL down vs Δgnb1 * DD	0.00214871
TR_44214	-2.19611	Δgnb1 * LL down vs Δgnb1 * DD	6.75784e-05	axe2	candidate membrane-bound acetyl xylan esterase
TR_107031	-2.19587	Δgnb1 * LL down vs Δgnb1 * DD	0.000444856
TR_27422	-2.19512	Δgnb1 * LL down vs Δgnb1 * DD	0.000636057
TR_110678	-2.19422	Δgnb1 * LL down vs Δgnb1 * DD	2.10258e-05
TR_54427	-2.19398	Δgnb1 * LL down vs Δgnb1 * DD	0.000120787
TR_5894	-2.19388	Δgnb1 * LL down vs Δgnb1 * DD	0.000401785
TR_104261	-2.19365	Δgnb1 * LL down vs Δgnb1 * DD	0.0156418
TR_107866	-2.19345	Δgnb1 * LL down vs Δgnb1 * DD	1.72894e-05
TR_2521	-2.19326	Δgnb1 * LL down vs Δgnb1 * DD	7.10322e-06		pfam01266, DAO, FAD dependent oxidoreductase, PUBMED 1982443
TR_70829	-2.19249	Δgnb1 * LL down vs Δgnb1 * DD	0.000885742
TR_57237	-2.19168	Δgnb1 * LL down vs Δgnb1 * DD	0.00102007
TR_21306	-2.1895	Δgnb1 * LL down vs Δgnb1 * DD	2.43598e-05		protein kinase with active site characteristic for serine/threonine protein kinases sharing distant similarity to the U4/U6-associated splicing factor PRP4
TR_59771	-2.18939	Δgnb1 * LL down vs Δgnb1 * DD	0.000121021
TR_53872	-2.18906	Δgnb1 * LL down vs Δgnb1 * DD	0.000569709		pfam00920, ILVD_EDD, Dehydratase family
TR_110948	-2.18889	Δgnb1 * LL down vs Δgnb1 * DD	4.58137e-05
TR_103740	-2.18884	Δgnb1 * LL down vs Δgnb1 * DD	0.00163684
TR_71072	-2.18763	Δgnb1 * LL down vs Δgnb1 * DD	6.38911e-07
TR_112638	-2.18695	Δgnb1 * LL down vs Δgnb1 * DD	0.000171038
TR_67209	-2.18681	Δgnb1 * LL down vs Δgnb1 * DD	2.23894e-07
TR_121608	-2.18675	Δgnb1 * LL down vs Δgnb1 * DD	2.39123e-05
TR_79931	-2.1845	Δgnb1 * LL down vs Δgnb1 * DD	5.97776e-05
TR_123699	-2.184	Δgnb1 * LL down vs Δgnb1 * DD	0.000447175		N-terminal binuclear Zn cluster-containing/DNA binding domain-containing protein
TR_2987	-2.18389	Δgnb1 * LL down vs Δgnb1 * DD	0.000175662
TR_103112	-2.18377	Δgnb1 * LL down vs Δgnb1 * DD	6.20339e-06
TR_68427	-2.18363	Δgnb1 * LL down vs Δgnb1 * DD	0.00347705
TR_108715	-2.18353	Δgnb1 * LL down vs Δgnb1 * DD	6.04984e-06
TR_108013	-2.1827	Δgnb1 * LL down vs Δgnb1 * DD	6.34407e-06
TR_57015	-2.18242	Δgnb1 * LL down vs Δgnb1 * DD	0.000358483
TR_104380	-2.18166	Δgnb1 * LL down vs Δgnb1 * DD	1.66549e-05
TR_60849	-2.18161	Δgnb1 * LL down vs Δgnb1 * DD	8.90174e-05
TR_2089	-2.18124	Δgnb1 * LL down vs Δgnb1 * DD	5.42937e-05
TR_73760	-2.18102	Δgnb1 * LL down vs Δgnb1 * DD	6.11285e-05
TR_5460	-2.18087	Δgnb1 * LL down vs Δgnb1 * DD	0.000344953		pfam03959, DUF341, Domain of unknown function (DUF341)
TR_108580	-2.18019	Δgnb1 * LL down vs Δgnb1 * DD	0.000257552
TR_103336	-2.17992	Δgnb1 * LL down vs Δgnb1 * DD	5.22069e-06
TR_41607	-2.17654	Δgnb1 * LL down vs Δgnb1 * DD	2.41325e-05
TR_58638	-2.17633	Δgnb1 * LL down vs Δgnb1 * DD	0.00110224
TR_57923	-2.17544	Δgnb1 * LL down vs Δgnb1 * DD	4.44703e-06
TR_104081	-2.17473	Δgnb1 * LL down vs Δgnb1 * DD	0.00299356		putatively involved in sulphur metabolism
TR_56341	-2.17441	Δgnb1 * LL down vs Δgnb1 * DD	1.81667e-05
TR_41001	-2.17419	Δgnb1 * LL down vs Δgnb1 * DD	0.00069573
TR_102910	-2.17396	Δgnb1 * LL down vs Δgnb1 * DD	7.17979e-06
TR_103156	-2.17345	Δgnb1 * LL down vs Δgnb1 * DD	0.000132202
TR_122476	-2.17315	Δgnb1 * LL down vs Δgnb1 * DD	2.49496e-05
TR_108233	-2.17271	Δgnb1 * LL down vs Δgnb1 * DD	0.00624837
TR_111049	-2.17094	Δgnb1 * LL down vs Δgnb1 * DD	0.000301997
TR_51375	-2.17082	Δgnb1 * LL down vs Δgnb1 * DD	0.0370404
TR_4114	-2.17072	Δgnb1 * LL down vs Δgnb1 * DD	9.2615e-07
TR_54997	-2.17045	Δgnb1 * LL down vs Δgnb1 * DD	0.00279763
TR_62078	-2.16944	Δgnb1 * LL down vs Δgnb1 * DD	0.000463409
TR_105888	-2.16906	Δgnb1 * LL down vs Δgnb1 * DD	0.000395317
TR_76992	-2.16747	Δgnb1 * LL down vs Δgnb1 * DD	2.17183e-05
TR_53343	-2.16618	Δgnb1 * LL down vs Δgnb1 * DD	0.00013223		related to fungal ADAM protein
TR_111567	-2.16597	Δgnb1 * LL down vs Δgnb1 * DD	4.62818e-05
TR_112239	-2.16344	Δgnb1 * LL down vs Δgnb1 * DD	0.00464745
TR_78387	-2.16325	Δgnb1 * LL down vs Δgnb1 * DD	2.31687e-06
TR_27219	-2.16306	Δgnb1 * LL down vs Δgnb1 * DD	0.00352352		candidate a-glycosidase related to a-galactosidase
TR_109278	-2.16255	Δgnb1 * LL down vs Δgnb1 * DD	0.000387305		candidate b-glycosidase distantly related to lysozyme
TR_51217	-2.16233	Δgnb1 * LL down vs Δgnb1 * DD	0.000852111
TR_70201	-2.16069	Δgnb1 * LL down vs Δgnb1 * DD	1.63199e-06
TR_108188	-2.16043	Δgnb1 * LL down vs Δgnb1 * DD	0.000380328
TR_39535	-2.16042	Δgnb1 * LL down vs Δgnb1 * DD	4.07884e-06
TR_104438	-2.16022	Δgnb1 * LL down vs Δgnb1 * DD	0.000459523
TR_61496	-2.1601	Δgnb1 * LL down vs Δgnb1 * DD	3.11737e-05
TR_106340	-2.15983	Δgnb1 * LL down vs Δgnb1 * DD	0.00673975
TR_34353	-2.15956	Δgnb1 * LL down vs Δgnb1 * DD	0.00794014
TR_61403	-2.15897	Δgnb1 * LL down vs Δgnb1 * DD	0.000279711
TR_69569	-2.1581	Δgnb1 * LL down vs Δgnb1 * DD	0.00766732
TR_32212	-2.15766	Δgnb1 * LL down vs Δgnb1 * DD	8.7997e-06
TR_104292	-2.15735	Δgnb1 * LL down vs Δgnb1 * DD	0.00185431	ppg1	TRE9948, mating type pheromone precursor, alpha type
TR_76845	-2.15719	Δgnb1 * LL down vs Δgnb1 * DD	2.71009e-05
TR_39996	-2.15718	Δgnb1 * LL down vs Δgnb1 * DD	4.41561e-06
TR_76971	-2.15677	Δgnb1 * LL down vs Δgnb1 * DD	0.0230777
TR_55534	-2.15644	Δgnb1 * LL down vs Δgnb1 * DD	0.000112167
TR_31069	-2.15616	Δgnb1 * LL down vs Δgnb1 * DD	0.00353488
TR_108566	-2.15548	Δgnb1 * LL down vs Δgnb1 * DD	2.50467e-05
TR_104584	-2.15427	Δgnb1 * LL down vs Δgnb1 * DD	0.00105874
TR_47420	-2.15323	Δgnb1 * LL down vs Δgnb1 * DD	7.87881e-05
TR_106493	-2.15252	Δgnb1 * LL down vs Δgnb1 * DD	2.63275e-05
TR_59597	-2.15138	Δgnb1 * LL down vs Δgnb1 * DD	0.000196181
TR_107513	-2.15096	Δgnb1 * LL down vs Δgnb1 * DD	0.0230401
TR_106089	-2.15082	Δgnb1 * LL down vs Δgnb1 * DD	0.000301703
TR_107805	-2.15009	Δgnb1 * LL down vs Δgnb1 * DD	1.33456e-05		homologous to DNA polymerase kappa, a Y family lesion bypass polymerase
TR_121325	-2.1498	Δgnb1 * LL down vs Δgnb1 * DD	0.00332273
TR_109760	-2.14965	Δgnb1 * LL down vs Δgnb1 * DD	0.000344154
TR_61948	-2.14956	Δgnb1 * LL down vs Δgnb1 * DD	0.000187037		Distantly related to ER-resident PDI-like thioredoxin family proteins involved in protein folding.
TR_75886	-2.14782	Δgnb1 * LL down vs Δgnb1 * DD	3.98488e-08
TR_108317	-2.14761	Δgnb1 * LL down vs Δgnb1 * DD	0.00227454
TR_70310	-2.14723	Δgnb1 * LL down vs Δgnb1 * DD	0.00427035
TR_110131	-2.14564	Δgnb1 * LL down vs Δgnb1 * DD	0.0179373
TR_106178	-2.14425	Δgnb1 * LL down vs Δgnb1 * DD	0.0266811
TR_27939	-2.14344	Δgnb1 * LL down vs Δgnb1 * DD	0.007651
TR_57357	-2.14339	Δgnb1 * LL down vs Δgnb1 * DD	0.000418567
TR_42043	-2.14285	Δgnb1 * LL down vs Δgnb1 * DD	1.7907e-05
TR_58011	-2.14236	Δgnb1 * LL down vs Δgnb1 * DD	4.42835e-05
TR_56267	-2.14205	Δgnb1 * LL down vs Δgnb1 * DD	6.87991e-06
TR_105133	-2.1416	Δgnb1 * LL down vs Δgnb1 * DD	0.000457389
TR_106131	-2.14109	Δgnb1 * LL down vs Δgnb1 * DD	0.000836971
TR_68990	-2.14095	Δgnb1 * LL down vs Δgnb1 * DD	0.0197683
TR_82623	-2.13913	Δgnb1 * LL down vs Δgnb1 * DD	0.0256669
TR_102780	-2.13912	Δgnb1 * LL down vs Δgnb1 * DD	0.058545
TR_31075	-2.13892	Δgnb1 * LL down vs Δgnb1 * DD	0.00214803
TR_64778	-2.13878	Δgnb1 * LL down vs Δgnb1 * DD	0.000407619
TR_65547	-2.13873	Δgnb1 * LL down vs Δgnb1 * DD	0.000412914
TR_75105	-2.138	Δgnb1 * LL down vs Δgnb1 * DD	0.00110763
TR_102686	-2.1378	Δgnb1 * LL down vs Δgnb1 * DD	0.00363392
TR_27259	-2.13763	Δgnb1 * LL down vs Δgnb1 * DD	0.00268563		candidate a-glycosidase related to a-galactosidase
TR_122076	-2.13665	Δgnb1 * LL down vs Δgnb1 * DD	0.000459514
TR_69769	-2.13598	Δgnb1 * LL down vs Δgnb1 * DD	0.000457454
TR_40074	-2.13455	Δgnb1 * LL down vs Δgnb1 * DD	0.00895048
TR_64193	-2.13421	Δgnb1 * LL down vs Δgnb1 * DD	6.69734e-05
TR_112631	-2.13336	Δgnb1 * LL down vs Δgnb1 * DD	0.00102429
TR_41699	-2.13274	Δgnb1 * LL down vs Δgnb1 * DD	0.0113314
TR_47971	-2.13125	Δgnb1 * LL down vs Δgnb1 * DD	0.00368205
TR_54005	-2.13093	Δgnb1 * LL down vs Δgnb1 * DD	0.000102119
TR_105848	-2.13054	Δgnb1 * LL down vs Δgnb1 * DD	0.0032542
TR_69153	-2.12949	Δgnb1 * LL down vs Δgnb1 * DD	0.0046701
TR_112458	-2.1294	Δgnb1 * LL down vs Δgnb1 * DD	0.000117555
TR_121146	-2.12915	Δgnb1 * LL down vs Δgnb1 * DD	0.000289793
TR_52021	-2.129	Δgnb1 * LL down vs Δgnb1 * DD	0.00920207		Contains possible N-terminal protein kinase, active site domain (Interpro).
TR_41260	-2.12899	Δgnb1 * LL down vs Δgnb1 * DD	2.8314e-06		hypothetical G-protein coupled receptor, PTH11 like (implicated in pathogenesis in M. grisea)
TR_31447	-2.12894	Δgnb1 * LL down vs Δgnb1 * DD	0.00735605
TR_120498	-2.1288	Δgnb1 * LL down vs Δgnb1 * DD	1.25477e-05
TR_60392	-2.12874	Δgnb1 * LL down vs Δgnb1 * DD	0.00765892
TR_112113	-2.12838	Δgnb1 * LL down vs Δgnb1 * DD	0.000554024
TR_2068	-2.12836	Δgnb1 * LL down vs Δgnb1 * DD	2.20017e-05
TR_58613	-2.1283	Δgnb1 * LL down vs Δgnb1 * DD	1.05774e-05
TR_3596	-2.12702	Δgnb1 * LL down vs Δgnb1 * DD	9.03928e-05		uroporphyrinogen synthase
TR_110265	-2.12656	Δgnb1 * LL down vs Δgnb1 * DD	2.59853e-05
TR_65040	-2.12615	Δgnb1 * LL down vs Δgnb1 * DD	5.13899e-05
TR_103973	-2.12556	Δgnb1 * LL down vs Δgnb1 * DD	0.000117003
TR_108374	-2.12498	Δgnb1 * LL down vs Δgnb1 * DD	0.000337117
TR_33811	-2.12483	Δgnb1 * LL down vs Δgnb1 * DD	4.33366e-05
TR_54244	-2.1241	Δgnb1 * LL down vs Δgnb1 * DD	0.000654532
TR_44389	-2.12341	Δgnb1 * LL down vs Δgnb1 * DD	6.37656e-07
TR_106274	-2.12338	Δgnb1 * LL down vs Δgnb1 * DD	0.00323516
TR_121417	-2.12298	Δgnb1 * LL down vs Δgnb1 * DD	0.00266352
TR_62300	-2.12282	Δgnb1 * LL down vs Δgnb1 * DD	0.000577951
TR_32716	-2.12167	Δgnb1 * LL down vs Δgnb1 * DD	0.000122808
TR_69164	-2.12141	Δgnb1 * LL down vs Δgnb1 * DD	5.12577e-05
TR_30465	-2.12109	Δgnb1 * LL down vs Δgnb1 * DD	0.00302269		WD-repeat containing protein probably involved in G-protein mediated signaling
TR_123618	-2.12102	Δgnb1 * LL down vs Δgnb1 * DD	7.92976e-06
TR_105617	-2.12087	Δgnb1 * LL down vs Δgnb1 * DD	0.00119824
TR_1960	-2.1207	Δgnb1 * LL down vs Δgnb1 * DD	0.00145643
TR_81383	-2.11954	Δgnb1 * LL down vs Δgnb1 * DD	0.00237547	grk3	hypothetical G-protein coupled receptor, contains RGS (regulator of G-protein signaling) domain
TR_53558	-2.11949	Δgnb1 * LL down vs Δgnb1 * DD	0.000998364
TR_106308	-2.11913	Δgnb1 * LL down vs Δgnb1 * DD	2.56858e-05
TR_58066	-2.11837	Δgnb1 * LL down vs Δgnb1 * DD	0.00287262
TR_68508	-2.11781	Δgnb1 * LL down vs Δgnb1 * DD	0.0333564
TR_76491	-2.11745	Δgnb1 * LL down vs Δgnb1 * DD	0.000265697
TR_110311	-2.11743	Δgnb1 * LL down vs Δgnb1 * DD	0.00333465
TR_59196	-2.11596	Δgnb1 * LL down vs Δgnb1 * DD	0.00498595
TR_74437	-2.11588	Δgnb1 * LL down vs Δgnb1 * DD	9.66762e-05
TR_2570	-2.11532	Δgnb1 * LL down vs Δgnb1 * DD	0.000215771
TR_109590	-2.11451	Δgnb1 * LL down vs Δgnb1 * DD	0.000825267
TR_110366	-2.11431	Δgnb1 * LL down vs Δgnb1 * DD	0.000114567
TR_5971	-2.11341	Δgnb1 * LL down vs Δgnb1 * DD	0.0035787
TR_110901	-2.11264	Δgnb1 * LL down vs Δgnb1 * DD	0.0119856		This domain is found in a number of fungal transcription factors including transcriptional activator xlnR, yeast regulatory protein GAL4, and other transcription proteins regulating a variety of cellular and metabolic processes
TR_60518	-2.11212	Δgnb1 * LL down vs Δgnb1 * DD	0.000768314
TR_22845	-2.11118	Δgnb1 * LL down vs Δgnb1 * DD	0.0108375
TR_70994	-2.10948	Δgnb1 * LL down vs Δgnb1 * DD	0.00152049
TR_70922	-2.10945	Δgnb1 * LL down vs Δgnb1 * DD	7.65842e-06
TR_67084	-2.10924	Δgnb1 * LL down vs Δgnb1 * DD	0.00663717
TR_110891	-2.10886	Δgnb1 * LL down vs Δgnb1 * DD	0.0183666
TR_59690	-2.1087	Δgnb1 * LL down vs Δgnb1 * DD	8.99774e-05		possibly part of secondary metabolite cluster that contains PKS (tre33804) and PKS-NRPS hybrid (tre14836) genes
TR_108419	-2.10637	Δgnb1 * LL down vs Δgnb1 * DD	0.000243949
TR_54064	-2.10564	Δgnb1 * LL down vs Δgnb1 * DD	0.0218275
TR_112387	-2.1055	Δgnb1 * LL down vs Δgnb1 * DD	0.000760195
TR_63756	-2.10368	Δgnb1 * LL down vs Δgnb1 * DD	0.00488739
TR_69858	-2.10329	Δgnb1 * LL down vs Δgnb1 * DD	0.000624088		similar to diacylglycerol pyrophosphate phosphatase
TR_123113	-2.10317	Δgnb1 * LL down vs Δgnb1 * DD	0.00255501
TR_108201	-2.10297	Δgnb1 * LL down vs Δgnb1 * DD	1.16925e-05		contains reductase domain
TR_112459	-2.10293	Δgnb1 * LL down vs Δgnb1 * DD	8.7244e-05
TR_105483	-2.10241	Δgnb1 * LL down vs Δgnb1 * DD	0.00363898
TR_77767	-2.10203	Δgnb1 * LL down vs Δgnb1 * DD	3.40506e-05		putative Taurine dioxygenase, putatively involved in sulphur metabolism
TR_53858	-2.10161	Δgnb1 * LL down vs Δgnb1 * DD	0.00108906
TR_105150	-2.10125	Δgnb1 * LL down vs Δgnb1 * DD	0.000373994
TR_2076	-2.10087	Δgnb1 * LL down vs Δgnb1 * DD	1.01567e-06
TR_111027	-2.09992	Δgnb1 * LL down vs Δgnb1 * DD	0.010887
TR_111755	-2.09841	Δgnb1 * LL down vs Δgnb1 * DD	1.15653e-07
TR_65588	-2.09831	Δgnb1 * LL down vs Δgnb1 * DD	0.000122608
TR_79119	-2.09812	Δgnb1 * LL down vs Δgnb1 * DD	0.0032455
TR_111584	-2.09793	Δgnb1 * LL down vs Δgnb1 * DD	3.28205e-05
TR_109321	-2.09708	Δgnb1 * LL down vs Δgnb1 * DD	0.00201753
TR_80654	-2.09574	Δgnb1 * LL down vs Δgnb1 * DD	0.0256767		candidate UDP-glucose:sterol b-glucosyltransferase
TR_75409	-2.09398	Δgnb1 * LL down vs Δgnb1 * DD	0.000356953
TR_106151	-2.09255	Δgnb1 * LL down vs Δgnb1 * DD	0.000505655
TR_108341	-2.09247	Δgnb1 * LL down vs Δgnb1 * DD	0.058644
TR_65162	-2.0915	Δgnb1 * LL down vs Δgnb1 * DD	7.27702e-06		candidate b-glycosidase related to chitinase
TR_51110	-2.09072	Δgnb1 * LL down vs Δgnb1 * DD	0.000450313	inda1	COG0833, LysP, Amino acid transporters
TR_122140	-2.08949	Δgnb1 * LL down vs Δgnb1 * DD	0.000201835
TR_109087	-2.08925	Δgnb1 * LL down vs Δgnb1 * DD	0.0029945
TR_112578	-2.0891	Δgnb1 * LL down vs Δgnb1 * DD	0.00354544
TR_5368	-2.08849	Δgnb1 * LL down vs Δgnb1 * DD	5.08595e-05
TR_106491	-2.08785	Δgnb1 * LL down vs Δgnb1 * DD	2.8461e-05
TR_108011	-2.08766	Δgnb1 * LL down vs Δgnb1 * DD	5.42137e-05
TR_81525	-2.0867	Δgnb1 * LL down vs Δgnb1 * DD	0.0600415
TR_66276	-2.08633	Δgnb1 * LL down vs Δgnb1 * DD	0.00867985
TR_58227	-2.08623	Δgnb1 * LL down vs Δgnb1 * DD	0.000596683
TR_103614	-2.08508	Δgnb1 * LL down vs Δgnb1 * DD	0.00617753
TR_67964	-2.08484	Δgnb1 * LL down vs Δgnb1 * DD	0.000517859
TR_112609	-2.08461	Δgnb1 * LL down vs Δgnb1 * DD	0.000430562
TR_42858	-2.08443	Δgnb1 * LL down vs Δgnb1 * DD	0.00224848
TR_105385	-2.08399	Δgnb1 * LL down vs Δgnb1 * DD	5.98262e-05
TR_57527	-2.08353	Δgnb1 * LL down vs Δgnb1 * DD	5.78715e-07
TR_49696	-2.08334	Δgnb1 * LL down vs Δgnb1 * DD	3.14127e-06
TR_120689	-2.08249	Δgnb1 * LL down vs Δgnb1 * DD	0.0265136
TR_110853	-2.08214	Δgnb1 * LL down vs Δgnb1 * DD	0.000722949
TR_69055	-2.0821	Δgnb1 * LL down vs Δgnb1 * DD	0.000833375
TR_56093	-2.08038	Δgnb1 * LL down vs Δgnb1 * DD	5.41704e-06
TR_102521	-2.07968	Δgnb1 * LL down vs Δgnb1 * DD	0.0263342
TR_19432	-2.07896	Δgnb1 * LL down vs Δgnb1 * DD	0.000387833		TRE19432, hypothetical calcium/sodium antiporter, contains 9 transmembrane domains
TR_119552	-2.07879	Δgnb1 * LL down vs Δgnb1 * DD	0.0788819
TR_111865	-2.07865	Δgnb1 * LL down vs Δgnb1 * DD	0.00481347
TR_80871	-2.07815	Δgnb1 * LL down vs Δgnb1 * DD	0.000696235
TR_109344	-2.07807	Δgnb1 * LL down vs Δgnb1 * DD	0.000130965
TR_108344	-2.07746	Δgnb1 * LL down vs Δgnb1 * DD	0.0147945
TR_112112	-2.07728	Δgnb1 * LL down vs Δgnb1 * DD	0.000320474
TR_62704	-2.077	Δgnb1 * LL down vs Δgnb1 * DD	0.000721725	chi18-3	chitinase; fungal subgroup A chitinase
TR_65275	-2.07611	Δgnb1 * LL down vs Δgnb1 * DD	0.00558219		COG2133, Glucose/sorbosone dehydrogenases
TR_53431	-2.07486	Δgnb1 * LL down vs Δgnb1 * DD	0.00234749
TR_119986	-2.07455	Δgnb1 * LL down vs Δgnb1 * DD	5.95835e-07		The N-terminal region of a number of fungal transcriptional regulatory proteins contains a Cys-rich motif that is involved in zinc-dependent binding of DNA. The region forms a binuclear Zn cluster, in which two Zn atoms are bound by six Cys residues
TR_121682	-2.07355	Δgnb1 * LL down vs Δgnb1 * DD	1.07989e-05
TR_110569	-2.07332	Δgnb1 * LL down vs Δgnb1 * DD	0.0194422
TR_124113	-2.07254	Δgnb1 * LL down vs Δgnb1 * DD	0.000115827		hypothetical G-protein coupled receptor, PTH11 like (implicated in pathogenesis in M. grisea)
TR_111439	-2.0719	Δgnb1 * LL down vs Δgnb1 * DD	9.72191e-05
TR_107464	-2.07118	Δgnb1 * LL down vs Δgnb1 * DD	0.0023562
TR_66814	-2.07089	Δgnb1 * LL down vs Δgnb1 * DD	0.000349531		pfam03155, Alg6_Alg8, ALG6, ALG8 glycosyltransferase family
TR_120609	-2.07026	Δgnb1 * LL down vs Δgnb1 * DD	0.000533552
TR_69168	-2.07015	Δgnb1 * LL down vs Δgnb1 * DD	3.56354e-05
TR_60578	-2.07003	Δgnb1 * LL down vs Δgnb1 * DD	0.000836271
TR_122941	-2.06987	Δgnb1 * LL down vs Δgnb1 * DD	0.000175577
TR_4124	-2.06924	Δgnb1 * LL down vs Δgnb1 * DD	0.000949062
TR_103900	-2.0691	Δgnb1 * LL down vs Δgnb1 * DD	0.00172354
TR_66141	-2.0691	Δgnb1 * LL down vs Δgnb1 * DD	1.90072e-05		Vacuolar peripheral membrane protein, pep3 (vps18) that promotes vesicular docking/fusion reactions in conjunction with SNARE proteins
TR_103537	-2.06831	Δgnb1 * LL down vs Δgnb1 * DD	0.00580942
TR_107616	-2.06789	Δgnb1 * LL down vs Δgnb1 * DD	0.000516528
TR_60758	-2.06763	Δgnb1 * LL down vs Δgnb1 * DD	0.000495335
TR_111093	-2.06617	Δgnb1 * LL down vs Δgnb1 * DD	0.01606
TR_55036	-2.06603	Δgnb1 * LL down vs Δgnb1 * DD	0.00861883
TR_30478	-2.0658	Δgnb1 * LL down vs Δgnb1 * DD	0.000642217
TR_54160	-2.06533	Δgnb1 * LL down vs Δgnb1 * DD	0.000929435		most homologous to GliI [Aspergillus fumigatus]
TR_122641	-2.06485	Δgnb1 * LL down vs Δgnb1 * DD	1.28038e-05		possible homolog of S. pombe NPT1
TR_57905	-2.06482	Δgnb1 * LL down vs Δgnb1 * DD	0.000184822
TR_109379	-2.06421	Δgnb1 * LL down vs Δgnb1 * DD	0.00309493
TR_4366	-2.06281	Δgnb1 * LL down vs Δgnb1 * DD	0.000254308
TR_102385	-2.06277	Δgnb1 * LL down vs Δgnb1 * DD	0.000118997
TR_62780	-2.06181	Δgnb1 * LL down vs Δgnb1 * DD	0.0242143		Contains a KOG domain corresponding to a putative methyltransferase. Shares significant amino acid sequence identity (E = 2.4e-21) with yeast TRM12 gene product.
TR_123687	-2.06172	Δgnb1 * LL down vs Δgnb1 * DD	0.0041331
TR_112104	-2.05995	Δgnb1 * LL down vs Δgnb1 * DD	0.000267262
TR_121336	-2.05974	Δgnb1 * LL down vs Δgnb1 * DD	1.06204e-05
TR_22481	-2.05958	Δgnb1 * LL down vs Δgnb1 * DD	5.08376e-05
TR_106029	-2.05845	Δgnb1 * LL down vs Δgnb1 * DD	0.000176
TR_120801	-2.05815	Δgnb1 * LL down vs Δgnb1 * DD	0.000151886
TR_107848	-2.05802	Δgnb1 * LL down vs Δgnb1 * DD	0.000343934
TR_108003	-2.0578	Δgnb1 * LL down vs Δgnb1 * DD	0.00312775
TR_70439	-2.05715	Δgnb1 * LL down vs Δgnb1 * DD	0.000902209
TR_64377	-2.05683	Δgnb1 * LL down vs Δgnb1 * DD	0.000322344		pfam00067, p450, Cytochrome P450 only
TR_104106	-2.05647	Δgnb1 * LL down vs Δgnb1 * DD	8.02819e-05
TR_55550	-2.05559	Δgnb1 * LL down vs Δgnb1 * DD	0.0103365		Related to small subunit, aps2, of the adaptor protein complex AP-2 of clathrin-coated vesicles; involved in protein sorting at the plasma membrane
TR_73250	-2.05542	Δgnb1 * LL down vs Δgnb1 * DD	0.0321694		Similar to Dur3p of S. cerevisiae , which is a plasma membrane transporter for both urea and polyamines, its expression is highly sensitive to nitrogen catabolite repression and induced by allophanate, the last intermediate of the allantoin degradative pa
TR_58814	-2.05533	Δgnb1 * LL down vs Δgnb1 * DD	0.000241487
TR_74156	-2.05465	Δgnb1 * LL down vs Δgnb1 * DD	0.000435629	pap1	aspartate protease
TR_104469	-2.05381	Δgnb1 * LL down vs Δgnb1 * DD	2.9787e-05
TR_30166	-2.05243	Δgnb1 * LL down vs Δgnb1 * DD	0.00326469
TR_60945	-2.0521	Δgnb1 * LL down vs Δgnb1 * DD	0.000206122
TR_111058	-2.05149	Δgnb1 * LL down vs Δgnb1 * DD	3.55316e-05
TR_123842	-2.05089	Δgnb1 * LL down vs Δgnb1 * DD	9.52502e-07
TR_22129	-2.05032	Δgnb1 * LL down vs Δgnb1 * DD	0.0021648		distantly related and shorter than GH61 modules, Glycoside hydrolases not yet assigned to a family
TR_111239	-2.04967	Δgnb1 * LL down vs Δgnb1 * DD	8.44725e-05
TR_82591	-2.04868	Δgnb1 * LL down vs Δgnb1 * DD	0.000303545
TR_70527	-2.04855	Δgnb1 * LL down vs Δgnb1 * DD	0.000721319		based on sequence homology with yeast probable phospholipase
TR_56448	-2.04815	Δgnb1 * LL down vs Δgnb1 * DD	0.00303715	chit18-11	chitinase; fungal subgroup A chitinase
TR_105070	-2.04783	Δgnb1 * LL down vs Δgnb1 * DD	0.00262117		COG0626, MetC, Cystathionine beta-lyases/cystathionine gamma-synthases
TR_107996	-2.04731	Δgnb1 * LL down vs Δgnb1 * DD	0.000444946
TR_52960	-2.04645	Δgnb1 * LL down vs Δgnb1 * DD	6.12063e-05
TR_109476	-2.04642	Δgnb1 * LL down vs Δgnb1 * DD	0.00455642
TR_107339	-2.04635	Δgnb1 * LL down vs Δgnb1 * DD	0.000155109
TR_105540	-2.04585	Δgnb1 * LL down vs Δgnb1 * DD	1.48377e-06
TR_80359	-2.04571	Δgnb1 * LL down vs Δgnb1 * DD	0.000107247
TR_107436	-2.04518	Δgnb1 * LL down vs Δgnb1 * DD	0.000226002
TR_106245	-2.04501	Δgnb1 * LL down vs Δgnb1 * DD	0.00041715		catalase
TR_104890	-2.04492	Δgnb1 * LL down vs Δgnb1 * DD	0.0004697
TR_42301	-2.04464	Δgnb1 * LL down vs Δgnb1 * DD	0.000159017
TR_109668	-2.04439	Δgnb1 * LL down vs Δgnb1 * DD	0.00127113
TR_110293	-2.04341	Δgnb1 * LL down vs Δgnb1 * DD	0.00979737
TR_108357	-2.04245	Δgnb1 * LL down vs Δgnb1 * DD	1.0187e-07
TR_109305	-2.04105	Δgnb1 * LL down vs Δgnb1 * DD	3.27501e-05
TR_76050	-2.04006	Δgnb1 * LL down vs Δgnb1 * DD	0.000544247		Contains InterPro domain signature of DPH2 involved in the synthesis of diphthamide, a modified histidine residue of translation elongation factor 2 (Eft1p or Eft2p). Possible homologue of yeast YIK3 gene.
TR_66963	-2.03934	Δgnb1 * LL down vs Δgnb1 * DD	5.37102e-05
TR_75998	-2.03909	Δgnb1 * LL down vs Δgnb1 * DD	3.06664e-06
TR_60028	-2.039	Δgnb1 * LL down vs Δgnb1 * DD	0.000389396
TR_104077	-2.0355	Δgnb1 * LL down vs Δgnb1 * DD	0.000208599		COG0531, PotE, Amino acid transporters
TR_2499	-2.03509	Δgnb1 * LL down vs Δgnb1 * DD	0.0333555
TR_4774	-2.03483	Δgnb1 * LL down vs Δgnb1 * DD	0.00634059
TR_121646	-2.03447	Δgnb1 * LL down vs Δgnb1 * DD	1.11219e-05
TR_66544	-2.03403	Δgnb1 * LL down vs Δgnb1 * DD	1.03199e-05
TR_109747	-2.03325	Δgnb1 * LL down vs Δgnb1 * DD	0.000278009
TR_67931	-2.03306	Δgnb1 * LL down vs Δgnb1 * DD	0.000252024
TR_109562	-2.03229	Δgnb1 * LL down vs Δgnb1 * DD	0.00531882
TR_65882	-2.0318	Δgnb1 * LL down vs Δgnb1 * DD	8.53041e-05
TR_104393	-2.03156	Δgnb1 * LL down vs Δgnb1 * DD	0.00406084
TR_109392	-2.03124	Δgnb1 * LL down vs Δgnb1 * DD	0.00345089
TR_47020	-2.03117	Δgnb1 * LL down vs Δgnb1 * DD	0.00141438
TR_47127	-2.03094	Δgnb1 * LL down vs Δgnb1 * DD	0.000120445		pfam02127, Peptidase_M18, Aminopeptidase I zinc metalloprotease (M18)
TR_3262	-2.03068	Δgnb1 * LL down vs Δgnb1 * DD	7.27519e-05		succinate semialdehyde dehydrogenase (NADP)
TR_60086	-2.02973	Δgnb1 * LL down vs Δgnb1 * DD	0.00253239
TR_122083	-2.02918	Δgnb1 * LL down vs Δgnb1 * DD	6.72296e-07
TR_3525	-2.02827	Δgnb1 * LL down vs Δgnb1 * DD	0.000264824		Hypothetical subunit, trs31, of the transport protein particle (TRAPP) complex of the cis-Golgi, which mediates vesicle docking and fusion; involved in endoplasmic reticulum (ER) to Golgi membrane traffic
TR_107142	-2.02715	Δgnb1 * LL down vs Δgnb1 * DD	4.70301e-06
TR_77512	-2.02665	Δgnb1 * LL down vs Δgnb1 * DD	0.000134955
TR_110056	-2.02663	Δgnb1 * LL down vs Δgnb1 * DD	0.0747998
TR_121306	-2.0263	Δgnb1 * LL down vs Δgnb1 * DD	0.00123217
TR_32027	-2.02618	Δgnb1 * LL down vs Δgnb1 * DD	0.00314432
TR_107717	-2.02611	Δgnb1 * LL down vs Δgnb1 * DD	0.000728228
TR_108604	-2.02557	Δgnb1 * LL down vs Δgnb1 * DD	0.00211659
TR_63889	-2.02553	Δgnb1 * LL down vs Δgnb1 * DD	6.34945e-05		cd01321, ADGF, Adenosine deaminase-related growth factors
TR_65433	-2.02524	Δgnb1 * LL down vs Δgnb1 * DD	8.73919e-06
TR_70631	-2.02519	Δgnb1 * LL down vs Δgnb1 * DD	0.000421986
TR_69805	-2.02515	Δgnb1 * LL down vs Δgnb1 * DD	2.77531e-05
TR_112493	-2.025	Δgnb1 * LL down vs Δgnb1 * DD	0.00295257
TR_112472	-2.0249	Δgnb1 * LL down vs Δgnb1 * DD	0.0776447
TR_73024	-2.02489	Δgnb1 * LL down vs Δgnb1 * DD	0.0103542		hypothetical protein
TR_62225	-2.02455	Δgnb1 * LL down vs Δgnb1 * DD	0.00177993
TR_61134	-2.02445	Δgnb1 * LL down vs Δgnb1 * DD	2.35734e-05
TR_104117	-2.02408	Δgnb1 * LL down vs Δgnb1 * DD	7.97835e-05
TR_120017	-2.02399	Δgnb1 * LL down vs Δgnb1 * DD	0.000396163
TR_70988	-2.02271	Δgnb1 * LL down vs Δgnb1 * DD	5.0118e-06
TR_112202	-2.02263	Δgnb1 * LL down vs Δgnb1 * DD	0.00260726
TR_108346	-2.02183	Δgnb1 * LL down vs Δgnb1 * DD	0.000960221	chi18-8	candidate b-glycosidase related to chitinase; CHI18-8 (GenBank acc. No. DAA05856); fungal subgroup C chitinase
TR_120915	-2.02106	Δgnb1 * LL down vs Δgnb1 * DD	9.69567e-05
TR_70962	-2.02083	Δgnb1 * LL down vs Δgnb1 * DD	0.000487687
TR_121584	-2.01992	Δgnb1 * LL down vs Δgnb1 * DD	3.53164e-05
TR_111326	-2.01971	Δgnb1 * LL down vs Δgnb1 * DD	1.65835e-05
TR_58412	-2.01958	Δgnb1 * LL down vs Δgnb1 * DD	0.000371064		COG1064, AdhP, Zn-dependent alcohol dehydrogenases
TR_32543	-2.01942	Δgnb1 * LL down vs Δgnb1 * DD	0.000264886
TR_122971	-2.01908	Δgnb1 * LL down vs Δgnb1 * DD	0.000719747
TR_106236	-2.01881	Δgnb1 * LL down vs Δgnb1 * DD	0.0386391
TR_60370	-2.01823	Δgnb1 * LL down vs Δgnb1 * DD	0.00672772
TR_62751	-2.01789	Δgnb1 * LL down vs Δgnb1 * DD	5.32273e-05		tre44503, histidine kinase class IX, contains PAS domain, related to G. moniliformis HHK6p
TR_67761	-2.01761	Δgnb1 * LL down vs Δgnb1 * DD	0.0021711
TR_82085	-2.01761	Δgnb1 * LL down vs Δgnb1 * DD	0.0051887
TR_108996	-2.01754	Δgnb1 * LL down vs Δgnb1 * DD	0.000458289
TR_53029	-2.01748	Δgnb1 * LL down vs Δgnb1 * DD	0.00176026
TR_123144	-2.01698	Δgnb1 * LL down vs Δgnb1 * DD	1.22365e-05
TR_32747	-2.0161	Δgnb1 * LL down vs Δgnb1 * DD	2.84359e-05
TR_44097	-2.01594	Δgnb1 * LL down vs Δgnb1 * DD	5.23214e-05
TR_61420	-2.01381	Δgnb1 * LL down vs Δgnb1 * DD	0.000241027
TR_106452	-2.01371	Δgnb1 * LL down vs Δgnb1 * DD	0.00776221
TR_35109	-2.01349	Δgnb1 * LL down vs Δgnb1 * DD	0.00222327
TR_1977	-2.01266	Δgnb1 * LL down vs Δgnb1 * DD	0.000190608		pfam04389, Peptidase_M28
TR_65950	-2.01199	Δgnb1 * LL down vs Δgnb1 * DD	0.000561405		related to steryl ester hydrolases Yeh1p and Yeh2p of Saccharomyces cerevisiae
TR_112055	-2.01116	Δgnb1 * LL down vs Δgnb1 * DD	7.66648e-08
TR_106486	-2.01097	Δgnb1 * LL down vs Δgnb1 * DD	0.00128588		trichodiene synthase
TR_110663	-2.00956	Δgnb1 * LL down vs Δgnb1 * DD	0.00066994
TR_111449	-2.00939	Δgnb1 * LL down vs Δgnb1 * DD	8.55107e-06		hypothetical protein bearing a cerato-platanin domain, related to Phaeosphaeria nodorum snodprot1
TR_105154	-2.00788	Δgnb1 * LL down vs Δgnb1 * DD	0.000453546
TR_104060	-2.00759	Δgnb1 * LL down vs Δgnb1 * DD	0.0001051
TR_107814	-2.00753	Δgnb1 * LL down vs Δgnb1 * DD	0.00447259
TR_67600	-2.00676	Δgnb1 * LL down vs Δgnb1 * DD	3.08136e-05
TR_112085	-2.00663	Δgnb1 * LL down vs Δgnb1 * DD	4.74689e-06
TR_58899	-2.00437	Δgnb1 * LL down vs Δgnb1 * DD	5.50067e-06
TR_111957	-2.00413	Δgnb1 * LL down vs Δgnb1 * DD	0.00105283
TR_38048	-2.00409	Δgnb1 * LL down vs Δgnb1 * DD	0.000123392
TR_38527	-2.00364	Δgnb1 * LL down vs Δgnb1 * DD	4.52996e-05
TR_47153	-2.00362	Δgnb1 * LL down vs Δgnb1 * DD	4.44087e-06
TR_61142	-2.00293	Δgnb1 * LL down vs Δgnb1 * DD	0.0258669
TR_110207	-2.00286	Δgnb1 * LL down vs Δgnb1 * DD	0.000537738
TR_122974	-2.00234	Δgnb1 * LL down vs Δgnb1 * DD	0.000337768
TR_68950	-2.00164	Δgnb1 * LL down vs Δgnb1 * DD	0.000104498
TR_54391	-2.00159	Δgnb1 * LL down vs Δgnb1 * DD	0.00364694
TR_74804	-2.00148	Δgnb1 * LL down vs Δgnb1 * DD	0.000412682		Tubulin cofactor D
TR_53665	-2.00089	Δgnb1 * LL down vs Δgnb1 * DD	0.00565571
TR_77242	-2.0007	Δgnb1 * LL down vs Δgnb1 * DD	0.00168923		pfam01960, ArgJ, ArgJ family, identical to hypothetical protein FG06094.1 [Gibberella zeae PH-1]
