# Supplementary material for: The phosducin-like protein PhLP1 impacts regulation of glycoside hydrolases and light response in Trichoderma reesei
Source: BMC Genomics. 2011 Dec 19;12:613. doi: 10.1186/1471-2164-12-613 (PMC3267782; doi:10.1186/1471-2164-12-613)
Supplement: Additional file 4 — Regulation of glycoside hydrolase genes in QM9414 and the deletion strains Δphlp1, Δgnb1 and Δgng1. [file 1471-2164-12-613-S4.XLS]

## Sheet: GH regulation
							up-regulation				down-regulation				PhLP1-GNB1-GNG1 target
GENE_ID	Gene name	Description	Specification	group	all*	here**	WT	∆phlp1	∆gnb1	∆gng1	WT	∆phlp1	∆gnb1	∆gng1
120749	cel1A	b-glucosidase (GenBank acc. No. BAA74959)	cellulolytic enzyme	Glycoside Hydrolase Family 1 protein	2	1			X
120229		candidate xylanase	hemicellulolytic enzyme	Glycoside Hydrolase Family 10 protein	1	1	X	X	X	X
74223	xyn1	xylanase 1 (EC 3.2.1.8)	hemicellulolytic enzyme	Glycoside Hydrolase Family 11 protein	3	3						X	X
112392		candidate xylanase	hemicellulolytic enzyme	Glycoside Hydrolase Family 11 protein	3	3							X		X
123818	xyn2	xylanase 2 (EC 3.2.1.8)	hemicellulolytic enzyme	Glycoside Hydrolase Family 11 protein	3	3	X	X	X	X
123232	cel12A	endoglucanase	cellulolytic enzyme	Glycoside Hydrolase Family 12 protein	2	1	X	X	X	X
57128		candidate glycogen-debranching enzyme		Glycoside Hydrolase Family 13 protein	5	2						X		X
59578		candidate oligo-1,6-glucosidase		Glycoside Hydrolase Family 13 protein	5	2							X
65333		candidate a-glycosidase distantly related to glucoamylase and a,a-trehalase		Glycoside Hydrolase Family 15 protein	1	1			X
38536		candidate b-glycosidase related to b-1,3-1,4-glucanase		Glycoside Hydrolase Family 16 protein	16	11							X		X
41768		candidate b-glycosidase related to cell-wall modifying enzymes		Glycoside Hydrolase Family 16 protein	16	11						X	X		X
49274		candidate b-glycosidase related to b-1,3-1,4-glucanase		Glycoside Hydrolase Family 16 protein	16	11					X	X	X	X
50215		candidate b-glycosidase distantly related to endo-1,3-b-D-glucanase		Glycoside Hydrolase Family 16 protein	16	11			X
55886		candidate b-glycosidase related to b-1,3-1,4-glucanase		Glycoside Hydrolase Family 16 protein	16	11						X	X		X
65406		candidate b-glycosidase related to cell-wall modifying enzymes		Glycoside Hydrolase Family 16 protein	16	11							X
70542		candidate b-glycosidase distantly related to b-1,3-1,4-glucanase/lichenase		Glycoside Hydrolase Family 16 protein	16	11								X
71399		candidate b-glycosidase distantly related to b-1,3-glucanase		Glycoside Hydrolase Family 16 protein	16	11								X
73101		candidate b-glycosidase distantly related to b-1,3-1,4-glucanase		Glycoside Hydrolase Family 16 protein	16	11						X	X	X	X
122511		candidate endo-1,3(4)-b-glucanase		Glycoside Hydrolase Family 16 protein	16	11			X
123726		candidate endo-1,3(4)-b-glucanase		Glycoside Hydrolase Family 16 protein	16	11							X
2735	chi18-6	chitinase; fungal subgroup A chitinase		Glycoside Hydrolase Family 18 protein	20	13							X	X
56448	chit18-11	chitinase; fungal subgroup A chitinase		Glycoside Hydrolase Family 18 protein	20	13							X
59082	chi18-2	candidate b-glycosidase related to chitinase; fungal subgroup A chitinase		Glycoside Hydrolase Family 18 protein	20	13						X		X
59791	chi18-15	candidate chitinase related to bacterial chitinases, does not belong to a fungal subgroup		Glycoside Hydrolase Family 18 protein	20	13						X	X
62704	chi18-3	chitinase; fungal subgroup A chitinase		Glycoside Hydrolase Family 18 protein	20	13							X
65162		candidate b-glycosidase related to chitinase		Glycoside Hydrolase Family 18 protein	20	13							X
71245	chi18-1	chitinase, precursor protein, extracellular, contains chitin binding domain, type 1		Glycoside Hydrolase Family 18 protein	20	13						X	X	X	X
72339	chi18-9	candidate b-glycosidase related to chitinase; CHI18-9 (GenBank acc. No. CDAA05857); fungal subgroup C chitinase		Glycoside Hydrolase Family 18 protein	20	13			X
80833	chi18-5	chitinase, fungal subgroup A chitinase; known as ECH42 in other Trichoderma species		Glycoside Hydrolase Family 18 protein	20	13		X
108346	chi18-8	candidate b-glycosidase related to chitinase; CHI18-8 (GenBank acc. No. DAA05856); fungal subgroup C chitinase		Glycoside Hydrolase Family 18 protein	20	13						X	X	X	X
110317	chi18-17	chitinase; C-terminal CBM1 module; fungal subgroup B chitinase		Glycoside Hydrolase Family 18 protein	20	13							X
119859	chi18-13	chitinase; fungal subgroup B chitinase		Glycoside Hydrolase Family 18 protein	20	13							X
124043	chi18-14	chitinase; fungal subgroup B chitinase		Glycoside Hydrolase Family 18 protein	20	13						X	X	X
5836		candidate b-mannosidase		Glycoside Hydrolase Family 2 protein	7	4						X	X
59689		candidate b-mannosidase		Glycoside Hydrolase Family 2 protein	7	4						X		X
62166		candidate b-mannosidase		Glycoside Hydrolase Family 2 protein	7	4			X
69245		candidate b-mannosidase		Glycoside Hydrolase Family 2 protein	7	4	X
105931		candidate b-glycosidase distantly related to N-acetyl-b-D-glucosaminidase		Glycoside Hydrolase Family 20 protein	3	1						X	X
109278		candidate b-glycosidase distantly related to lysozyme		Glycoside Hydrolase Family 24 protein	1	1							X
103458		candidate b-glycosidase related to lysozyme		Glycoside Hydrolase Family 25 protein	1	1							X
27219		candidate a-glycosidase related to a-galactosidase		Glycoside Hydrolase Family 27 protein	8	5						X	X	X	X
27259		candidate a-glycosidase related to a-galactosidase		Glycoside Hydrolase Family 27 protein	8	5							X
59391		candidate a-galactosidase		Glycoside Hydrolase Family 27 protein	8	5						X		X
65986		candidate a-galactosidase		Glycoside Hydrolase Family 27 protein	8	5						X	X	X	X
75015		candidate a-glycosidase related to a-galactosidase		Glycoside Hydrolase Family 27 protein	8	5							X
70186		candidate a-glycosidase related to exo-polygalacturonase		Glycoside Hydrolase Family 28 protein	4	2								X	X
103049		candidate a-glycosidase related to exo-polygalacturonase		Glycoside Hydrolase Family 28 protein	4	2						X			X
46816	cel3D	b-glucosidase (GenBank acc. No. AAP57759)	cellulolytic enzyme	Glycoside Hydrolase Family 3 protein	13	3			X
76227	cel3E	b-glucosidase (genBank acc. No. AAP57760)	cellulolytic enzyme	Glycoside Hydrolase Family 3 protein	13	3								X
121127	bxl1	b-xylosidase (GenBank acc. No.CAA93248)		Glycoside Hydrolase Family 3 protein	13	3	X		X
3094		candidate b-1,6-glucanase; similar to T. harzianum BGN16.3 (GenBank acc no Q8J0I9)		Glycoside Hydrolase Family 30 protein	2	2						X	X	X	X
69736		candidate b-1,6-glucanase		Glycoside Hydrolase Family 30 protein	2	2							X
69944		candidate a-xylosidase		Glycoside Hydrolase Family 31 protein	4	2	X		X
82235		candidate a-glucosidase (required for normal cell wall synthesis)		Glycoside Hydrolase Family 31 protein	4	2		X	X	X
124016	agl2	a-galactosidase(GenBank acc. No. CAA93245) (EC 3.2.1.22)		Glycoside Hydrolase Family 36 protein	2	1			X
73102		candidate b-glycosidase		Glycoside Hydrolase Family 39 protein	1	1						X			X
3739		candidate b-xylosidase	hemicellulolytic enzyme	Glycoside Hydrolase Family 43 protein	2	1			X
56996	man5A	mannan endo-1,4-b-mannosidase (EC 3.2.1.78); C-terminal CBM1 module		Glycoside Hydrolase Family 5 protein	11	7	X		X
64375		candidate exo-b-1,3-glucanase		Glycoside Hydrolase Family 5 protein	11	7							X
64906		candidate b-1,6-glucanase; similar to T. harzianum B16-2 (GenBank acc. No. CAA55789) and T. virens BGN3 (AAL84696)		Glycoside Hydrolase Family 5 protein	11	7						X	X	X	X
69276		candidate b-glycosidase distantly related to xylanase		Glycoside Hydrolase Family 5 protein	11	7	X	X	X	X
71554		candidate b-glycosidase distantly related to b-mannanase		Glycoside Hydrolase Family 5 protein	11	7							X
111849	xyn4	xylanase 4	hemicellulolytic enzyme	Glycoside Hydrolase Family 5 protein	11	7			X
120312	cel5A	endo-1,4-glucanase EGL2	cellulolytic enzyme	Glycoside Hydrolase Family 5 protein	11	7	X		X
55319		candidate a-L-arabinofuranosidase	hemicellulolytic enzyme	Glycoside Hydrolase Family 54 protein	2	1	X	X		X
54242		candidate b-glycosidase related to b-1,3-glucanase		Glycoside Hydrolase Family 55 protein	6	5							X
56418		candidate b-1,3-exoglucanase		Glycoside Hydrolase Family 55 protein	6	5						X	X	X	X
73248		candidate b-1,3-exoglucanase		Glycoside Hydrolase Family 55 protein	6	5							X	X	X
108776		candidate b-1,3-glucanase; similar to T. harzianum BGN13.1 (GenBank acc.no.CAA58889) and T. virens BGN2 (AAL84695)		Glycoside Hydrolase Family 55 protein	6	5							X	X
70845		candidate b-1,3 glucanase; similar to T. virens BGN1 (GenBank acc. No. AAL84694)		Glycoside Hydrolase Family 55 protein	6	5							X
72567	cel6A;cbh2	cellobiohydrolase	cellulolytic enzyme	Glycoside Hydrolase Family 6 protein	1	1	X		X
73643	cel61A	endo-1,4-glucanase EGL4	cellulolytic enzyme	Glycoside Hydrolase Family 61 protein	3	2			X		X
120961	cel61B	endo-1,4-glucanase	cellulolytic enzyme	Glycoside Hydrolase Family 61 protein	3	2			X
76210	abf2	a-L-arabinofuranosidase (GenBand acc. No. AAP57750)	hemicellulolytic enzyme	Glycoside Hydrolase Family 62 protein	1	1	X		X	X
75036		candidate a-glucosidase		Glycoside Hydrolase Family 63 protein	2	1						X
65137		candidate b-glycosidase distantly related to b-1,3-glucanase		Glycoside Hydrolase Family 64 protein	3	3						X	X	X	X
123639		candidate b-glycosidase distantly related to b-1,3-glucanase		Glycoside Hydrolase Family 64 protein	3	3			X
124175		candidate b-glycosidase distantly related to b-1,3-glucanase		Glycoside Hydrolase Family 64 protein	3	3							X		X
123456		candidate acid trehalase		Glycoside Hydrolase Family 65 protein	2	1			X	X
72526	glr1	a-glucuronidase (GenBand acc.no. CAA92949)	hemicellulolytic enzyme	Glycoside Hydrolase Family 67 protein	1	1	X		X	X
123989	cel7A; cbh1	cellobiohydrolase		Glycoside Hydrolase Family 7 protein	2	2	X	X	X	X
122081	cel7B	endo-1,4-glucanase EGL1; C-terminal CBM1	cellulolytic enzyme	Glycoside Hydrolase Family 7 protein	2	2			X
71532		candidate a-glycosidase distantly related to a-1,3-glucanase		Glycoside Hydrolase Family 71 protein	4	2			X
108672		candidate a-1,3-glucanase		Glycoside Hydrolase Family 71 protein	4	2							X		X
78713		candidate b-1,3-glucanosyltransglycosylase		Glycoside Hydrolase Family 72 protein	5	1	X		X
49081	cel74A	candidate xyloglucanase; EGL6	cellulolytic enzyme	Glycoside Hydrolase Family 74 protein	1	1	X		X
42152		candidate b-glycosidase related to chitosanase		Glycoside Hydrolase Family 75 protein	3	3						X	X		X
66789		candidate b-glycosidase related to chitosanase		Glycoside Hydrolase Family 75 protein	3	3						X	X		X
70341		candidate b-glycosidase related to chitosanase		Glycoside Hydrolase Family 75 protein	3	3							X	X	X
71394		candidate b-glycosidase related to b-glucuronidase		Glycoside Hydrolase Family 79 protein	4	1						X	X	X	X
73256		candidate b-glycosidase related to endo-b-1,3-glucanase		Glycoside Hydrolase Family 81 protein	2	2							X
79602		candidate b-glycosidase related to endo-b-1,3-glucanase		Glycoside Hydrolase Family 81 protein	2	2						X	X	X
60635		candidate a-glycosidase distantly related to a-1,2-mannosidase		Glycoside Hydrolase Family 92 protein	7	5						X	X	X
69493		candidate a-glycosidase distantly related to a-1,2-mannosidase		Glycoside Hydrolase Family 92 protein	7	5							X
74198		candidate a-glycosidase		Glycoside Hydrolase Family 92 protein	7	5						X
79921		candidate a-glycosidase distantly related to a-1,2-mannosidase		Glycoside Hydrolase Family 92 protein	7	5						X	X
111733		candidate a-glycosidase distantly related to a-1,2-mannosidase		Glycoside Hydrolase Family 92 protein	7	5						X
5807		candidate a-glycosidase distantly related to a-1,2-L-fucosidase	hemicellulolytic enzyme	Glycoside Hydrolase Family 95 protein	4	2								X
58802		candidate a-glycosidase distantly related to a-1,2-L-fucosidase	hemicellulolytic enzyme	Glycoside Hydrolase Family 95 protein	4	2							X
*	total number of genes belonging to this GH family in T. reesei
**	number of genes of this GH family being potentially regulated by light, as described in this study
	If all genes of a glycoside hydrolase family are potentially light responsive, members of this family are given in bold
