# Supplementary material for: The phosducin-like protein PhLP1 impacts regulation of glycoside hydrolases and light response in Trichoderma reesei
Source: BMC Genomics. 2011 Dec 19;12:613. doi: 10.1186/1471-2164-12-613 (PMC3267782; doi:10.1186/1471-2164-12-613)
Supplement: Additional file 5 — Targets of PhLP1. Genes at least two-fold differentially regulated in the Δphlp1 deletion strain compared to QM9414 in light and darkness. [file 1471-2164-12-613-S5.XLS]

## Sheet: Δphlp1 LL up
Genes at least twofold upregulated in the Δphlp1 deletion strain in light compared to the parental strain QM9414 in light
Protein ID	Fold-Change	Fold-Change Description	p-value	Name	Description
TR_5000	11.0996	Δphlp1 * LL up vs QM9414 * LL	2.13861e-05
TR_124175	10.0095	Δphlp1 * LL up vs QM9414 * LL	3.49487e-05		candidate b-glycosidase distantly related to b-1,3-glucanase
TR_54352	8.1658	Δphlp1 * LL up vs QM9414 * LL	2.62027e-08
TR_80879	7.26116	Δphlp1 * LL up vs QM9414 * LL	0.000736733
TR_80833	5.96977	Δphlp1 * LL up vs QM9414 * LL	0.000113641	chi18-5	chitinase, fungal subgroup A chitinase; known as ECH42 in other Trichoderma species
TR_124210	5.25086	Δphlp1 * LL up vs QM9414 * LL	0.00263079	hH3	histone H3
TR_122271	5.12052	Δphlp1 * LL up vs QM9414 * LL	0.00237609
TR_108018	4.92301	Δphlp1 * LL up vs QM9414 * LL	1.37494e-05
TR_111494	4.85988	Δphlp1 * LL up vs QM9414 * LL	5.02357e-05
TR_73173	4.49793	Δphlp1 * LL up vs QM9414 * LL	0.000486974	hfb1	hydrophobin belonging to the class II of fungal hydrophobins PMID:8631337
TR_3267	4.4108	Δphlp1 * LL up vs QM9414 * LL	1.19544e-06
TR_59726	4.22442	Δphlp1 * LL up vs QM9414 * LL	0.00479822		TRE59726, hypothetical DNA photolyase, N-terminal, class 1, FAD-binding; related to Gloeobacter violaceus Cryptochrome DASH
TR_123955	3.95931	Δphlp1 * LL up vs QM9414 * LL	3.9024e-05		hypothetical protein bearing a cerato-platanin domain, related to N. crassa SnodProt1
TR_81082	3.95438	Δphlp1 * LL up vs QM9414 * LL	0.000525695
TR_68941	3.82982	Δphlp1 * LL up vs QM9414 * LL	0.00210889
TR_71259	3.79654	Δphlp1 * LL up vs QM9414 * LL	0.000470591		similar to triacylglycerol lipase
TR_119806	3.79132	Δphlp1 * LL up vs QM9414 * LL	6.9866e-07
TR_122929	3.57986	Δphlp1 * LL up vs QM9414 * LL	0.000334755
TR_73643	3.54783	Δphlp1 * LL up vs QM9414 * LL	0.00143776	cel61A	endo-1,4-glucanase; CEL61A (EGL4)
TR_80086	3.48644	Δphlp1 * LL up vs QM9414 * LL	0.000545277
TR_124016	3.37248	Δphlp1 * LL up vs QM9414 * LL	0.00938626	agl2	a-galactosidase AGL2 (GenBank acc. No. CAA93245) (EC 3.2.1.22)
TR_22512	3.28274	Δphlp1 * LL up vs QM9414 * LL	0.0289263
TR_72086	3.25293	Δphlp1 * LL up vs QM9414 * LL	0.00715059		COG0624, ArgE, Acetylornithine deacetylase/Succinyl-diaminopimelate desuccinylase and related deacylases
TR_56003	3.11902	Δphlp1 * LL up vs QM9414 * LL	1.10648e-08
TR_79779	2.98345	Δphlp1 * LL up vs QM9414 * LL	5.30012e-05		protein with COOH terminal WSC domains possibly involved in carbohydrate binding
TR_79933	2.95052	Δphlp1 * LL up vs QM9414 * LL	0.0128888		Halotolerance PAPS phosphatase
TR_105449	2.92361	Δphlp1 * LL up vs QM9414 * LL	0.00439276
TR_120975	2.88817	Δphlp1 * LL up vs QM9414 * LL	0.00116489
TR_121605	2.88396	Δphlp1 * LL up vs QM9414 * LL	0.000822861
TR_123199	2.87998	Δphlp1 * LL up vs QM9414 * LL	0.00387394
TR_45456	2.85733	Δphlp1 * LL up vs QM9414 * LL	0.0123422
TR_124256	2.81642	Δphlp1 * LL up vs QM9414 * LL	0.000117607		phospholipase-like protein
TR_80288	2.77103	Δphlp1 * LL up vs QM9414 * LL	0.0341568
TR_122579	2.76452	Δphlp1 * LL up vs QM9414 * LL	0.000163523
TR_78176	2.73572	Δphlp1 * LL up vs QM9414 * LL	0.0250022		candidate b-1,3-glucan synthase
TR_111923	2.72989	Δphlp1 * LL up vs QM9414 * LL	0.000125654
TR_76359	2.69775	Δphlp1 * LL up vs QM9414 * LL	7.90603e-05
TR_54052	2.68263	Δphlp1 * LL up vs QM9414 * LL	0.0290668
TR_81423	2.67321	Δphlp1 * LL up vs QM9414 * LL	0.0195641
TR_121824	2.67175	Δphlp1 * LL up vs QM9414 * LL	0.0201583	acl1	ATP citrate lyase, alpha subunit
TR_68997	2.66362	Δphlp1 * LL up vs QM9414 * LL	0.000373659
TR_124249	2.66103	Δphlp1 * LL up vs QM9414 * LL	0.00654641
TR_78223	2.63125	Δphlp1 * LL up vs QM9414 * LL	0.00031656
TR_21152	2.61466	Δphlp1 * LL up vs QM9414 * LL	0.0295272
TR_120821	2.59251	Δphlp1 * LL up vs QM9414 * LL	0.00985177
TR_121294	2.58732	Δphlp1 * LL up vs QM9414 * LL	9.93651e-06		candidate b-glycosidase realted to b-1,3-1,4-glucanase
TR_58602	2.57636	Δphlp1 * LL up vs QM9414 * LL	0.000879578
TR_50429	2.56748	Δphlp1 * LL up vs QM9414 * LL	0.0190396
TR_106171	2.55222	Δphlp1 * LL up vs QM9414 * LL	0.0155152
TR_109828	2.54118	Δphlp1 * LL up vs QM9414 * LL	0.000371001
TR_123191	2.50247	Δphlp1 * LL up vs QM9414 * LL	0.00575415
TR_104211	2.49465	Δphlp1 * LL up vs QM9414 * LL	0.00278752
TR_71170	2.49072	Δphlp1 * LL up vs QM9414 * LL	0.00221482
TR_66041	2.47607	Δphlp1 * LL up vs QM9414 * LL	0.0248421
TR_119552	2.47235	Δphlp1 * LL up vs QM9414 * LL	0.0343259
TR_111251	2.46708	Δphlp1 * LL up vs QM9414 * LL	0.00250783
TR_119816	2.45532	Δphlp1 * LL up vs QM9414 * LL	0.00922856
TR_106480	2.45109	Δphlp1 * LL up vs QM9414 * LL	0.00843476
TR_123976	2.44166	Δphlp1 * LL up vs QM9414 * LL	0.000900296
TR_107850	2.42777	Δphlp1 * LL up vs QM9414 * LL	0.000209882
TR_47268	2.39236	Δphlp1 * LL up vs QM9414 * LL	0.0216468		candidate b-glucosidase
TR_80167	2.38006	Δphlp1 * LL up vs QM9414 * LL	0.0189231	hH4.2	histone H4 variant
TR_45971	2.36896	Δphlp1 * LL up vs QM9414 * LL	0.0143968
TR_39426	2.3681	Δphlp1 * LL up vs QM9414 * LL	0.00553576
TR_58521	2.34705	Δphlp1 * LL up vs QM9414 * LL	0.0204476
TR_121178	2.34421	Δphlp1 * LL up vs QM9414 * LL	0.00292393
TR_109944	2.33534	Δphlp1 * LL up vs QM9414 * LL	0.0271517
TR_66766	2.3339	Δphlp1 * LL up vs QM9414 * LL	0.000649504
TR_75271	2.31395	Δphlp1 * LL up vs QM9414 * LL	0.02757
TR_119902	2.2932	Δphlp1 * LL up vs QM9414 * LL	0.0244579
TR_121804	2.29246	Δphlp1 * LL up vs QM9414 * LL	0.0308293		Candidate ribosomal protein S15.
TR_111875	2.27348	Δphlp1 * LL up vs QM9414 * LL	0.00851288
TR_80056	2.27301	Δphlp1 * LL up vs QM9414 * LL	0.000341387
TR_77932	2.2675	Δphlp1 * LL up vs QM9414 * LL	0.0187162		Possible ribosomal protein L30.
TR_120823	2.22785	Δphlp1 * LL up vs QM9414 * LL	0.00571921		secreted aldose epimerase (tre44592). Putative cell wall mannoprotein. Ser/Thr-rich.
TR_123327	2.22607	Δphlp1 * LL up vs QM9414 * LL	6.70753e-05
TR_64869	2.2239	Δphlp1 * LL up vs QM9414 * LL	0.0104665
TR_76758	2.21951	Δphlp1 * LL up vs QM9414 * LL	0.00768725		maltose permease
TR_44362	2.21768	Δphlp1 * LL up vs QM9414 * LL	0.00548851
TR_82049	2.21723	Δphlp1 * LL up vs QM9414 * LL	0.00434638
TR_122992	2.21579	Δphlp1 * LL up vs QM9414 * LL	0.0119279		distantly related to b-glycosyltransferases
TR_122124	2.21129	Δphlp1 * LL up vs QM9414 * LL	0.0101532
TR_61055	2.2111	Δphlp1 * LL up vs QM9414 * LL	0.00018331
TR_69303	2.20957	Δphlp1 * LL up vs QM9414 * LL	0.0016688
TR_22694	2.1906	Δphlp1 * LL up vs QM9414 * LL	0.0443102
TR_51130	2.18833	Δphlp1 * LL up vs QM9414 * LL	0.0310878
TR_107743	2.18714	Δphlp1 * LL up vs QM9414 * LL	0.0190946
TR_112460	2.17476	Δphlp1 * LL up vs QM9414 * LL	0.021813		pfam00755, Carn_acyltransf, Choline/Carnitine o-acyltransferase
TR_43371	2.16323	Δphlp1 * LL up vs QM9414 * LL	0.00851115
TR_74421	2.16271	Δphlp1 * LL up vs QM9414 * LL	0.00413709
TR_73924	2.16257	Δphlp1 * LL up vs QM9414 * LL	0.00192778		possible homolog of ABC4 from Venturia inaequalis
TR_77218	2.15455	Δphlp1 * LL up vs QM9414 * LL	0.000949462
TR_77887	2.14684	Δphlp1 * LL up vs QM9414 * LL	0.0250332
TR_49864	2.14347	Δphlp1 * LL up vs QM9414 * LL	0.00910019
TR_4479	2.13344	Δphlp1 * LL up vs QM9414 * LL	0.0309909
TR_82017	2.12709	Δphlp1 * LL up vs QM9414 * LL	0.0197998
TR_78347	2.11486	Δphlp1 * LL up vs QM9414 * LL	0.0108082		3-deoxy-7-phosphoheptulonate synthase
TR_41501	2.10902	Δphlp1 * LL up vs QM9414 * LL	0.000427874
TR_120828	2.09578	Δphlp1 * LL up vs QM9414 * LL	0.0174807
TR_120837	2.09072	Δphlp1 * LL up vs QM9414 * LL	2.55111e-05
TR_119989	2.08248	Δphlp1 * LL up vs QM9414 * LL	0.0326619	hfb2	hydrophobin belonging to the class II of fungal hydrophobins, PMID:9346297
TR_67504	2.08009	Δphlp1 * LL up vs QM9414 * LL	0.00411192		Predicted gene product contains Interpro motif IPR001865 that is typical of ribosomal protein S2.
TR_73708	2.07729	Δphlp1 * LL up vs QM9414 * LL	0.000723266		hypothetical protein
TR_22625	2.07516	Δphlp1 * LL up vs QM9414 * LL	0.00439399
TR_122296	2.0467	Δphlp1 * LL up vs QM9414 * LL	0.0124806	cit1	citrate (Si)-synthase
TR_122529	2.03983	Δphlp1 * LL up vs QM9414 * LL	0.0112018
TR_106781	2.02855	Δphlp1 * LL up vs QM9414 * LL	0.00410969
TR_34197	2.02525	Δphlp1 * LL up vs QM9414 * LL	0.00014473
TR_102851	2.01636	Δphlp1 * LL up vs QM9414 * LL	0.00309268
TR_47330	2.01255	Δphlp1 * LL up vs QM9414 * LL	0.0210552
TR_120363	2.01196	Δphlp1 * LL up vs QM9414 * LL	0.00370196
TR_120110	2.00914	Δphlp1 * LL up vs QM9414 * LL	0.00687202
TR_123650	2.00277	Δphlp1 * LL up vs QM9414 * LL	0.00144989

## Sheet: Δphlp1 LL down
Genes at least twofold downregulated in the Δphlp1 deletion strain in light compared to the parental strain QM9414 in light
Protein ID	Fold-Change	Fold-Change Description	p-value	Name	Description
TR_62693	-11.95	Δphlp1 * LL down vs QM9414 * LL	1.86279e-08		TRE62693, candidate ABC-transporter, related to a-factor exporter Ste6p (26 % identity)
TR_58366	-9.14058	Δphlp1 * LL down vs QM9414 * LL	0.00030406
TR_70520	-8.17127	Δphlp1 * LL down vs QM9414 * LL	2.0445e-06
TR_56700	-7.32605	Δphlp1 * LL down vs QM9414 * LL	1.56737e-05
TR_108975	-7.05128	Δphlp1 * LL down vs QM9414 * LL	0.000980841
TR_107329	-6.73952	Δphlp1 * LL down vs QM9414 * LL	6.42874e-05
TR_104425	-6.5311	Δphlp1 * LL down vs QM9414 * LL	0.00319647
TR_106936	-5.68029	Δphlp1 * LL down vs QM9414 * LL	9.15495e-05
TR_105869	-5.05575	Δphlp1 * LL down vs QM9414 * LL	6.44356e-05		Distantly related to Hypocrea lixii QID3, a putative cell wall protein. Has a C-terminal class II hydrophobin domain.
TR_106516	-5.03697	Δphlp1 * LL down vs QM9414 * LL	3.92029e-06
TR_53722	-5.023	Δphlp1 * LL down vs QM9414 * LL	1.04485e-05
TR_105106	-4.84877	Δphlp1 * LL down vs QM9414 * LL	1.0208e-06
TR_33029	-4.75032	Δphlp1 * LL down vs QM9414 * LL	0.00300706
TR_69957	-4.61874	Δphlp1 * LL down vs QM9414 * LL	0.000148467		Predicted transporter (major facilitator superfamily) / hypothetical maltose permease
TR_109304	-4.60364	Δphlp1 * LL down vs QM9414 * LL	0.00100236
TR_70608	-4.51274	Δphlp1 * LL down vs QM9414 * LL	0.000141456
TR_106178	-4.48056	Δphlp1 * LL down vs QM9414 * LL	0.000248785
TR_68705	-4.45015	Δphlp1 * LL down vs QM9414 * LL	4.64629e-05
TR_106475	-4.37038	Δphlp1 * LL down vs QM9414 * LL	0.00147758
TR_122614	-4.3348	Δphlp1 * LL down vs QM9414 * LL	9.29085e-06
TR_109560	-4.29267	Δphlp1 * LL down vs QM9414 * LL	9.67699e-05
TR_109237	-4.29155	Δphlp1 * LL down vs QM9414 * LL	8.96844e-05
TR_56328	-4.28696	Δphlp1 * LL down vs QM9414 * LL	0.000263181		distantly related to b-glycosyltransferases
TR_71125	-4.27768	Δphlp1 * LL down vs QM9414 * LL	2.36625e-07
TR_124059	-4.21528	Δphlp1 * LL down vs QM9414 * LL	1.62178e-05
TR_120877	-4.21315	Δphlp1 * LL down vs QM9414 * LL	2.00106e-05
TR_110797	-4.15701	Δphlp1 * LL down vs QM9414 * LL	0.000103592
TR_53961	-4.12565	Δphlp1 * LL down vs QM9414 * LL	0.00111412
TR_104458	-4.07268	Δphlp1 * LL down vs QM9414 * LL	5.97948e-05
TR_112396	-4.03733	Δphlp1 * LL down vs QM9414 * LL	1.72615e-06
TR_53282	-4.03675	Δphlp1 * LL down vs QM9414 * LL	0.000938488
TR_105336	-4.00474	Δphlp1 * LL down vs QM9414 * LL	2.97643e-05
TR_23382	-4.00161	Δphlp1 * LL down vs QM9414 * LL	0.000123182
TR_65114	-3.99117	Δphlp1 * LL down vs QM9414 * LL	5.18438e-05
TR_67866	-3.98837	Δphlp1 * LL down vs QM9414 * LL	0.00236904
TR_5182	-3.98318	Δphlp1 * LL down vs QM9414 * LL	2.46185e-07
TR_68274	-3.95636	Δphlp1 * LL down vs QM9414 * LL	0.000591762
TR_49589	-3.94425	Δphlp1 * LL down vs QM9414 * LL	0.00392039
TR_108155	-3.93369	Δphlp1 * LL down vs QM9414 * LL	0.000164807
TR_104556	-3.91626	Δphlp1 * LL down vs QM9414 * LL	4.59624e-05
TR_108874	-3.91049	Δphlp1 * LL down vs QM9414 * LL	0.00871895
TR_67717	-3.83101	Δphlp1 * LL down vs QM9414 * LL	1.30528e-07
TR_107913	-3.82128	Δphlp1 * LL down vs QM9414 * LL	0.000216518
TR_31134	-3.81407	Δphlp1 * LL down vs QM9414 * LL	5.08924e-05		candidate isoprenylcysteine carboxyl methyltransferase, involved in posttranslational modification of CaaX-domain proteins, probably with signaling function
TR_102855	-3.78201	Δphlp1 * LL down vs QM9414 * LL	3.32498e-05		Contains a possible InterPro domain corresponding to a putative methyltransferase. Shares significant amino acid sequence identity (E = 0.0) with yeast TRM9 (tRNA carboxylmethyl transferase).
TR_124056	-3.76641	Δphlp1 * LL down vs QM9414 * LL	2.78034e-05
TR_111170	-3.75994	Δphlp1 * LL down vs QM9414 * LL	0.000482255
TR_34493	-3.75666	Δphlp1 * LL down vs QM9414 * LL	0.00404984	hpp1	a-type peptide pheromone precursor hpp1
TR_63435	-3.75583	Δphlp1 * LL down vs QM9414 * LL	6.68789e-06
TR_108384	-3.74759	Δphlp1 * LL down vs QM9414 * LL	0.00482803
TR_65583	-3.73958	Δphlp1 * LL down vs QM9414 * LL	7.30507e-05
TR_110323	-3.73423	Δphlp1 * LL down vs QM9414 * LL	5.75977e-05
TR_57643	-3.72524	Δphlp1 * LL down vs QM9414 * LL	0.000865861
TR_112328	-3.71613	Δphlp1 * LL down vs QM9414 * LL	0.000580496
TR_67013	-3.70906	Δphlp1 * LL down vs QM9414 * LL	1.84241e-06
TR_70838	-3.7053	Δphlp1 * LL down vs QM9414 * LL	0.00103245
TR_59065	-3.70061	Δphlp1 * LL down vs QM9414 * LL	0.000122322
TR_41325	-3.69692	Δphlp1 * LL down vs QM9414 * LL	1.36136e-05
TR_66753	-3.68777	Δphlp1 * LL down vs QM9414 * LL	0.000189726
TR_66345	-3.6768	Δphlp1 * LL down vs QM9414 * LL	0.000194146		Mn superoxide dismutase
TR_104067	-3.67588	Δphlp1 * LL down vs QM9414 * LL	3.42411e-05
TR_102780	-3.6743	Δphlp1 * LL down vs QM9414 * LL	0.00336557
TR_121337	-3.67303	Δphlp1 * LL down vs QM9414 * LL	0.000711658
TR_102773	-3.6516	Δphlp1 * LL down vs QM9414 * LL	2.66675e-05
TR_55681	-3.65044	Δphlp1 * LL down vs QM9414 * LL	0.0012678
TR_103135	-3.64831	Δphlp1 * LL down vs QM9414 * LL	0.000163769
TR_111955	-3.6422	Δphlp1 * LL down vs QM9414 * LL	0.000649215
TR_71394	-3.63987	Δphlp1 * LL down vs QM9414 * LL	1.93594e-05		candidate b-glycosidase related to b-glucuronidase
TR_76238	-3.62069	Δphlp1 * LL down vs QM9414 * LL	0.000129313
TR_109075	-3.61995	Δphlp1 * LL down vs QM9414 * LL	0.000200854
TR_109367	-3.61983	Δphlp1 * LL down vs QM9414 * LL	0.000305798
TR_104368	-3.61368	Δphlp1 * LL down vs QM9414 * LL	0.000202354
TR_120215	-3.61211	Δphlp1 * LL down vs QM9414 * LL	3.87991e-06
TR_105206	-3.59551	Δphlp1 * LL down vs QM9414 * LL	6.808e-05
TR_109489	-3.58698	Δphlp1 * LL down vs QM9414 * LL	2.43326e-06
TR_109199	-3.58502	Δphlp1 * LL down vs QM9414 * LL	0.00172557
TR_58672	-3.58266	Δphlp1 * LL down vs QM9414 * LL	0.000205981
TR_4941	-3.57983	Δphlp1 * LL down vs QM9414 * LL	2.25866e-05
TR_106869	-3.57507	Δphlp1 * LL down vs QM9414 * LL	0.0103502
TR_67778	-3.56476	Δphlp1 * LL down vs QM9414 * LL	7.66654e-05
TR_108893	-3.5647	Δphlp1 * LL down vs QM9414 * LL	7.42697e-07
TR_109320	-3.56369	Δphlp1 * LL down vs QM9414 * LL	0.00023137
TR_110902	-3.56194	Δphlp1 * LL down vs QM9414 * LL	0.00157953
TR_107494	-3.55593	Δphlp1 * LL down vs QM9414 * LL	0.00018672
TR_58511	-3.55418	Δphlp1 * LL down vs QM9414 * LL	6.10556e-09		pfam00324, AA_permease, Amino acid permease
TR_105532	-3.54984	Δphlp1 * LL down vs QM9414 * LL	0.0025914
TR_53025	-3.54946	Δphlp1 * LL down vs QM9414 * LL	0.00119049
TR_70912	-3.54753	Δphlp1 * LL down vs QM9414 * LL	0.000245388
TR_105912	-3.54583	Δphlp1 * LL down vs QM9414 * LL	2.57504e-06
TR_107502	-3.54005	Δphlp1 * LL down vs QM9414 * LL	0.000180427
TR_110271	-3.5394	Δphlp1 * LL down vs QM9414 * LL	5.58385e-08
TR_78713	-3.53169	Δphlp1 * LL down vs QM9414 * LL	4.609e-05
TR_67509	-3.52632	Δphlp1 * LL down vs QM9414 * LL	0.00156865
TR_67607	-3.5258	Δphlp1 * LL down vs QM9414 * LL	0.00017121
TR_110855	-3.52478	Δphlp1 * LL down vs QM9414 * LL	0.000376432
TR_38812	-3.52196	Δphlp1 * LL down vs QM9414 * LL	0.0333287
TR_109934	-3.52183	Δphlp1 * LL down vs QM9414 * LL	0.00709168
TR_69944	-3.51916	Δphlp1 * LL down vs QM9414 * LL	9.70981e-05		candidate a-xylosidase
TR_62091	-3.48933	Δphlp1 * LL down vs QM9414 * LL	0.000436198
TR_32639	-3.48851	Δphlp1 * LL down vs QM9414 * LL	0.000576761
TR_35726	-3.47373	Δphlp1 * LL down vs QM9414 * LL	6.23724e-06
TR_110238	-3.46964	Δphlp1 * LL down vs QM9414 * LL	0.000830776
TR_123777	-3.46632	Δphlp1 * LL down vs QM9414 * LL	0.0124115
TR_65171	-3.45325	Δphlp1 * LL down vs QM9414 * LL	3.65945e-05
TR_71245	-3.44642	Δphlp1 * LL down vs QM9414 * LL	0.00014657	chi18-1	chitinase, precursor protein, gextracellular, contains chitin binding domain, type 1
TR_67732	-3.43661	Δphlp1 * LL down vs QM9414 * LL	1.59508e-06
TR_102864	-3.43395	Δphlp1 * LL down vs QM9414 * LL	0.00138731		hyoothetical protein
TR_123881	-3.42927	Δphlp1 * LL down vs QM9414 * LL	3.6258e-05		N-terminal binuclear Zn cluster-containing/DNA binding domain-containing protein
TR_2343	-3.42503	Δphlp1 * LL down vs QM9414 * LL	0.000544314
TR_110078	-3.42316	Δphlp1 * LL down vs QM9414 * LL	0.000155927
TR_102467	-3.41993	Δphlp1 * LL down vs QM9414 * LL	0.000138839
TR_110471	-3.41357	Δphlp1 * LL down vs QM9414 * LL	0.000708978
TR_82014	-3.406	Δphlp1 * LL down vs QM9414 * LL	7.87863e-05		pfam01490, Aa_trans, Transmembrane amino acid transporter protein
TR_54789	-3.40311	Δphlp1 * LL down vs QM9414 * LL	9.3436e-05
TR_111205	-3.3916	Δphlp1 * LL down vs QM9414 * LL	0.00207579
TR_112094	-3.39108	Δphlp1 * LL down vs QM9414 * LL	1.25385e-05
TR_67707	-3.39049	Δphlp1 * LL down vs QM9414 * LL	0.00137158
TR_54226	-3.38969	Δphlp1 * LL down vs QM9414 * LL	0.000723255
TR_82619	-3.38611	Δphlp1 * LL down vs QM9414 * LL	0.0038618		arginosuccinate synthetase-like protein
TR_110966	-3.37889	Δphlp1 * LL down vs QM9414 * LL	0.00380043
TR_108182	-3.37066	Δphlp1 * LL down vs QM9414 * LL	0.00120465
TR_60467	-3.36212	Δphlp1 * LL down vs QM9414 * LL	0.000399613
TR_3094	-3.35822	Δphlp1 * LL down vs QM9414 * LL	0.000849514		candidate b-1,6-glucanase; similar to T. harzianum BGN16.3 (GenBank acc no Q8J0I9)
TR_4774	-3.35103	Δphlp1 * LL down vs QM9414 * LL	8.43721e-05
TR_107146	-3.35067	Δphlp1 * LL down vs QM9414 * LL	0.00140959
TR_82041	-3.34085	Δphlp1 * LL down vs QM9414 * LL	0.00031334
TR_102386	-3.33111	Δphlp1 * LL down vs QM9414 * LL	0.00248407
TR_106649	-3.32623	Δphlp1 * LL down vs QM9414 * LL	0.00119375
TR_63909	-3.32369	Δphlp1 * LL down vs QM9414 * LL	9.87226e-08
TR_103668	-3.32	Δphlp1 * LL down vs QM9414 * LL	0.00478947
TR_22453	-3.29985	Δphlp1 * LL down vs QM9414 * LL	0.00153771
TR_112237	-3.27877	Δphlp1 * LL down vs QM9414 * LL	0.0212593
TR_105290	-3.27805	Δphlp1 * LL down vs QM9414 * LL	7.7207e-05
TR_40074	-3.27692	Δphlp1 * LL down vs QM9414 * LL	0.000312085
TR_57101	-3.26947	Δphlp1 * LL down vs QM9414 * LL	0.00144938		hypothetical G-protein coupled receptor, PTH11 like (implicated in pathogenesis in M. grisea)
TR_67678	-3.26846	Δphlp1 * LL down vs QM9414 * LL	3.90242e-05		candidate chitinase
TR_105356	-3.26739	Δphlp1 * LL down vs QM9414 * LL	2.07532e-07
TR_105980	-3.26634	Δphlp1 * LL down vs QM9414 * LL	6.25499e-06		These fungal specific transcription factors belong to the Zn(2)- Cys(6) family.
TR_109243	-3.26537	Δphlp1 * LL down vs QM9414 * LL	0.00128732
TR_68925	-3.25994	Δphlp1 * LL down vs QM9414 * LL	2.09544e-05
TR_112147	-3.25762	Δphlp1 * LL down vs QM9414 * LL	0.000189056
TR_78585	-3.2536	Δphlp1 * LL down vs QM9414 * LL	0.00576683
TR_69928	-3.25303	Δphlp1 * LL down vs QM9414 * LL	5.24426e-06
TR_22510	-3.25201	Δphlp1 * LL down vs QM9414 * LL	3.03097e-05
TR_123473	-3.24595	Δphlp1 * LL down vs QM9414 * LL	3.60681e-05
TR_58574	-3.24578	Δphlp1 * LL down vs QM9414 * LL	0.00240738
TR_3287	-3.24114	Δphlp1 * LL down vs QM9414 * LL	0.00038016
TR_109357	-3.23936	Δphlp1 * LL down vs QM9414 * LL	6.06253e-05
TR_103147	-3.238	Δphlp1 * LL down vs QM9414 * LL	3.15472e-05
TR_58115	-3.22715	Δphlp1 * LL down vs QM9414 * LL	2.58068e-06
TR_103366	-3.22149	Δphlp1 * LL down vs QM9414 * LL	4.17472e-08
TR_106512	-3.2209	Δphlp1 * LL down vs QM9414 * LL	4.60395e-05
TR_110757	-3.21992	Δphlp1 * LL down vs QM9414 * LL	0.000158319
TR_111094	-3.21938	Δphlp1 * LL down vs QM9414 * LL	0.000819647		candidate carbohydrate-binding protein
TR_54395	-3.21714	Δphlp1 * LL down vs QM9414 * LL	1.70648e-06	rgs1	regulator of G-protein signaling related to Aspergillus nidulans FlbA, involved in virulence, conidiation and hydrophobin synthesis, regulates desensitization to alpha factor in S. cerevisiae
TR_80091	-3.20979	Δphlp1 * LL down vs QM9414 * LL	5.67623e-05		candidate quinate permease, contains 11 transmembrane domains
TR_103127	-3.20885	Δphlp1 * LL down vs QM9414 * LL	4.94076e-07
TR_74580	-3.20661	Δphlp1 * LL down vs QM9414 * LL	2.58038e-06
TR_58774	-3.20541	Δphlp1 * LL down vs QM9414 * LL	9.43823e-06
TR_70092	-3.19377	Δphlp1 * LL down vs QM9414 * LL	0.000153401
TR_112660	-3.18721	Δphlp1 * LL down vs QM9414 * LL	1.16226e-06
TR_59322	-3.18569	Δphlp1 * LL down vs QM9414 * LL	9.58552e-06
TR_72526	-3.18193	Δphlp1 * LL down vs QM9414 * LL	0.000436714		candidate a-glucuronidase GLR1 (GenBand acc.no. CAA92949)
TR_62475	-3.17872	Δphlp1 * LL down vs QM9414 * LL	0.00125075
TR_53872	-3.17826	Δphlp1 * LL down vs QM9414 * LL	1.31265e-05		pfam00920, ILVD_EDD, Dehydratase family
TR_103009	-3.17696	Δphlp1 * LL down vs QM9414 * LL	0.00793292
TR_60116	-3.17675	Δphlp1 * LL down vs QM9414 * LL	7.83651e-05
TR_26163	-3.16883	Δphlp1 * LL down vs QM9414 * LL	9.83283e-05		N-terminal binuclear Zn cluster-containing protein
TR_59402	-3.16559	Δphlp1 * LL down vs QM9414 * LL	0.000972151
TR_61858	-3.16296	Δphlp1 * LL down vs QM9414 * LL	6.90227e-06
TR_105379	-3.15372	Δphlp1 * LL down vs QM9414 * LL	0.000347143
TR_55407	-3.14722	Δphlp1 * LL down vs QM9414 * LL	0.0119741
TR_110329	-3.14683	Δphlp1 * LL down vs QM9414 * LL	0.000153938
TR_110901	-3.14614	Δphlp1 * LL down vs QM9414 * LL	0.000580279		This domain is found in a number of fungal transcription factors including transcriptional activator xlnR, yeast regulatory protein GAL4, and other transcription proteins regulating a variety of cellular and metabolic processes
TR_123431	-3.14486	Δphlp1 * LL down vs QM9414 * LL	0.000261065
TR_123797	-3.14443	Δphlp1 * LL down vs QM9414 * LL	5.74588e-05
TR_110891	-3.14239	Δphlp1 * LL down vs QM9414 * LL	0.00109416
TR_119857	-3.14155	Δphlp1 * LL down vs QM9414 * LL	0.00210594
TR_69613	-3.13938	Δphlp1 * LL down vs QM9414 * LL	3.0236e-07
TR_107853	-3.13422	Δphlp1 * LL down vs QM9414 * LL	0.000115641
TR_111318	-3.13237	Δphlp1 * LL down vs QM9414 * LL	7.39333e-05
TR_112030	-3.12931	Δphlp1 * LL down vs QM9414 * LL	0.0219618
TR_60825	-3.128	Δphlp1 * LL down vs QM9414 * LL	0.000119455
TR_70098	-3.11978	Δphlp1 * LL down vs QM9414 * LL	5.05585e-05		COG0531, PotE, Amino acid transporters
TR_69426	-3.11893	Δphlp1 * LL down vs QM9414 * LL	8.63924e-06
TR_58848	-3.11569	Δphlp1 * LL down vs QM9414 * LL	0.002558
TR_55999	-3.11266	Δphlp1 * LL down vs QM9414 * LL	2.72839e-05
TR_65085	-3.10955	Δphlp1 * LL down vs QM9414 * LL	0.00111245
TR_103597	-3.10252	Δphlp1 * LL down vs QM9414 * LL	0.000561766
TR_62522	-3.09775	Δphlp1 * LL down vs QM9414 * LL	0.000242044
TR_61293	-3.09419	Δphlp1 * LL down vs QM9414 * LL	1.65117e-05
TR_59763	-3.09294	Δphlp1 * LL down vs QM9414 * LL	4.65904e-05
TR_72627	-3.09008	Δphlp1 * LL down vs QM9414 * LL	1.80071e-05		hypothetical G-protein coupled receptor protein, family 2, secretin like, possibly involved in signal transduction, related to N. crassa NCU00786
TR_54508	-3.08891	Δphlp1 * LL down vs QM9414 * LL	8.24662e-05
TR_60418	-3.08828	Δphlp1 * LL down vs QM9414 * LL	0.000834419		aldehyde dehydrogenase
TR_109231	-3.08497	Δphlp1 * LL down vs QM9414 * LL	9.72514e-06
TR_49112	-3.07941	Δphlp1 * LL down vs QM9414 * LL	1.78694e-05		COG0001, HemL, Glutamate-1-semialdehyde aminotransferase
TR_112112	-3.07861	Δphlp1 * LL down vs QM9414 * LL	4.03033e-06
TR_71649	-3.07641	Δphlp1 * LL down vs QM9414 * LL	0.000157768		Contains possible InterPro domain motif corresponding to tRNA-dihydrouridine synthase.
TR_107974	-3.07272	Δphlp1 * LL down vs QM9414 * LL	0.000430731		bZIP transcription factor JlbA/IDI-4
TR_104867	-3.059	Δphlp1 * LL down vs QM9414 * LL	0.000147659
TR_104377	-3.05766	Δphlp1 * LL down vs QM9414 * LL	2.56534e-06
TR_63381	-3.05429	Δphlp1 * LL down vs QM9414 * LL	0.00268091
TR_108345	-3.05349	Δphlp1 * LL down vs QM9414 * LL	7.50928e-05
TR_111204	-3.05219	Δphlp1 * LL down vs QM9414 * LL	0.000372777
TR_70639	-3.03761	Δphlp1 * LL down vs QM9414 * LL	0.000683823
TR_103470	-3.03571	Δphlp1 * LL down vs QM9414 * LL	5.28892e-05
TR_71071	-3.03217	Δphlp1 * LL down vs QM9414 * LL	3.29219e-07
TR_107495	-3.03205	Δphlp1 * LL down vs QM9414 * LL	0.00275418
TR_109946	-3.02969	Δphlp1 * LL down vs QM9414 * LL	0.0039331
TR_111517	-3.0195	Δphlp1 * LL down vs QM9414 * LL	9.67282e-05
TR_80240	-3.01697	Δphlp1 * LL down vs QM9414 * LL	4.10409e-06	bga1	b-galactosidase (GenBank acc. No. CAD70669) (EC 3.2.1.23)
TR_110456	-3.01539	Δphlp1 * LL down vs QM9414 * LL	0.000832204
TR_106181	-3.01351	Δphlp1 * LL down vs QM9414 * LL	8.32864e-05
TR_103827	-3.00692	Δphlp1 * LL down vs QM9414 * LL	0.00316565
TR_56499	-3.00382	Δphlp1 * LL down vs QM9414 * LL	9.12774e-06
TR_62333	-3.00238	Δphlp1 * LL down vs QM9414 * LL	8.96448e-05
TR_66689	-2.9988	Δphlp1 * LL down vs QM9414 * LL	1.47568e-07		cd01321, ADGF, Adenosine deaminase-related growth factors
TR_66534	-2.99859	Δphlp1 * LL down vs QM9414 * LL	7.16717e-06
TR_123260	-2.99854	Δphlp1 * LL down vs QM9414 * LL	4.27708e-05
TR_2540	-2.99062	Δphlp1 * LL down vs QM9414 * LL	0.000198684
TR_109850	-2.99001	Δphlp1 * LL down vs QM9414 * LL	1.56811e-06
TR_110140	-2.98955	Δphlp1 * LL down vs QM9414 * LL	0.000163891
TR_106868	-2.98304	Δphlp1 * LL down vs QM9414 * LL	0.00180846
TR_110197	-2.98109	Δphlp1 * LL down vs QM9414 * LL	0.000102427
TR_43472	-2.97918	Δphlp1 * LL down vs QM9414 * LL	0.00912712
TR_62548	-2.97357	Δphlp1 * LL down vs QM9414 * LL	0.000170117
TR_61462	-2.97306	Δphlp1 * LL down vs QM9414 * LL	0.000221631
TR_61618	-2.97269	Δphlp1 * LL down vs QM9414 * LL	0.000101914
TR_111250	-2.97193	Δphlp1 * LL down vs QM9414 * LL	0.00150212
TR_103033	-2.97177	Δphlp1 * LL down vs QM9414 * LL	3.4071e-05		distantly related to alginate lyases
TR_71008	-2.96402	Δphlp1 * LL down vs QM9414 * LL	1.1485e-05
TR_112390	-2.96247	Δphlp1 * LL down vs QM9414 * LL	3.29371e-05
TR_79813	-2.96188	Δphlp1 * LL down vs QM9414 * LL	6.00183e-05
TR_41768	-2.96165	Δphlp1 * LL down vs QM9414 * LL	0.000842295
TR_24586	-2.95625	Δphlp1 * LL down vs QM9414 * LL	0.000135775		candidate non-ribosomal peptide synthetase
TR_76215	-2.95529	Δphlp1 * LL down vs QM9414 * LL	1.97017e-07
TR_107008	-2.95371	Δphlp1 * LL down vs QM9414 * LL	0.000150108
TR_103113	-2.95248	Δphlp1 * LL down vs QM9414 * LL	0.000908102
TR_53900	-2.9512	Δphlp1 * LL down vs QM9414 * LL	2.39915e-05
TR_73016	-2.94765	Δphlp1 * LL down vs QM9414 * LL	1.16555e-05		aryl-alcohol oxidase
TR_105867	-2.94644	Δphlp1 * LL down vs QM9414 * LL	9.11416e-05
TR_59838	-2.94381	Δphlp1 * LL down vs QM9414 * LL	5.11071e-08
TR_71192	-2.94316	Δphlp1 * LL down vs QM9414 * LL	0.00029715
TR_104557	-2.93439	Δphlp1 * LL down vs QM9414 * LL	0.000131332
TR_124330	-2.93406	Δphlp1 * LL down vs QM9414 * LL	0.00270122		shares amino acid sequence identity with mitochondrial large ribosomal subunit L49 and contains conserved domain Img2. This family of proteins have been identified as part of the mitochondrial large ribosomal subunit in yeast.
TR_103186	-2.93302	Δphlp1 * LL down vs QM9414 * LL	4.27721e-05
TR_109475	-2.93273	Δphlp1 * LL down vs QM9414 * LL	0.000342427
TR_105894	-2.93227	Δphlp1 * LL down vs QM9414 * LL	0.00619133
TR_56726	-2.92603	Δphlp1 * LL down vs QM9414 * LL	3.9708e-06
TR_120326	-2.92528	Δphlp1 * LL down vs QM9414 * LL	0.00127079
TR_48080	-2.91794	Δphlp1 * LL down vs QM9414 * LL	1.4429e-05
TR_107962	-2.91755	Δphlp1 * LL down vs QM9414 * LL	0.000327739
TR_59508	-2.91177	Δphlp1 * LL down vs QM9414 * LL	0.000395131
TR_105979	-2.89887	Δphlp1 * LL down vs QM9414 * LL	5.53073e-05
TR_124259	-2.89851	Δphlp1 * LL down vs QM9414 * LL	0.00351807
TR_106453	-2.89781	Δphlp1 * LL down vs QM9414 * LL	0.00393918
TR_60665	-2.89699	Δphlp1 * LL down vs QM9414 * LL	2.07756e-07
TR_56418	-2.89567	Δphlp1 * LL down vs QM9414 * LL	6.05287e-05		candidate b-1,3-exoglucanase
TR_103060	-2.88979	Δphlp1 * LL down vs QM9414 * LL	0.00067688
TR_108046	-2.8856	Δphlp1 * LL down vs QM9414 * LL	2.14245e-05
TR_69228	-2.88461	Δphlp1 * LL down vs QM9414 * LL	3.65336e-05		COG0161, BioA, Adenosylmethionine-8-amino-7-oxononanoate aminotransferase
TR_111393	-2.88442	Δphlp1 * LL down vs QM9414 * LL	0.000567827
TR_110894	-2.88084	Δphlp1 * LL down vs QM9414 * LL	7.46262e-05		candidate endo-b-1,6-galactanase; similar to T. viride 6GAL (GenBank acc. No. BAC84995)
TR_111890	-2.87931	Δphlp1 * LL down vs QM9414 * LL	0.00584529
TR_66696	-2.8791	Δphlp1 * LL down vs QM9414 * LL	0.00146698
TR_103064	-2.87818	Δphlp1 * LL down vs QM9414 * LL	0.000167527		containing WD40 repeats
TR_73101	-2.87637	Δphlp1 * LL down vs QM9414 * LL	4.77162e-07		candidate b-glycosidase distantly related to b-1,3-1,4-glucanase
TR_121482	-2.87438	Δphlp1 * LL down vs QM9414 * LL	0.000392871
TR_112086	-2.87428	Δphlp1 * LL down vs QM9414 * LL	0.000126267
TR_70855	-2.8733	Δphlp1 * LL down vs QM9414 * LL	4.48164e-05
TR_104097	-2.86988	Δphlp1 * LL down vs QM9414 * LL	0.0105941
TR_56897	-2.8685	Δphlp1 * LL down vs QM9414 * LL	0.000441148
TR_106236	-2.86745	Δphlp1 * LL down vs QM9414 * LL	0.00412791
TR_120357	-2.86433	Δphlp1 * LL down vs QM9414 * LL	6.90227e-05
TR_104117	-2.86001	Δphlp1 * LL down vs QM9414 * LL	1.05563e-06
TR_103121	-2.85992	Δphlp1 * LL down vs QM9414 * LL	3.60337e-07
TR_110987	-2.85991	Δphlp1 * LL down vs QM9414 * LL	0.000260231
TR_53434	-2.85759	Δphlp1 * LL down vs QM9414 * LL	0.000380942
TR_109883	-2.8569	Δphlp1 * LL down vs QM9414 * LL	0.000795288
TR_111958	-2.85664	Δphlp1 * LL down vs QM9414 * LL	5.2529e-06
TR_107107	-2.85602	Δphlp1 * LL down vs QM9414 * LL	8.26561e-05
TR_124115	-2.85235	Δphlp1 * LL down vs QM9414 * LL	5.9537e-05		phosphoenolpyruvate carboxykinase (ATP), aligns to Emericella nidulans AcuF protein (gi15983749)
TR_56587	-2.85072	Δphlp1 * LL down vs QM9414 * LL	0.000331967
TR_76682	-2.8497	Δphlp1 * LL down vs QM9414 * LL	9.45312e-05
TR_111405	-2.84697	Δphlp1 * LL down vs QM9414 * LL	0.0158082
TR_109381	-2.84596	Δphlp1 * LL down vs QM9414 * LL	4.29083e-05
TR_67470	-2.84344	Δphlp1 * LL down vs QM9414 * LL	1.15026e-08
TR_108832	-2.84273	Δphlp1 * LL down vs QM9414 * LL	0.000908483
TR_64049	-2.84081	Δphlp1 * LL down vs QM9414 * LL	4.48853e-05
TR_64181	-2.83978	Δphlp1 * LL down vs QM9414 * LL	2.57587e-05
TR_76227	-2.83906	Δphlp1 * LL down vs QM9414 * LL	3.36977e-05	cel3E	b-glucosidase (genBank acc. No. AAP57760); CEL3e
TR_69064	-2.83646	Δphlp1 * LL down vs QM9414 * LL	8.55409e-06
TR_121405	-2.82937	Δphlp1 * LL down vs QM9414 * LL	0.000228299		pfam00202, Aminotran_3, Aminotransferase class-III
TR_60419	-2.82851	Δphlp1 * LL down vs QM9414 * LL	0.000693875
TR_105975	-2.82694	Δphlp1 * LL down vs QM9414 * LL	7.47491e-05
TR_65097	-2.826	Δphlp1 * LL down vs QM9414 * LL	0.00225325
TR_5612	-2.82498	Δphlp1 * LL down vs QM9414 * LL	9.5097e-07
TR_105488	-2.82145	Δphlp1 * LL down vs QM9414 * LL	0.000699257
TR_70808	-2.82107	Δphlp1 * LL down vs QM9414 * LL	0.00155148
TR_104064	-2.82046	Δphlp1 * LL down vs QM9414 * LL	2.40005e-06
TR_112665	-2.81969	Δphlp1 * LL down vs QM9414 * LL	0.000432211
TR_103143	-2.81704	Δphlp1 * LL down vs QM9414 * LL	0.00301312
TR_41663	-2.81386	Δphlp1 * LL down vs QM9414 * LL	0.00780601
TR_107935	-2.80694	Δphlp1 * LL down vs QM9414 * LL	0.00295633
TR_123795	-2.80267	Δphlp1 * LL down vs QM9414 * LL	8.57538e-07		allantoinase
TR_105458	-2.80091	Δphlp1 * LL down vs QM9414 * LL	0.000547289
TR_109925	-2.79538	Δphlp1 * LL down vs QM9414 * LL	0.000943137
TR_53314	-2.79239	Δphlp1 * LL down vs QM9414 * LL	2.29553e-05
TR_35534	-2.79221	Δphlp1 * LL down vs QM9414 * LL	0.000136262
TR_108341	-2.79132	Δphlp1 * LL down vs QM9414 * LL	0.0125477
TR_107844	-2.79044	Δphlp1 * LL down vs QM9414 * LL	0.000231409
TR_80003	-2.7864	Δphlp1 * LL down vs QM9414 * LL	0.000732322		COG0111, SerA, Phosphoglycerate dehydrogenase and related dehydrogenases
TR_112518	-2.78525	Δphlp1 * LL down vs QM9414 * LL	0.0018069
TR_106654	-2.78253	Δphlp1 * LL down vs QM9414 * LL	4.83686e-05		This domain is found in a number of fungal transcription factors including transcriptional activator xlnR, yeast regulatory protein GAL4, and other transcription proteins regulating a variety of cellular and metabolic processes.
TR_104925	-2.77999	Δphlp1 * LL down vs QM9414 * LL	0.00305096
TR_111304	-2.7782	Δphlp1 * LL down vs QM9414 * LL	0.000594995
TR_53501	-2.77449	Δphlp1 * LL down vs QM9414 * LL	5.9618e-05
TR_105363	-2.77285	Δphlp1 * LL down vs QM9414 * LL	2.29598e-05
TR_111838	-2.77226	Δphlp1 * LL down vs QM9414 * LL	9.29469e-05
TR_103273	-2.76857	Δphlp1 * LL down vs QM9414 * LL	1.23027e-05
TR_58466	-2.76684	Δphlp1 * LL down vs QM9414 * LL	0.000371652
TR_104335	-2.76329	Δphlp1 * LL down vs QM9414 * LL	0.000136197
TR_5247	-2.75783	Δphlp1 * LL down vs QM9414 * LL	0.00147399		homologous to O6-methylguanine alkyltransferase
TR_104336	-2.75514	Δphlp1 * LL down vs QM9414 * LL	7.50728e-06
TR_112563	-2.75498	Δphlp1 * LL down vs QM9414 * LL	0.000671685
TR_65986	-2.75029	Δphlp1 * LL down vs QM9414 * LL	2.7117e-07		candidate a-galactosidase
TR_38876	-2.74884	Δphlp1 * LL down vs QM9414 * LL	0.00031111
TR_106960	-2.747	Δphlp1 * LL down vs QM9414 * LL	3.32186e-05
TR_41248	-2.74347	Δphlp1 * LL down vs QM9414 * LL	0.000460137
TR_107217	-2.74279	Δphlp1 * LL down vs QM9414 * LL	0.00315933
TR_21416	-2.74157	Δphlp1 * LL down vs QM9414 * LL	4.66174e-05
TR_105535	-2.73847	Δphlp1 * LL down vs QM9414 * LL	0.00764184
TR_5084	-2.73656	Δphlp1 * LL down vs QM9414 * LL	0.00518422
TR_3568	-2.73472	Δphlp1 * LL down vs QM9414 * LL	8.17057e-05
TR_44965	-2.73214	Δphlp1 * LL down vs QM9414 * LL	0.00354072
TR_66437	-2.73026	Δphlp1 * LL down vs QM9414 * LL	4.20157e-06
TR_110731	-2.72998	Δphlp1 * LL down vs QM9414 * LL	1.10095e-05
TR_65021	-2.72662	Δphlp1 * LL down vs QM9414 * LL	6.70828e-05		similar to oxidoreductase, short-chain dehydrogenase/reductase family
TR_2362	-2.72559	Δphlp1 * LL down vs QM9414 * LL	0.000132417
TR_36335	-2.72425	Δphlp1 * LL down vs QM9414 * LL	5.5743e-05
TR_110733	-2.72133	Δphlp1 * LL down vs QM9414 * LL	3.75129e-05
TR_79396	-2.72084	Δphlp1 * LL down vs QM9414 * LL	0.000155546		candidate polysaccharide-forming b-glycosyltransferase; distantly related to animal hyaluronan synthases
TR_70355	-2.71664	Δphlp1 * LL down vs QM9414 * LL	0.00376778
TR_5656	-2.71474	Δphlp1 * LL down vs QM9414 * LL	0.000188802
TR_112115	-2.70658	Δphlp1 * LL down vs QM9414 * LL	3.25295e-05
TR_120365	-2.70208	Δphlp1 * LL down vs QM9414 * LL	0.00340983		unique basic leucine zipper protein
TR_111735	-2.70047	Δphlp1 * LL down vs QM9414 * LL	0.00338547
TR_121154	-2.70042	Δphlp1 * LL down vs QM9414 * LL	0.00241807		pfam01425, Amidase
TR_105707	-2.69974	Δphlp1 * LL down vs QM9414 * LL	0.00018555
TR_106154	-2.6995	Δphlp1 * LL down vs QM9414 * LL	0.000330744
TR_68470	-2.69685	Δphlp1 * LL down vs QM9414 * LL	0.000346472		candidate a-glycosyltransferase
TR_67929	-2.69684	Δphlp1 * LL down vs QM9414 * LL	0.0045382
TR_55837	-2.69294	Δphlp1 * LL down vs QM9414 * LL	0.00264221
TR_109244	-2.6914	Δphlp1 * LL down vs QM9414 * LL	0.00371115
TR_71532	-2.68773	Δphlp1 * LL down vs QM9414 * LL	2.80939e-05
TR_63756	-2.6825	Δphlp1 * LL down vs QM9414 * LL	0.000573288
TR_55561	-2.68238	Δphlp1 * LL down vs QM9414 * LL	6.27282e-06		hypothetical G-protein coupled receptor, PTH11 like (implicated in pathogenesis in M. grisea)
TR_103774	-2.6793	Δphlp1 * LL down vs QM9414 * LL	1.06188e-07
TR_22915	-2.67893	Δphlp1 * LL down vs QM9414 * LL	0.000300312		glucose oxidase
TR_105553	-2.67808	Δphlp1 * LL down vs QM9414 * LL	0.012197
TR_58456	-2.67663	Δphlp1 * LL down vs QM9414 * LL	2.34235e-05
TR_104372	-2.67348	Δphlp1 * LL down vs QM9414 * LL	0.00120232
TR_21595	-2.67196	Δphlp1 * LL down vs QM9414 * LL	6.34551e-06
TR_26187	-2.67143	Δphlp1 * LL down vs QM9414 * LL	6.40906e-05
TR_108852	-2.67087	Δphlp1 * LL down vs QM9414 * LL	0.00031778
TR_54129	-2.66833	Δphlp1 * LL down vs QM9414 * LL	0.000534393
TR_65040	-2.66727	Δphlp1 * LL down vs QM9414 * LL	3.05131e-06
TR_121127	-2.66724	Δphlp1 * LL down vs QM9414 * LL	0.000321092	bxl1	b-xylosidase BXL1 (GenBank acc. No.CAA93248)
TR_108145	-2.66598	Δphlp1 * LL down vs QM9414 * LL	0.0167277
TR_120008	-2.66429	Δphlp1 * LL down vs QM9414 * LL	1.22724e-05		GMC oxidoreductase
TR_72379	-2.66235	Δphlp1 * LL down vs QM9414 * LL	0.0129677		hypothetical proteinase inhibitor with similarity to the H. lixii conidiospore surface protein cmp1
TR_106661	-2.66207	Δphlp1 * LL down vs QM9414 * LL	3.04004e-05
TR_105286	-2.66084	Δphlp1 * LL down vs QM9414 * LL	0.000295125
TR_66228	-2.66031	Δphlp1 * LL down vs QM9414 * LL	2.46511e-06
TR_64919	-2.65921	Δphlp1 * LL down vs QM9414 * LL	0.000398504
TR_106604	-2.65906	Δphlp1 * LL down vs QM9414 * LL	0.00173073
TR_112633	-2.65872	Δphlp1 * LL down vs QM9414 * LL	0.000426796
TR_112369	-2.65612	Δphlp1 * LL down vs QM9414 * LL	1.70298e-05
TR_104421	-2.65312	Δphlp1 * LL down vs QM9414 * LL	1.42277e-05
TR_78462	-2.65078	Δphlp1 * LL down vs QM9414 * LL	7.98162e-05
TR_105806	-2.65075	Δphlp1 * LL down vs QM9414 * LL	1.00974e-05
TR_81668	-2.65055	Δphlp1 * LL down vs QM9414 * LL	5.70108e-06
TR_108460	-2.6498	Δphlp1 * LL down vs QM9414 * LL	3.20954e-07
TR_58698	-2.64806	Δphlp1 * LL down vs QM9414 * LL	5.80886e-05		42-123aa pfam05922, Subtilisin_N, Subtilisin N-terminal Region; 149-399aa pfam00082, Peptidase_S8, Subtilase family
TR_53956	-2.64762	Δphlp1 * LL down vs QM9414 * LL	0.000454179
TR_65037	-2.64723	Δphlp1 * LL down vs QM9414 * LL	0.000370879
TR_111145	-2.64238	Δphlp1 * LL down vs QM9414 * LL	4.04924e-05
TR_66854	-2.64158	Δphlp1 * LL down vs QM9414 * LL	2.46465e-05
TR_55871	-2.64109	Δphlp1 * LL down vs QM9414 * LL	9.38104e-07
TR_55782	-2.63939	Δphlp1 * LL down vs QM9414 * LL	0.00167026
TR_29993	-2.63859	Δphlp1 * LL down vs QM9414 * LL	0.00171189
TR_109725	-2.6351	Δphlp1 * LL down vs QM9414 * LL	4.92012e-05
TR_69896	-2.63498	Δphlp1 * LL down vs QM9414 * LL	1.31144e-05
TR_107338	-2.6328	Δphlp1 * LL down vs QM9414 * LL	0.000330401
TR_105176	-2.62995	Δphlp1 * LL down vs QM9414 * LL	0.00439533
TR_69375	-2.62917	Δphlp1 * LL down vs QM9414 * LL	0.00685028
TR_123396	-2.62791	Δphlp1 * LL down vs QM9414 * LL	0.00958049
TR_61553	-2.62747	Δphlp1 * LL down vs QM9414 * LL	0.000976803
TR_64874	-2.62369	Δphlp1 * LL down vs QM9414 * LL	6.8305e-05		protein belonging to the major facilitator superfamily, probable tetracycline resistence protein, 14 transmembrane domains predicted
TR_77647	-2.62235	Δphlp1 * LL down vs QM9414 * LL	0.00265199
TR_110008	-2.62179	Δphlp1 * LL down vs QM9414 * LL	0.0238165
TR_41604	-2.62079	Δphlp1 * LL down vs QM9414 * LL	0.000202744
TR_111395	-2.62032	Δphlp1 * LL down vs QM9414 * LL	7.98806e-06
TR_112499	-2.61741	Δphlp1 * LL down vs QM9414 * LL	0.000639705
TR_6103	-2.61567	Δphlp1 * LL down vs QM9414 * LL	0.00665875
TR_108383	-2.61503	Δphlp1 * LL down vs QM9414 * LL	0.00133978
TR_105823	-2.61421	Δphlp1 * LL down vs QM9414 * LL	3.47761e-06
TR_5112	-2.61191	Δphlp1 * LL down vs QM9414 * LL	2.56841e-05
TR_112201	-2.61181	Δphlp1 * LL down vs QM9414 * LL	0.00025351
TR_122820	-2.61097	Δphlp1 * LL down vs QM9414 * LL	4.90203e-05		COG0436
TR_69816	-2.60799	Δphlp1 * LL down vs QM9414 * LL	0.000857323
TR_70339	-2.60684	Δphlp1 * LL down vs QM9414 * LL	0.00122186
TR_76166	-2.60287	Δphlp1 * LL down vs QM9414 * LL	0.000427344
TR_59053	-2.59908	Δphlp1 * LL down vs QM9414 * LL	0.000318403		cd00443, ADA_AMPD, Adenosine/AMP deaminase
TR_112338	-2.59774	Δphlp1 * LL down vs QM9414 * LL	0.00190291
TR_109323	-2.5977	Δphlp1 * LL down vs QM9414 * LL	2.07621e-06
TR_68988	-2.59486	Δphlp1 * LL down vs QM9414 * LL	0.000520146
TR_103177	-2.59438	Δphlp1 * LL down vs QM9414 * LL	0.0137072
TR_111858	-2.59433	Δphlp1 * LL down vs QM9414 * LL	0.000266756
TR_66679	-2.59285	Δphlp1 * LL down vs QM9414 * LL	0.00461707
TR_109359	-2.59043	Δphlp1 * LL down vs QM9414 * LL	1.8697e-05
TR_108201	-2.58992	Δphlp1 * LL down vs QM9414 * LL	7.07541e-07		contains reductase domain
TR_65055	-2.58991	Δphlp1 * LL down vs QM9414 * LL	0.0132127
TR_58535	-2.58533	Δphlp1 * LL down vs QM9414 * LL	6.64568e-05
TR_109648	-2.58315	Δphlp1 * LL down vs QM9414 * LL	1.22082e-05
TR_65771	-2.58191	Δphlp1 * LL down vs QM9414 * LL	7.29313e-07
TR_106029	-2.58002	Δphlp1 * LL down vs QM9414 * LL	1.1231e-05
TR_105765	-2.5796	Δphlp1 * LL down vs QM9414 * LL	0.000714049
TR_105613	-2.57752	Δphlp1 * LL down vs QM9414 * LL	4.16533e-06
TR_6107	-2.57688	Δphlp1 * LL down vs QM9414 * LL	1.57278e-06
TR_59778	-2.57505	Δphlp1 * LL down vs QM9414 * LL	2.30017e-07		TRE59778; contains 7 transmembrane domains, putative G-protein coupled receptor, related to A nidulans GprC
TR_64951	-2.57184	Δphlp1 * LL down vs QM9414 * LL	0.00089373		similar to oxidoreductase
TR_110729	-2.56978	Δphlp1 * LL down vs QM9414 * LL	0.00450668
TR_5330	-2.56967	Δphlp1 * LL down vs QM9414 * LL	1.13059e-05
TR_82172	-2.56634	Δphlp1 * LL down vs QM9414 * LL	5.48588e-06
TR_109267	-2.56349	Δphlp1 * LL down vs QM9414 * LL	0.00333797
TR_106371	-2.56346	Δphlp1 * LL down vs QM9414 * LL	7.49028e-05
TR_111956	-2.55761	Δphlp1 * LL down vs QM9414 * LL	3.48114e-07
TR_120231	-2.55596	Δphlp1 * LL down vs QM9414 * LL	0.000359714
TR_109015	-2.5536	Δphlp1 * LL down vs QM9414 * LL	5.7038e-06		Contains a possible Interpro domain corresponding to Dihydrouridine synthase, DuS.
TR_111451	-2.552	Δphlp1 * LL down vs QM9414 * LL	0.000107079
TR_107207	-2.54938	Δphlp1 * LL down vs QM9414 * LL	0.000539338
TR_111237	-2.54932	Δphlp1 * LL down vs QM9414 * LL	0.0462147
TR_66819	-2.54889	Δphlp1 * LL down vs QM9414 * LL	0.000233475		COG0833, LysP, Amino acid transporters
TR_124043	-2.546	Δphlp1 * LL down vs QM9414 * LL	1.44011e-05	chi18-14	chitinase; fungal subgroup B chitinase
TR_75470	-2.54587	Δphlp1 * LL down vs QM9414 * LL	0.000553388
TR_104215	-2.54555	Δphlp1 * LL down vs QM9414 * LL	1.64223e-05
TR_72072	-2.54334	Δphlp1 * LL down vs QM9414 * LL	0.0001867		candidate esterase
TR_4990	-2.54198	Δphlp1 * LL down vs QM9414 * LL	0.00104369
TR_3739	-2.54172	Δphlp1 * LL down vs QM9414 * LL	0.000153653		candidate b-xylosidase
TR_105393	-2.53939	Δphlp1 * LL down vs QM9414 * LL	0.0397457
TR_105346	-2.53878	Δphlp1 * LL down vs QM9414 * LL	0.000145342
TR_109811	-2.53825	Δphlp1 * LL down vs QM9414 * LL	0.000397489
TR_104175	-2.53777	Δphlp1 * LL down vs QM9414 * LL	1.44764e-05
TR_105984	-2.53516	Δphlp1 * LL down vs QM9414 * LL	0.00149984
TR_71034	-2.53493	Δphlp1 * LL down vs QM9414 * LL	0.00182747
TR_67958	-2.53454	Δphlp1 * LL down vs QM9414 * LL	0.0207855
TR_67964	-2.53351	Δphlp1 * LL down vs QM9414 * LL	5.78765e-05
TR_2250	-2.53326	Δphlp1 * LL down vs QM9414 * LL	5.28474e-05
TR_42043	-2.53228	Δphlp1 * LL down vs QM9414 * LL	1.99447e-06
TR_4682	-2.53187	Δphlp1 * LL down vs QM9414 * LL	0.00279486
TR_69696	-2.53129	Δphlp1 * LL down vs QM9414 * LL	0.000182969
TR_69179	-2.53064	Δphlp1 * LL down vs QM9414 * LL	3.96981e-06
TR_78072	-2.52884	Δphlp1 * LL down vs QM9414 * LL	1.40464e-06		pfam01425, Amidase
TR_104533	-2.52853	Δphlp1 * LL down vs QM9414 * LL	0.000119522
TR_59827	-2.52794	Δphlp1 * LL down vs QM9414 * LL	0.00555862
TR_109282	-2.52709	Δphlp1 * LL down vs QM9414 * LL	4.51643e-05
TR_110880	-2.52679	Δphlp1 * LL down vs QM9414 * LL	0.00852132
TR_70795	-2.52643	Δphlp1 * LL down vs QM9414 * LL	0.00214188		Related to general translation factor eIF2 homolog.
TR_46446	-2.52634	Δphlp1 * LL down vs QM9414 * LL	2.57108e-07
TR_122506	-2.52469	Δphlp1 * LL down vs QM9414 * LL	0.000933622
TR_65499	-2.52425	Δphlp1 * LL down vs QM9414 * LL	0.000143784
TR_4454	-2.52328	Δphlp1 * LL down vs QM9414 * LL	0.00381727
TR_69490	-2.52178	Δphlp1 * LL down vs QM9414 * LL	0.00046441
TR_110159	-2.52159	Δphlp1 * LL down vs QM9414 * LL	3.94933e-05
TR_106897	-2.52092	Δphlp1 * LL down vs QM9414 * LL	0.000702749
TR_108012	-2.51674	Δphlp1 * LL down vs QM9414 * LL	0.00346182
TR_46816	-2.51586	Δphlp1 * LL down vs QM9414 * LL	0.000243303	cel3D	b-glucosidase (GenBank acc. No. AAP57759)
TR_107141	-2.5148	Δphlp1 * LL down vs QM9414 * LL	0.0125772
TR_122487	-2.51325	Δphlp1 * LL down vs QM9414 * LL	0.0146812		distant similarity to a Nectria haemaotcocca putative DNAse, has one predicted transmembrane domain
TR_66598	-2.51267	Δphlp1 * LL down vs QM9414 * LL	0.000105174
TR_5894	-2.51204	Δphlp1 * LL down vs QM9414 * LL	9.20975e-05
TR_66789	-2.51093	Δphlp1 * LL down vs QM9414 * LL	0.000149864		candidate b-glycosidase related to chitosanase
TR_112281	-2.50952	Δphlp1 * LL down vs QM9414 * LL	0.00138322
TR_110035	-2.50888	Δphlp1 * LL down vs QM9414 * LL	0.000485146
TR_4171	-2.50887	Δphlp1 * LL down vs QM9414 * LL	0.000612243		TRE4171, hypothetical calcium transporter
TR_76250	-2.50666	Δphlp1 * LL down vs QM9414 * LL	0.000220221
TR_104171	-2.50644	Δphlp1 * LL down vs QM9414 * LL	7.32146e-07
TR_106487	-2.50502	Δphlp1 * LL down vs QM9414 * LL	0.00174588
TR_69881	-2.50341	Δphlp1 * LL down vs QM9414 * LL	3.9317e-05
TR_59272	-2.5004	Δphlp1 * LL down vs QM9414 * LL	0.00494103
TR_105287	-2.50009	Δphlp1 * LL down vs QM9414 * LL	0.000156869
TR_104716	-2.49835	Δphlp1 * LL down vs QM9414 * LL	7.55524e-05
TR_110026	-2.4981	Δphlp1 * LL down vs QM9414 * LL	1.90327e-05
TR_55723	-2.49547	Δphlp1 * LL down vs QM9414 * LL	0.000520495		hypothetical PotE
TR_123256	-2.49539	Δphlp1 * LL down vs QM9414 * LL	0.000172078
TR_80058	-2.49484	Δphlp1 * LL down vs QM9414 * LL	0.000158772
TR_53238	-2.49467	Δphlp1 * LL down vs QM9414 * LL	0.000532177		TRE456, hypothetical G-protein coupled receptor, family 2, secretin like, related to Magnaporthe grisea MG00532 (GPCR with homology to rat growth hormone releasing factor)
TR_111932	-2.493	Δphlp1 * LL down vs QM9414 * LL	0.000378463		related to putA
TR_107071	-2.49297	Δphlp1 * LL down vs QM9414 * LL	0.000649708
ADDLSEQ_MAT112	-2.49246	Δphlp1 * LL down vs QM9414 * LL	1.64163e-05
TR_109206	-2.49215	Δphlp1 * LL down vs QM9414 * LL	3.26148e-06
TR_102562	-2.4902	Δphlp1 * LL down vs QM9414 * LL	0.0126031
TR_26160	-2.48842	Δphlp1 * LL down vs QM9414 * LL	0.00287323
TR_105785	-2.48793	Δphlp1 * LL down vs QM9414 * LL	0.00356675
TR_70400	-2.48781	Δphlp1 * LL down vs QM9414 * LL	0.000141368
TR_53133	-2.4867	Δphlp1 * LL down vs QM9414 * LL	1.49312e-05
TR_58472	-2.48626	Δphlp1 * LL down vs QM9414 * LL	0.000787438		catalase
TR_109443	-2.48593	Δphlp1 * LL down vs QM9414 * LL	0.00144601
TR_63868	-2.48496	Δphlp1 * LL down vs QM9414 * LL	4.0777e-06
TR_58639	-2.4844	Δphlp1 * LL down vs QM9414 * LL	0.00023447
TR_35777	-2.48354	Δphlp1 * LL down vs QM9414 * LL	0.000954531
TR_104369	-2.48236	Δphlp1 * LL down vs QM9414 * LL	0.000467802
TR_63006	-2.48126	Δphlp1 * LL down vs QM9414 * LL	2.36874e-05
TR_110056	-2.48063	Δphlp1 * LL down vs QM9414 * LL	0.0266848
TR_109300	-2.47932	Δphlp1 * LL down vs QM9414 * LL	0.00211425
TR_105260	-2.47885	Δphlp1 * LL down vs QM9414 * LL	4.75846e-05
TR_61839	-2.47782	Δphlp1 * LL down vs QM9414 * LL	0.00046415
TR_120953	-2.47757	Δphlp1 * LL down vs QM9414 * LL	0.0406443
TR_52222	-2.47668	Δphlp1 * LL down vs QM9414 * LL	0.000201108
TR_112524	-2.47624	Δphlp1 * LL down vs QM9414 * LL	0.000235391		N-terminal binuclear Zn cluster-containing/DNA binding domain-containing protein
TR_105805	-2.47617	Δphlp1 * LL down vs QM9414 * LL	0.00393189
TR_70921	-2.47575	Δphlp1 * LL down vs QM9414 * LL	0.00848894
TR_55274	-2.47522	Δphlp1 * LL down vs QM9414 * LL	0.0184492
TR_120911	-2.47301	Δphlp1 * LL down vs QM9414 * LL	0.000122255
TR_70500	-2.47276	Δphlp1 * LL down vs QM9414 * LL	3.96604e-07
TR_104302	-2.47062	Δphlp1 * LL down vs QM9414 * LL	0.000403526
TR_57555	-2.4676	Δphlp1 * LL down vs QM9414 * LL	1.04845e-07
TR_5308	-2.46723	Δphlp1 * LL down vs QM9414 * LL	0.000218811
TR_37827	-2.46684	Δphlp1 * LL down vs QM9414 * LL	2.80126e-06
TR_31041	-2.46647	Δphlp1 * LL down vs QM9414 * LL	1.95612e-06
TR_110117	-2.46636	Δphlp1 * LL down vs QM9414 * LL	0.00354605
TR_109910	-2.46436	Δphlp1 * LL down vs QM9414 * LL	0.00499556
TR_122948	-2.4643	Δphlp1 * LL down vs QM9414 * LL	8.18897e-05		Conserved Multicopper oxidase sequence similar to Fusarium proliferatum laccase. No N-Terminal signal predicted by Signal P. Conserved catalytic residues
TR_64330	-2.46417	Δphlp1 * LL down vs QM9414 * LL	0.000371367
TR_54790	-2.46359	Δphlp1 * LL down vs QM9414 * LL	0.00272005
TR_52315	-2.46057	Δphlp1 * LL down vs QM9414 * LL	0.0134281
TR_123202	-2.46011	Δphlp1 * LL down vs QM9414 * LL	0.0044605		Candidate 60s ribosomal protein rla2 (P2) based on homology to similar proteins in other fungi.
TR_103205	-2.45721	Δphlp1 * LL down vs QM9414 * LL	0.000151753
TR_112679	-2.45686	Δphlp1 * LL down vs QM9414 * LL	3.84868e-08
TR_106043	-2.45545	Δphlp1 * LL down vs QM9414 * LL	0.000633406
TR_66859	-2.45465	Δphlp1 * LL down vs QM9414 * LL	0.00922195
TR_67052	-2.45119	Δphlp1 * LL down vs QM9414 * LL	6.03787e-07
TR_111252	-2.4511	Δphlp1 * LL down vs QM9414 * LL	0.0140983
TR_32402	-2.4494	Δphlp1 * LL down vs QM9414 * LL	3.75704e-05
TR_109943	-2.44543	Δphlp1 * LL down vs QM9414 * LL	0.000197017
TR_59472	-2.44476	Δphlp1 * LL down vs QM9414 * LL	2.25287e-05
TR_30758	-2.44275	Δphlp1 * LL down vs QM9414 * LL	0.00148342
TR_110430	-2.44255	Δphlp1 * LL down vs QM9414 * LL	0.00140336
TR_60557	-2.44218	Δphlp1 * LL down vs QM9414 * LL	0.00289487
TR_66726	-2.44159	Δphlp1 * LL down vs QM9414 * LL	0.00161993
TR_112656	-2.44147	Δphlp1 * LL down vs QM9414 * LL	0.000579358
TR_108025	-2.44141	Δphlp1 * LL down vs QM9414 * LL	0.000154453
TR_60585	-2.44078	Δphlp1 * LL down vs QM9414 * LL	0.000263419
TR_105931	-2.44074	Δphlp1 * LL down vs QM9414 * LL	0.0085085		candidate b-glycosidase distantly related to N-acetyl-b-D-glucosaminidase
TR_60810	-2.43992	Δphlp1 * LL down vs QM9414 * LL	0.00162432
TR_67692	-2.43944	Δphlp1 * LL down vs QM9414 * LL	1.21911e-06
TR_2399	-2.43793	Δphlp1 * LL down vs QM9414 * LL	5.0173e-06
TR_64906	-2.43269	Δphlp1 * LL down vs QM9414 * LL	0.00059603		candidate b-1,6-glucanase; similar to T. harzianum B16-2 (GenBank acc. No. CAA55789) and T. virens BGN3 (AAL84696)
TR_110267	-2.43251	Δphlp1 * LL down vs QM9414 * LL	0.000276819
TR_123274	-2.43223	Δphlp1 * LL down vs QM9414 * LL	2.26114e-05		arylsulfatase domain COG3119.1; for scavenging S from organic sulfate esters; 5 transmembrane domains and signal sequence are consistent with membrane location
TR_68466	-2.43144	Δphlp1 * LL down vs QM9414 * LL	0.000264591		Putative paralogue of a hypothetical glycerone kinase
TR_105155	-2.43098	Δphlp1 * LL down vs QM9414 * LL	0.00241598
TR_103174	-2.43017	Δphlp1 * LL down vs QM9414 * LL	0.000134551
TR_110281	-2.43017	Δphlp1 * LL down vs QM9414 * LL	0.00232584
TR_69926	-2.42888	Δphlp1 * LL down vs QM9414 * LL	1.99178e-06		distantly related to glycosyltransferases, Glycosyltransferases not yet assigned to a family
TR_103048	-2.42817	Δphlp1 * LL down vs QM9414 * LL	5.09607e-05
TR_65190	-2.42793	Δphlp1 * LL down vs QM9414 * LL	0.000580814		pfam00795, CN_hydrolase, Carbon-nitrogen hydrolase
TR_76713	-2.42772	Δphlp1 * LL down vs QM9414 * LL	9.66738e-07
TR_49048	-2.42711	Δphlp1 * LL down vs QM9414 * LL	0.00151032
TR_110263	-2.42676	Δphlp1 * LL down vs QM9414 * LL	2.31539e-06
TR_107012	-2.42667	Δphlp1 * LL down vs QM9414 * LL	3.63283e-05
TR_106035	-2.42591	Δphlp1 * LL down vs QM9414 * LL	1.21335e-05
TR_105718	-2.42578	Δphlp1 * LL down vs QM9414 * LL	0.00336844
TR_3363	-2.42542	Δphlp1 * LL down vs QM9414 * LL	0.000171553
TR_42264	-2.42245	Δphlp1 * LL down vs QM9414 * LL	0.00185128
TR_105843	-2.42226	Δphlp1 * LL down vs QM9414 * LL	4.43959e-05
TR_110096	-2.42175	Δphlp1 * LL down vs QM9414 * LL	0.000141329
TR_67035	-2.42158	Δphlp1 * LL down vs QM9414 * LL	3.831e-08
TR_106720	-2.42094	Δphlp1 * LL down vs QM9414 * LL	2.2747e-05		N-terminal binuclear Zn cluster-containing/DNA binding domain-containing protein
TR_103172	-2.41869	Δphlp1 * LL down vs QM9414 * LL	0.00574157
TR_70949	-2.41796	Δphlp1 * LL down vs QM9414 * LL	7.14251e-05		COG0028, IlvB, Thiamine pyrophosphate-requiring enzymes
TR_71005	-2.41777	Δphlp1 * LL down vs QM9414 * LL	0.0016011		candidate non-ribosomal peptide synthetase
TR_55990	-2.41739	Δphlp1 * LL down vs QM9414 * LL	0.00282474
TR_112535	-2.41728	Δphlp1 * LL down vs QM9414 * LL	0.000762122
TR_69066	-2.41701	Δphlp1 * LL down vs QM9414 * LL	0.00134252
TR_105874	-2.41631	Δphlp1 * LL down vs QM9414 * LL	0.000455116
TR_27697	-2.41589	Δphlp1 * LL down vs QM9414 * LL	0.00132724		pfam01425, Amidase
TR_123865	-2.41546	Δphlp1 * LL down vs QM9414 * LL	0.000685641
TR_112392	-2.41504	Δphlp1 * LL down vs QM9414 * LL	8.26455e-05		candidate xylanase
TR_108835	-2.41357	Δphlp1 * LL down vs QM9414 * LL	3.38025e-05
TR_124136	-2.41272	Δphlp1 * LL down vs QM9414 * LL	0.000112991
TR_59382	-2.41253	Δphlp1 * LL down vs QM9414 * LL	7.64386e-05
TR_106998	-2.41249	Δphlp1 * LL down vs QM9414 * LL	0.000238906
TR_70204	-2.41044	Δphlp1 * LL down vs QM9414 * LL	0.00338542
TR_123186	-2.41037	Δphlp1 * LL down vs QM9414 * LL	0.000302308
TR_81022	-2.41013	Δphlp1 * LL down vs QM9414 * LL	0.000727082
TR_60008	-2.40947	Δphlp1 * LL down vs QM9414 * LL	1.39287e-06		Shows amino acid sequence similarity to S. cerevisiae mitochondrial ribosomal protein MRPL35.
TR_103801	-2.40918	Δphlp1 * LL down vs QM9414 * LL	7.58203e-05
TR_69972	-2.40854	Δphlp1 * LL down vs QM9414 * LL	0.00162207		N-terminal binuclear Zn cluster-containing/DNA binding domain-containing protein
TR_52438	-2.40668	Δphlp1 * LL down vs QM9414 * LL	0.0035533
TR_81586	-2.4065	Δphlp1 * LL down vs QM9414 * LL	0.042264
TR_56278	-2.40598	Δphlp1 * LL down vs QM9414 * LL	0.00156054
TR_54007	-2.40456	Δphlp1 * LL down vs QM9414 * LL	0.000622252
TR_42152	-2.40431	Δphlp1 * LL down vs QM9414 * LL	9.87741e-06		candidate b-glycosidase related to chitosanase
TR_56572	-2.40428	Δphlp1 * LL down vs QM9414 * LL	5.64488e-05
TR_60638	-2.40401	Δphlp1 * LL down vs QM9414 * LL	0.00525654
TR_122541	-2.40386	Δphlp1 * LL down vs QM9414 * LL	0.000479127
TR_64900	-2.40297	Δphlp1 * LL down vs QM9414 * LL	1.41256e-06
TR_67540	-2.40278	Δphlp1 * LL down vs QM9414 * LL	0.000656214
TR_110444	-2.4016	Δphlp1 * LL down vs QM9414 * LL	0.00262491		homology to Aspergillus fumigatus Noc3p, probably involved in nuclear export of pre-ribosomes
TR_102830	-2.40038	Δphlp1 * LL down vs QM9414 * LL	0.000520104
TR_102836	-2.39646	Δphlp1 * LL down vs QM9414 * LL	0.00945309
TR_73248	-2.39629	Δphlp1 * LL down vs QM9414 * LL	0.000458694		candidate b-1,3-exoglucanase
TR_109321	-2.39608	Δphlp1 * LL down vs QM9414 * LL	0.000535003
TR_111742	-2.39454	Δphlp1 * LL down vs QM9414 * LL	0.000342236
TR_106492	-2.39373	Δphlp1 * LL down vs QM9414 * LL	7.00724e-05
TR_75036	-2.39181	Δphlp1 * LL down vs QM9414 * LL	0.000871022		candidate a-glucosidase
TR_26029	-2.3913	Δphlp1 * LL down vs QM9414 * LL	0.00137905
TR_112560	-2.39019	Δphlp1 * LL down vs QM9414 * LL	0.000160107
TR_109284	-2.38903	Δphlp1 * LL down vs QM9414 * LL	0.00704159
TR_121556	-2.38842	Δphlp1 * LL down vs QM9414 * LL	0.00142143
TR_29333	-2.3865	Δphlp1 * LL down vs QM9414 * LL	0.000196356
TR_67588	-2.38641	Δphlp1 * LL down vs QM9414 * LL	0.000638419
TR_69870	-2.38626	Δphlp1 * LL down vs QM9414 * LL	9.16001e-06
TR_105652	-2.38535	Δphlp1 * LL down vs QM9414 * LL	0.000435317
TR_110749	-2.38502	Δphlp1 * LL down vs QM9414 * LL	7.31152e-05
TR_103129	-2.38444	Δphlp1 * LL down vs QM9414 * LL	0.0173225
TR_62556	-2.38362	Δphlp1 * LL down vs QM9414 * LL	0.00010264
TR_68169	-2.38332	Δphlp1 * LL down vs QM9414 * LL	0.000176557		TRE68169, hypothetical Calcium transporter
TR_104351	-2.38299	Δphlp1 * LL down vs QM9414 * LL	0.0112593
TR_107297	-2.38266	Δphlp1 * LL down vs QM9414 * LL	4.54581e-10
TR_111787	-2.38242	Δphlp1 * LL down vs QM9414 * LL	5.54467e-05
TR_106089	-2.38153	Δphlp1 * LL down vs QM9414 * LL	9.37555e-05
TR_121638	-2.38114	Δphlp1 * LL down vs QM9414 * LL	0.000102499
TR_109379	-2.38089	Δphlp1 * LL down vs QM9414 * LL	0.000778306
TR_80920	-2.38081	Δphlp1 * LL down vs QM9414 * LL	0.00155241		candidate adh1
TR_104050	-2.37992	Δphlp1 * LL down vs QM9414 * LL	0.00343291
TR_2517	-2.37921	Δphlp1 * LL down vs QM9414 * LL	0.000168832
TR_27219	-2.37916	Δphlp1 * LL down vs QM9414 * LL	0.0014986		candidate a-glycosidase related to a-galactosidase
TR_103063	-2.37895	Δphlp1 * LL down vs QM9414 * LL	0.00764211
TR_82321	-2.37798	Δphlp1 * LL down vs QM9414 * LL	0.00948021
TR_107996	-2.37576	Δphlp1 * LL down vs QM9414 * LL	7.72345e-05
TR_105465	-2.37557	Δphlp1 * LL down vs QM9414 * LL	0.0101058
TR_111541	-2.3745	Δphlp1 * LL down vs QM9414 * LL	3.23562e-05
TR_61692	-2.37446	Δphlp1 * LL down vs QM9414 * LL	0.00585791
TR_103039	-2.37407	Δphlp1 * LL down vs QM9414 * LL	0.0394186
TR_104373	-2.3732	Δphlp1 * LL down vs QM9414 * LL	0.000641421
TR_112028	-2.37226	Δphlp1 * LL down vs QM9414 * LL	6.36694e-05		terpene synthase
TR_61298	-2.37177	Δphlp1 * LL down vs QM9414 * LL	0.000372808
TR_37783	-2.37055	Δphlp1 * LL down vs QM9414 * LL	0.00991241
TR_63400	-2.3701	Δphlp1 * LL down vs QM9414 * LL	0.000316035
TR_120371	-2.36932	Δphlp1 * LL down vs QM9414 * LL	0.000758931		Bacterial type catalase
TR_106491	-2.36758	Δphlp1 * LL down vs QM9414 * LL	5.20065e-06
TR_73024	-2.36467	Δphlp1 * LL down vs QM9414 * LL	0.00284196		hypothetical protein
TR_60352	-2.36312	Δphlp1 * LL down vs QM9414 * LL	0.0314469
TR_60931	-2.36211	Δphlp1 * LL down vs QM9414 * LL	0.00189732		N-terminal binuclear Zn cluster-containing/DNA binding domain-containing protein
TR_110708	-2.36057	Δphlp1 * LL down vs QM9414 * LL	5.54528e-05
TR_110079	-2.35982	Δphlp1 * LL down vs QM9414 * LL	0.00121513
TR_104380	-2.35898	Δphlp1 * LL down vs QM9414 * LL	5.89559e-06
TR_108671	-2.35779	Δphlp1 * LL down vs QM9414 * LL	0.00027569		candidate b-glycosidase related to b-xylosidase
TR_111873	-2.35758	Δphlp1 * LL down vs QM9414 * LL	0.000467412
TR_45571	-2.3575	Δphlp1 * LL down vs QM9414 * LL	1.90836e-05
TR_110665	-2.35749	Δphlp1 * LL down vs QM9414 * LL	0.00108312
TR_109307	-2.35725	Δphlp1 * LL down vs QM9414 * LL	0.00561353
TR_70327	-2.35659	Δphlp1 * LL down vs QM9414 * LL	0.000222518
TR_59876	-2.35642	Δphlp1 * LL down vs QM9414 * LL	0.0108696
TR_112440	-2.35594	Δphlp1 * LL down vs QM9414 * LL	0.00608422
TR_56838	-2.35509	Δphlp1 * LL down vs QM9414 * LL	0.000145691
TR_82241	-2.35408	Δphlp1 * LL down vs QM9414 * LL	0.000160035		protein containing a N-terminal binuclear Zn cluster and a DNA binding domain
TR_65739	-2.35386	Δphlp1 * LL down vs QM9414 * LL	0.00129149
TR_55190	-2.3536	Δphlp1 * LL down vs QM9414 * LL	0.00313725		COG1167
TR_109276	-2.35341	Δphlp1 * LL down vs QM9414 * LL	0.00261248
TR_67751	-2.35219	Δphlp1 * LL down vs QM9414 * LL	0.000204829
TR_109331	-2.35217	Δphlp1 * LL down vs QM9414 * LL	0.00479696
TR_123090	-2.35155	Δphlp1 * LL down vs QM9414 * LL	9.1073e-08
TR_110773	-2.35114	Δphlp1 * LL down vs QM9414 * LL	0.00307595
TR_32849	-2.34917	Δphlp1 * LL down vs QM9414 * LL	0.000164918
TR_107745	-2.34772	Δphlp1 * LL down vs QM9414 * LL	9.33658e-06
TR_33263	-2.3472	Δphlp1 * LL down vs QM9414 * LL	0.000368906
TR_70186	-2.34615	Δphlp1 * LL down vs QM9414 * LL	8.03168e-07		candidate a-glycosidase related to exo-polygalacturonase
TR_22181	-2.34518	Δphlp1 * LL down vs QM9414 * LL	0.00256788
TR_42953	-2.34512	Δphlp1 * LL down vs QM9414 * LL	3.64529e-05
TR_59364	-2.34469	Δphlp1 * LL down vs QM9414 * LL	0.000379512
TR_104243	-2.34421	Δphlp1 * LL down vs QM9414 * LL	0.0274669
TR_81019	-2.344	Δphlp1 * LL down vs QM9414 * LL	0.00216438
TR_103049	-2.34062	Δphlp1 * LL down vs QM9414 * LL	0.000115947		candidate a-glycosidase related to exo-polygalacturonase
TR_104072	-2.33969	Δphlp1 * LL down vs QM9414 * LL	2.71655e-05		hexose transporter
TR_103660	-2.33943	Δphlp1 * LL down vs QM9414 * LL	1.33353e-05
TR_112398	-2.33911	Δphlp1 * LL down vs QM9414 * LL	2.12956e-05
TR_62359	-2.33836	Δphlp1 * LL down vs QM9414 * LL	0.00843177
TR_5789	-2.33794	Δphlp1 * LL down vs QM9414 * LL	1.22434e-08
TR_105174	-2.33684	Δphlp1 * LL down vs QM9414 * LL	0.00500439
TR_76817	-2.33569	Δphlp1 * LL down vs QM9414 * LL	0.000913804		areA is the major nitrogen regulatory protein. Positively acting regulatory gene of nitrogen metabolite repression
TR_124306	-2.33407	Δphlp1 * LL down vs QM9414 * LL	0.00286342		contains a putative DNL zinc finger domain.
TR_109341	-2.33398	Δphlp1 * LL down vs QM9414 * LL	1.12365e-11
TR_105027	-2.33323	Δphlp1 * LL down vs QM9414 * LL	0.000122046
TR_112472	-2.33182	Δphlp1 * LL down vs QM9414 * LL	0.0384215
TR_112193	-2.33141	Δphlp1 * LL down vs QM9414 * LL	0.000345313
TR_120228	-2.33078	Δphlp1 * LL down vs QM9414 * LL	6.30858e-06
TR_104393	-2.33002	Δphlp1 * LL down vs QM9414 * LL	0.00109561
TR_112128	-2.32955	Δphlp1 * LL down vs QM9414 * LL	1.48521e-05		distantly related to haem peroxidases. Secretion signal predicted by SignalP.
TR_68973	-2.3292	Δphlp1 * LL down vs QM9414 * LL	0.000703967
TR_110663	-2.3284	Δphlp1 * LL down vs QM9414 * LL	0.000119716
TR_121653	-2.32824	Δphlp1 * LL down vs QM9414 * LL	0.00205005
TR_109677	-2.32655	Δphlp1 * LL down vs QM9414 * LL	0.000347685
TR_106168	-2.32623	Δphlp1 * LL down vs QM9414 * LL	0.000121571
TR_55478	-2.32593	Δphlp1 * LL down vs QM9414 * LL	0.000127112
TR_38536	-2.32588	Δphlp1 * LL down vs QM9414 * LL	0.0095712		candidate b-glycosidase realted to b-1,3-1,4-glucanase
TR_60370	-2.32554	Δphlp1 * LL down vs QM9414 * LL	0.00188412
TR_54239	-2.32477	Δphlp1 * LL down vs QM9414 * LL	0.0117434		Hypothetical Multicopper Oxidase. Similar to the brown 2 laccase from Aspergillus fumigatus. N-terminal secretion signal predicted by SignalP
TR_64377	-2.32388	Δphlp1 * LL down vs QM9414 * LL	7.40497e-05		pfam00067, p450, Cytochrome P450 only
TR_105798	-2.3228	Δphlp1 * LL down vs QM9414 * LL	4.70375e-05		Putative transporter, possibly part of secondary metabolite cluster that contains PKS (tre33804) and PKS-NRPS hybrid (tre14836) genes
TR_59388	-2.32109	Δphlp1 * LL down vs QM9414 * LL	0.00342772
TR_112319	-2.32088	Δphlp1 * LL down vs QM9414 * LL	2.10106e-05
TR_66592	-2.32061	Δphlp1 * LL down vs QM9414 * LL	0.00700027
TR_107685	-2.31943	Δphlp1 * LL down vs QM9414 * LL	0.00916236
TR_102957	-2.31864	Δphlp1 * LL down vs QM9414 * LL	0.000132194
TR_5345	-2.31813	Δphlp1 * LL down vs QM9414 * LL	0.000802859
TR_110689	-2.31752	Δphlp1 * LL down vs QM9414 * LL	1.04044e-05
TR_81659	-2.31747	Δphlp1 * LL down vs QM9414 * LL	3.0872e-05
TR_43397	-2.31655	Δphlp1 * LL down vs QM9414 * LL	0.000258079
TR_78340	-2.31651	Δphlp1 * LL down vs QM9414 * LL	0.0165498
TR_76360	-2.31557	Δphlp1 * LL down vs QM9414 * LL	0.000819819
TR_76050	-2.31525	Δphlp1 * LL down vs QM9414 * LL	0.000123841		Contains InterPro domain signature of DPH2 involved in the synthesis of diphthamide, a modified histidine residue of translation elongation factor 2 (Eft1p or Eft2p). Possible homologue of yeast YIK3 gene.
TR_108005	-2.31416	Δphlp1 * LL down vs QM9414 * LL	9.9736e-05
TR_72183	-2.314	Δphlp1 * LL down vs QM9414 * LL	0.000250299		Cyanovirin-N domain
TR_110403	-2.31389	Δphlp1 * LL down vs QM9414 * LL	0.00150554
TR_68161	-2.31292	Δphlp1 * LL down vs QM9414 * LL	0.000253841
TR_110406	-2.31237	Δphlp1 * LL down vs QM9414 * LL	2.74943e-05
TR_65950	-2.31193	Δphlp1 * LL down vs QM9414 * LL	0.000107979		related to steryl ester hydrolases Yeh1p and Yeh2p of Saccharomyces cerevisiae
TR_105408	-2.31186	Δphlp1 * LL down vs QM9414 * LL	0.0468241
TR_112539	-2.31035	Δphlp1 * LL down vs QM9414 * LL	0.00135736
TR_71817	-2.30998	Δphlp1 * LL down vs QM9414 * LL	0.00523288
TR_2987	-2.30729	Δphlp1 * LL down vs QM9414 * LL	9.18077e-05
TR_109264	-2.30675	Δphlp1 * LL down vs QM9414 * LL	0.000106066
TR_120864	-2.30636	Δphlp1 * LL down vs QM9414 * LL	0.00135015		Possible homologue of S. cerevisiae DIP2, encoding a nucleolar protein, specifically associated with the U3 snoRNA of the SSU processome.
TR_61403	-2.30584	Δphlp1 * LL down vs QM9414 * LL	0.000130628
TR_107973	-2.30559	Δphlp1 * LL down vs QM9414 * LL	0.00155352
TR_110866	-2.30483	Δphlp1 * LL down vs QM9414 * LL	7.01036e-05
TR_106564	-2.30443	Δphlp1 * LL down vs QM9414 * LL	0.00428644
TR_122208	-2.30441	Δphlp1 * LL down vs QM9414 * LL	0.00212217	xyr1	xylanase regulatator 1
TR_105838	-2.30334	Δphlp1 * LL down vs QM9414 * LL	3.8198e-05
TR_76722	-2.30114	Δphlp1 * LL down vs QM9414 * LL	0.0061747		flavohemoglobin
TR_68019	-2.3011	Δphlp1 * LL down vs QM9414 * LL	0.00222708
TR_105242	-2.30066	Δphlp1 * LL down vs QM9414 * LL	0.0117526
TR_112163	-2.29975	Δphlp1 * LL down vs QM9414 * LL	4.00408e-06
TR_63967	-2.29964	Δphlp1 * LL down vs QM9414 * LL	2.71375e-06
TR_52505	-2.299	Δphlp1 * LL down vs QM9414 * LL	0.00279693
TR_56758	-2.29859	Δphlp1 * LL down vs QM9414 * LL	1.54336e-05
TR_109949	-2.29833	Δphlp1 * LL down vs QM9414 * LL	0.0189882
TR_56214	-2.29824	Δphlp1 * LL down vs QM9414 * LL	0.000692156
TR_123992	-2.29549	Δphlp1 * LL down vs QM9414 * LL	0.00653221		swollenin; N-terminal CBM1 module;identical to CAB92328.1
TR_69868	-2.29485	Δphlp1 * LL down vs QM9414 * LL	0.0030974		related to GDP-mannose a-mannosyltransferases;Distant relative
TR_69883	-2.29308	Δphlp1 * LL down vs QM9414 * LL	0.000143096
TR_65106	-2.29257	Δphlp1 * LL down vs QM9414 * LL	0.00323941		pfam00795, CN_hydrolase
TR_124169	-2.29246	Δphlp1 * LL down vs QM9414 * LL	0.00307221
TR_123086	-2.29214	Δphlp1 * LL down vs QM9414 * LL	0.0109607
TR_124320	-2.28961	Δphlp1 * LL down vs QM9414 * LL	1.51178e-05		contains a putative nucleoside deaminase motif. Nucleoside deaminases include adenosine, guanine and cytosine deaminases. These enzymes are Zn dependent and catalyze the deamination of nucleosides. The zinc ion in the active site plays a central role in t
TR_108604	-2.28927	Δphlp1 * LL down vs QM9414 * LL	0.000592795
TR_66303	-2.28877	Δphlp1 * LL down vs QM9414 * LL	0.000135103
TR_44278	-2.28858	Δphlp1 * LL down vs QM9414 * LL	0.000399876
TR_104435	-2.28838	Δphlp1 * LL down vs QM9414 * LL	0.022958
TR_56559	-2.28716	Δphlp1 * LL down vs QM9414 * LL	0.000981333
TR_62611	-2.28588	Δphlp1 * LL down vs QM9414 * LL	0.00074435
TR_76218	-2.28562	Δphlp1 * LL down vs QM9414 * LL	0.00506125
TR_108013	-2.28339	Δphlp1 * LL down vs QM9414 * LL	3.38235e-06
TR_109219	-2.28013	Δphlp1 * LL down vs QM9414 * LL	0.00203617
TR_60565	-2.27981	Δphlp1 * LL down vs QM9414 * LL	0.000162556
TR_111121	-2.27925	Δphlp1 * LL down vs QM9414 * LL	0.000235021
TR_70341	-2.27875	Δphlp1 * LL down vs QM9414 * LL	0.000306676		candidate b-glycosidase related to chitosanase
TR_104201	-2.2781	Δphlp1 * LL down vs QM9414 * LL	2.18579e-05
TR_69742	-2.27714	Δphlp1 * LL down vs QM9414 * LL	0.00238916
TR_66751	-2.27692	Δphlp1 * LL down vs QM9414 * LL	0.0150342		hypothetical dehydrogenase
TR_105246	-2.27663	Δphlp1 * LL down vs QM9414 * LL	0.00496856		distantly related to GH23 modules, Glycoside hydrolases not yet assigned to a family
TR_109679	-2.27542	Δphlp1 * LL down vs QM9414 * LL	0.000180472
TR_3481	-2.27456	Δphlp1 * LL down vs QM9414 * LL	0.000171569
TR_69569	-2.27356	Δphlp1 * LL down vs QM9414 * LL	0.00504207
TR_111897	-2.27212	Δphlp1 * LL down vs QM9414 * LL	0.00040209
TR_66611	-2.27187	Δphlp1 * LL down vs QM9414 * LL	1.44392e-05		COG0833, LysP, Amino acid transporters
TR_4737	-2.27163	Δphlp1 * LL down vs QM9414 * LL	0.0035051
TR_105597	-2.27089	Δphlp1 * LL down vs QM9414 * LL	1.43195e-05
TR_106812	-2.2707	Δphlp1 * LL down vs QM9414 * LL	0.000373765
TR_110274	-2.27059	Δphlp1 * LL down vs QM9414 * LL	2.9525e-05
TR_63935	-2.27058	Δphlp1 * LL down vs QM9414 * LL	5.8351e-05		Contains possible InterPro motifs corresponding to isoleucyl-tRNA synthetase, class Ia.
TR_63397	-2.27041	Δphlp1 * LL down vs QM9414 * LL	0.000302107
TR_76311	-2.26852	Δphlp1 * LL down vs QM9414 * LL	1.27192e-07
TR_70988	-2.26816	Δphlp1 * LL down vs QM9414 * LL	8.88554e-07
TR_58296	-2.2664	Δphlp1 * LL down vs QM9414 * LL	0.000346837
TR_112538	-2.26597	Δphlp1 * LL down vs QM9414 * LL	0.00195353
TR_122998	-2.26584	Δphlp1 * LL down vs QM9414 * LL	0.0324112
TR_110862	-2.26534	Δphlp1 * LL down vs QM9414 * LL	0.00970181
TR_122371	-2.26404	Δphlp1 * LL down vs QM9414 * LL	0.000131148
TR_27181	-2.26294	Δphlp1 * LL down vs QM9414 * LL	0.000362476
TR_5647	-2.26285	Δphlp1 * LL down vs QM9414 * LL	0.000169683		hypothetical G-protein coupled receptor, PTH11 like (implicated in pathogenesis in M. grisea)
TR_55252	-2.26153	Δphlp1 * LL down vs QM9414 * LL	0.000204266
TR_64937	-2.26035	Δphlp1 * LL down vs QM9414 * LL	0.0044973
TR_30668	-2.25983	Δphlp1 * LL down vs QM9414 * LL	3.13131e-05
TR_79598	-2.25981	Δphlp1 * LL down vs QM9414 * LL	0.00106986
TR_104168	-2.25814	Δphlp1 * LL down vs QM9414 * LL	0.000885052
TR_108199	-2.25716	Δphlp1 * LL down vs QM9414 * LL	4.01703e-08
TR_73104	-2.25707	Δphlp1 * LL down vs QM9414 * LL	0.000847863		N-terminal binuclear Zn cluster-containing/DNA binding domain-containing protein
TR_65736	-2.25672	Δphlp1 * LL down vs QM9414 * LL	0.000463235
TR_107131	-2.25586	Δphlp1 * LL down vs QM9414 * LL	0.000181777
TR_108317	-2.25547	Δphlp1 * LL down vs QM9414 * LL	0.00142083
TR_104461	-2.25539	Δphlp1 * LL down vs QM9414 * LL	0.00293157
TR_61020	-2.25431	Δphlp1 * LL down vs QM9414 * LL	0.00516362
TR_108457	-2.25399	Δphlp1 * LL down vs QM9414 * LL	2.30935e-05
TR_108819	-2.25357	Δphlp1 * LL down vs QM9414 * LL	6.4845e-05
TR_105844	-2.252	Δphlp1 * LL down vs QM9414 * LL	0.00150355
TR_65402	-2.25172	Δphlp1 * LL down vs QM9414 * LL	0.00121844
TR_22830	-2.2517	Δphlp1 * LL down vs QM9414 * LL	7.36146e-05
TR_123732	-2.25142	Δphlp1 * LL down vs QM9414 * LL	3.51911e-05
TR_112124	-2.24927	Δphlp1 * LL down vs QM9414 * LL	0.000385577
TR_108458	-2.24876	Δphlp1 * LL down vs QM9414 * LL	0.00306012
TR_81383	-2.24786	Δphlp1 * LL down vs QM9414 * LL	0.00134228	grk3	hypothetical G-protein coupled receptor, contains RGS (regulator of G-protein signaling) domain
TR_122096	-2.24755	Δphlp1 * LL down vs QM9414 * LL	0.00712923
TR_111146	-2.24641	Δphlp1 * LL down vs QM9414 * LL	0.000837151
TR_46819	-2.24545	Δphlp1 * LL down vs QM9414 * LL	0.000716606
TR_54502	-2.24439	Δphlp1 * LL down vs QM9414 * LL	0.0023927
TR_104293	-2.24396	Δphlp1 * LL down vs QM9414 * LL	0.0200945
TR_1857	-2.24303	Δphlp1 * LL down vs QM9414 * LL	0.000243459
TR_3662	-2.24283	Δphlp1 * LL down vs QM9414 * LL	4.52808e-06
TR_109305	-2.23994	Δphlp1 * LL down vs QM9414 * LL	8.90871e-06
TR_105279	-2.23976	Δphlp1 * LL down vs QM9414 * LL	3.71565e-05
TR_106624	-2.23871	Δphlp1 * LL down vs QM9414 * LL	0.0454611
TR_58412	-2.23754	Δphlp1 * LL down vs QM9414 * LL	0.000105363		COG1064, AdhP, Zn-dependent alcohol dehydrogenases
TR_109793	-2.23749	Δphlp1 * LL down vs QM9414 * LL	0.000548406
TR_73560	-2.23747	Δphlp1 * LL down vs QM9414 * LL	0.00899986		Possible homologue of S. cerevisiae UTP20. Possible snoRNA-binding protein and member of the SSU processome.
TR_109311	-2.23733	Δphlp1 * LL down vs QM9414 * LL	0.00156303
TR_27939	-2.23584	Δphlp1 * LL down vs QM9414 * LL	0.00543188
TR_54622	-2.23474	Δphlp1 * LL down vs QM9414 * LL	0.00234259
TR_110174	-2.2341	Δphlp1 * LL down vs QM9414 * LL	0.0160859
TR_2076	-2.23358	Δphlp1 * LL down vs QM9414 * LL	3.95954e-07
TR_59073	-2.23334	Δphlp1 * LL down vs QM9414 * LL	2.06902e-05
TR_59100	-2.23327	Δphlp1 * LL down vs QM9414 * LL	0.00376569
TR_107339	-2.23263	Δphlp1 * LL down vs QM9414 * LL	5.06071e-05
TR_67546	-2.23238	Δphlp1 * LL down vs QM9414 * LL	0.0034635
TR_103134	-2.23217	Δphlp1 * LL down vs QM9414 * LL	0.0275428
TR_120229	-2.23071	Δphlp1 * LL down vs QM9414 * LL	0.000250397		candidate xylanase
TR_103715	-2.22965	Δphlp1 * LL down vs QM9414 * LL	0.0063315
TR_67699	-2.22912	Δphlp1 * LL down vs QM9414 * LL	0.000678324		pfam00070, Pyr_redox, Pyridine nucleotide-disulphide oxidoreductase
TR_30166	-2.22853	Δphlp1 * LL down vs QM9414 * LL	0.00146507
TR_108781	-2.22847	Δphlp1 * LL down vs QM9414 * LL	0.00116228
TR_110153	-2.2282	Δphlp1 * LL down vs QM9414 * LL	0.00804028
TR_60591	-2.22778	Δphlp1 * LL down vs QM9414 * LL	0.00169926
TR_104592	-2.22573	Δphlp1 * LL down vs QM9414 * LL	0.000196807
TR_111733	-2.22202	Δphlp1 * LL down vs QM9414 * LL	4.14753e-05		candidate a-glycosidase distantly related to a-1,2-mannosidase
TR_2912	-2.22122	Δphlp1 * LL down vs QM9414 * LL	4.87944e-05
TR_110276	-2.2211	Δphlp1 * LL down vs QM9414 * LL	0.00836169
TR_106660	-2.21993	Δphlp1 * LL down vs QM9414 * LL	0.00212319
TR_73134	-2.21796	Δphlp1 * LL down vs QM9414 * LL	0.000945978		candidate trehalose-6-phosphate synthase
TR_54784	-2.21616	Δphlp1 * LL down vs QM9414 * LL	4.80962e-05
TR_69316	-2.21573	Δphlp1 * LL down vs QM9414 * LL	0.0142147
TR_68755	-2.21562	Δphlp1 * LL down vs QM9414 * LL	0.000782975
TR_65854	-2.21534	Δphlp1 * LL down vs QM9414 * LL	0.006893		The N-terminal region of a number of fungal transcriptional regulatory proteins contains a Cys-rich motif that is involved in zinc-dependent binding of DNA. The region forms a binuclear Zn cluster, in which two Zn atoms are bound by six Cys residues
TR_38603	-2.21461	Δphlp1 * LL down vs QM9414 * LL	0.00107668
TR_108191	-2.21405	Δphlp1 * LL down vs QM9414 * LL	0.0131292
TR_103799	-2.21396	Δphlp1 * LL down vs QM9414 * LL	0.000237411
TR_104228	-2.21359	Δphlp1 * LL down vs QM9414 * LL	4.47163e-07
TR_110825	-2.21288	Δphlp1 * LL down vs QM9414 * LL	7.87606e-05
TR_105454	-2.20998	Δphlp1 * LL down vs QM9414 * LL	0.00585651
TR_112080	-2.20956	Δphlp1 * LL down vs QM9414 * LL	0.000147092
TR_41794	-2.20898	Δphlp1 * LL down vs QM9414 * LL	5.99889e-05
TR_76771	-2.2084	Δphlp1 * LL down vs QM9414 * LL	3.29908e-08
TR_105165	-2.20824	Δphlp1 * LL down vs QM9414 * LL	1.25453e-05
TR_110220	-2.20799	Δphlp1 * LL down vs QM9414 * LL	0.019192
TR_57575	-2.20528	Δphlp1 * LL down vs QM9414 * LL	0.016007
TR_102887	-2.20479	Δphlp1 * LL down vs QM9414 * LL	0.00781462
TR_80425	-2.20441	Δphlp1 * LL down vs QM9414 * LL	0.000222549
TR_111818	-2.20388	Δphlp1 * LL down vs QM9414 * LL	0.000189727
TR_121608	-2.20214	Δphlp1 * LL down vs QM9414 * LL	2.17751e-05
TR_108003	-2.20189	Δphlp1 * LL down vs QM9414 * LL	0.00161544
TR_59771	-2.20176	Δphlp1 * LL down vs QM9414 * LL	0.000112985
TR_109716	-2.20099	Δphlp1 * LL down vs QM9414 * LL	4.01344e-05
TR_4114	-2.2005	Δphlp1 * LL down vs QM9414 * LL	7.54025e-07
TR_105978	-2.20038	Δphlp1 * LL down vs QM9414 * LL	0.00148606		COG1167, ARO8, Transcriptional regulators containing a DNA-binding HTH domain and an aminotransferase domain (MocR family)
TR_43286	-2.19988	Δphlp1 * LL down vs QM9414 * LL	5.69617e-06
TR_45573	-2.1991	Δphlp1 * LL down vs QM9414 * LL	0.0337267		hypothetical G-protein coupled receptor, PTH11 like (implicated in pathogenesis in M. grisea)
TR_123571	-2.19839	Δphlp1 * LL down vs QM9414 * LL	0.00337309
TR_59338	-2.19804	Δphlp1 * LL down vs QM9414 * LL	1.4161e-05		cd01558, D-AAT_like, D-Alanine aminotransferase
TR_62225	-2.19801	Δphlp1 * LL down vs QM9414 * LL	0.000741019
TR_53877	-2.19794	Δphlp1 * LL down vs QM9414 * LL	9.57198e-08		N-terminal binuclear Zn cluster-containing protein
TR_55545	-2.1977	Δphlp1 * LL down vs QM9414 * LL	0.000170015		containing WD-40 repeats
TR_104301	-2.19766	Δphlp1 * LL down vs QM9414 * LL	0.000779672
TR_69189	-2.19728	Δphlp1 * LL down vs QM9414 * LL	0.000628225
TR_102890	-2.19719	Δphlp1 * LL down vs QM9414 * LL	0.0106049
TR_110922	-2.19718	Δphlp1 * LL down vs QM9414 * LL	4.13972e-05
TR_21758	-2.19641	Δphlp1 * LL down vs QM9414 * LL	6.85791e-06	acu3	isocitrate lyase
TR_112514	-2.1957	Δphlp1 * LL down vs QM9414 * LL	0.000692661
TR_32212	-2.19565	Δphlp1 * LL down vs QM9414 * LL	6.8769e-06
TR_62462	-2.19555	Δphlp1 * LL down vs QM9414 * LL	0.000155964		hypothetical G-protein coupled receptor, PTH11 like (implicated in pathogenesis in M. grisea)
TR_111570	-2.19488	Δphlp1 * LL down vs QM9414 * LL	0.00028552
TR_66276	-2.19252	Δphlp1 * LL down vs QM9414 * LL	0.00576637
TR_110830	-2.19155	Δphlp1 * LL down vs QM9414 * LL	0.0059124
TR_64312	-2.19108	Δphlp1 * LL down vs QM9414 * LL	9.19471e-05
TR_103153	-2.19101	Δphlp1 * LL down vs QM9414 * LL	0.023606
TR_40156	-2.19055	Δphlp1 * LL down vs QM9414 * LL	0.002403
TR_112055	-2.18926	Δphlp1 * LL down vs QM9414 * LL	1.81292e-08
TR_112114	-2.1891	Δphlp1 * LL down vs QM9414 * LL	0.000371541
TR_71101	-2.18778	Δphlp1 * LL down vs QM9414 * LL	0.00574704		Shows greatest similarity to bacterial enoyl-CoA hydratase/isomerases (possible contaminant?).
TR_76039	-2.18649	Δphlp1 * LL down vs QM9414 * LL	3.42645e-06		N-terminal binuclear Zn cluster-containing protein
TR_71076	-2.18556	Δphlp1 * LL down vs QM9414 * LL	0.000464454
TR_82425	-2.18407	Δphlp1 * LL down vs QM9414 * LL	0.0297103
TR_61278	-2.18379	Δphlp1 * LL down vs QM9414 * LL	0.0240888
TR_70800	-2.18251	Δphlp1 * LL down vs QM9414 * LL	0.000811488
TR_30144	-2.18229	Δphlp1 * LL down vs QM9414 * LL	0.00538976
TR_59759	-2.18219	Δphlp1 * LL down vs QM9414 * LL	0.000758792
TR_60879	-2.18215	Δphlp1 * LL down vs QM9414 * LL	0.000259996
TR_104585	-2.1818	Δphlp1 * LL down vs QM9414 * LL	0.000786957
TR_106537	-2.18176	Δphlp1 * LL down vs QM9414 * LL	0.0116906
TR_57574	-2.18151	Δphlp1 * LL down vs QM9414 * LL	5.44446e-05
TR_112399	-2.18101	Δphlp1 * LL down vs QM9414 * LL	6.57783e-05
TR_108346	-2.1801	Δphlp1 * LL down vs QM9414 * LL	0.00040719	chi18-8	candidate b-glycosidase related to chitinase; CHI18-8 (GenBank acc. No. DAA05856); fungal subgroup C chitinase
TR_105617	-2.17979	Δphlp1 * LL down vs QM9414 * LL	0.000898525
TR_65137	-2.17967	Δphlp1 * LL down vs QM9414 * LL	0.00416042		candidate b-glycosidase distantly related to b-1,3-glucanase
TR_58479	-2.17953	Δphlp1 * LL down vs QM9414 * LL	0.000502593
TR_119530	-2.17831	Δphlp1 * LL down vs QM9414 * LL	1.18008e-05		Contains a possible Interpro domain corresponding to RNA polymerase III RPC4.
TR_111681	-2.1781	Δphlp1 * LL down vs QM9414 * LL	0.000601875
TR_111951	-2.17698	Δphlp1 * LL down vs QM9414 * LL	0.000479416
TR_69141	-2.17641	Δphlp1 * LL down vs QM9414 * LL	0.000408937		pfam01490, Aa_trans, Transmembrane amino acid transporter protein
TR_2068	-2.17605	Δphlp1 * LL down vs QM9414 * LL	1.61993e-05
TR_104060	-2.17558	Δphlp1 * LL down vs QM9414 * LL	3.54044e-05
TR_54160	-2.1753	Δphlp1 * LL down vs QM9414 * LL	0.000521823		most homologous to GliI [Aspergillus fumigatus]
TR_108188	-2.17509	Δphlp1 * LL down vs QM9414 * LL	0.000352054
TR_62166	-2.17483	Δphlp1 * LL down vs QM9414 * LL	0.000341292		candidate b-mannosidase
TR_41260	-2.17462	Δphlp1 * LL down vs QM9414 * LL	2.06274e-06		hypothetical G-protein coupled receptor, PTH11 like (implicated in pathogenesis in M. grisea)
TR_63780	-2.17445	Δphlp1 * LL down vs QM9414 * LL	1.83683e-05
TR_70830	-2.17437	Δphlp1 * LL down vs QM9414 * LL	0.000238734
TR_109078	-2.174	Δphlp1 * LL down vs QM9414 * LL	5.20425e-06		TRE30289, hypothetical prenyltransferase, related to E. nidulans CaaX farnesyltransferase beta subunit ram1
TR_59830	-2.17333	Δphlp1 * LL down vs QM9414 * LL	0.00264228
TR_124310	-2.17316	Δphlp1 * LL down vs QM9414 * LL	0.00171305
TR_74480	-2.17218	Δphlp1 * LL down vs QM9414 * LL	7.15107e-05		Possible homologue of S. cerevisiae UTP13, encoding a component of the SSU processome containing the U3 snoRNA that is involved in processing of pre-18S rRNA.
TR_105977	-2.17133	Δphlp1 * LL down vs QM9414 * LL	0.00511708
TR_68889	-2.16964	Δphlp1 * LL down vs QM9414 * LL	0.000174883
TR_104073	-2.16942	Δphlp1 * LL down vs QM9414 * LL	0.0139547		aspartate racemace
TR_111537	-2.16911	Δphlp1 * LL down vs QM9414 * LL	0.0310745
TR_109094	-2.16881	Δphlp1 * LL down vs QM9414 * LL	0.00214474
TR_22839	-2.1688	Δphlp1 * LL down vs QM9414 * LL	0.00699363
TR_111129	-2.1685	Δphlp1 * LL down vs QM9414 * LL	0.000225794
TR_60206	-2.16847	Δphlp1 * LL down vs QM9414 * LL	6.14126e-05
TR_57864	-2.16702	Δphlp1 * LL down vs QM9414 * LL	0.00183764
TR_105328	-2.16456	Δphlp1 * LL down vs QM9414 * LL	0.0157979
TR_108401	-2.16434	Δphlp1 * LL down vs QM9414 * LL	9.1172e-05
TR_102901	-2.16407	Δphlp1 * LL down vs QM9414 * LL	5.44016e-06
TR_109846	-2.16341	Δphlp1 * LL down vs QM9414 * LL	0.025196
TR_106554	-2.1629	Δphlp1 * LL down vs QM9414 * LL	0.00207285
TR_70829	-2.16228	Δphlp1 * LL down vs QM9414 * LL	0.0010236
TR_119947	-2.16183	Δphlp1 * LL down vs QM9414 * LL	0.000104848
TR_106958	-2.15979	Δphlp1 * LL down vs QM9414 * LL	0.00197827
TR_75886	-2.1596	Δphlp1 * LL down vs QM9414 * LL	3.64289e-08
TR_68508	-2.15893	Δphlp1 * LL down vs QM9414 * LL	0.0297126
TR_58431	-2.15888	Δphlp1 * LL down vs QM9414 * LL	0.00410338
TR_60889	-2.15713	Δphlp1 * LL down vs QM9414 * LL	0.0429705
TR_65433	-2.15698	Δphlp1 * LL down vs QM9414 * LL	3.37231e-06
TR_121875	-2.1569	Δphlp1 * LL down vs QM9414 * LL	0.000457684
TR_107867	-2.15401	Δphlp1 * LL down vs QM9414 * LL	0.00424812
TR_58772	-2.15304	Δphlp1 * LL down vs QM9414 * LL	0.00054344
TR_109117	-2.15285	Δphlp1 * LL down vs QM9414 * LL	0.0111408
TR_51998	-2.15285	Δphlp1 * LL down vs QM9414 * LL	0.000227807
TR_58391	-2.15209	Δphlp1 * LL down vs QM9414 * LL	8.12957e-05
TR_110986	-2.15207	Δphlp1 * LL down vs QM9414 * LL	0.000873442
TR_104695	-2.15176	Δphlp1 * LL down vs QM9414 * LL	0.000789008
TR_107003	-2.15143	Δphlp1 * LL down vs QM9414 * LL	0.0155976
TR_58880	-2.15123	Δphlp1 * LL down vs QM9414 * LL	0.00112027
TR_103437	-2.1508	Δphlp1 * LL down vs QM9414 * LL	5.19233e-05
TR_64920	-2.15066	Δphlp1 * LL down vs QM9414 * LL	0.000901704
TR_109334	-2.15048	Δphlp1 * LL down vs QM9414 * LL	0.000500474
TR_60758	-2.14957	Δphlp1 * LL down vs QM9414 * LL	0.000313359
TR_69901	-2.14944	Δphlp1 * LL down vs QM9414 * LL	8.60871e-05
TR_59843	-2.14728	Δphlp1 * LL down vs QM9414 * LL	8.65761e-05
TR_58802	-2.14684	Δphlp1 * LL down vs QM9414 * LL	0.018934		candidate a-glycosidase distantly related to a-1,2-L-fucosidase
TR_50793	-2.14642	Δphlp1 * LL down vs QM9414 * LL	0.0097035
TR_109081	-2.14639	Δphlp1 * LL down vs QM9414 * LL	2.12633e-05
TR_104272	-2.146	Δphlp1 * LL down vs QM9414 * LL	0.0336675
TR_111239	-2.14594	Δphlp1 * LL down vs QM9414 * LL	4.55399e-05
TR_104394	-2.14587	Δphlp1 * LL down vs QM9414 * LL	0.00549487
TR_5855	-2.14587	Δphlp1 * LL down vs QM9414 * LL	0.000187022
TR_107168	-2.14555	Δphlp1 * LL down vs QM9414 * LL	0.0104082
TR_59740	-2.14515	Δphlp1 * LL down vs QM9414 * LL	0.00589308
TR_104077	-2.14492	Δphlp1 * LL down vs QM9414 * LL	0.000106625		COG0531, PotE, Amino acid transporters
TR_111861	-2.14475	Δphlp1 * LL down vs QM9414 * LL	1.38173e-05		hypothetical G-protein coupled receptor, PTH11 like (implicated in pathogenesis in M. grisea)
TR_105313	-2.14257	Δphlp1 * LL down vs QM9414 * LL	0.00305233
TR_22741	-2.14241	Δphlp1 * LL down vs QM9414 * LL	0.0112729
TR_111362	-2.14216	Δphlp1 * LL down vs QM9414 * LL	0.00849979
TR_2735	-2.14188	Δphlp1 * LL down vs QM9414 * LL	0.000271999	chi18-6	chitinase; fungal subgroup A chitinase
TR_107641	-2.14001	Δphlp1 * LL down vs QM9414 * LL	0.00373659
TR_29713	-2.13995	Δphlp1 * LL down vs QM9414 * LL	1.33516e-05
TR_30478	-2.1388	Δphlp1 * LL down vs QM9414 * LL	0.00043014
TR_103394	-2.13818	Δphlp1 * LL down vs QM9414 * LL	0.000802251
TR_105383	-2.13687	Δphlp1 * LL down vs QM9414 * LL	0.00413678
TR_108702	-2.13686	Δphlp1 * LL down vs QM9414 * LL	0.000542726
TR_69904	-2.13678	Δphlp1 * LL down vs QM9414 * LL	0.0058606
TR_47971	-2.13606	Δphlp1 * LL down vs QM9414 * LL	0.00360701
TR_2211	-2.13595	Δphlp1 * LL down vs QM9414 * LL	9.02352e-05		formaldehyde transketolase
TR_109908	-2.13555	Δphlp1 * LL down vs QM9414 * LL	0.00207755
TR_112274	-2.13522	Δphlp1 * LL down vs QM9414 * LL	7.63449e-07
TR_109030	-2.13493	Δphlp1 * LL down vs QM9414 * LL	2.70835e-06
TR_37316	-2.1347	Δphlp1 * LL down vs QM9414 * LL	0.0030819
TR_5971	-2.13414	Δphlp1 * LL down vs QM9414 * LL	0.00326883
TR_63889	-2.13413	Δphlp1 * LL down vs QM9414 * LL	3.0761e-05		cd01321, ADGF, Adenosine deaminase-related growth factors
TR_62975	-2.13389	Δphlp1 * LL down vs QM9414 * LL	8.38143e-07
TR_59190	-2.1333	Δphlp1 * LL down vs QM9414 * LL	4.97042e-05
TR_106251	-2.13234	Δphlp1 * LL down vs QM9414 * LL	0.00293368
TR_55790	-2.1323	Δphlp1 * LL down vs QM9414 * LL	0.0228173		Contains possible Interpro domains corresponding to N2,N2-dimethylguanosine tRNA methyltransferase.
TR_66827	-2.13121	Δphlp1 * LL down vs QM9414 * LL	0.000451937
TR_70962	-2.13098	Δphlp1 * LL down vs QM9414 * LL	0.000256014
TR_112521	-2.13083	Δphlp1 * LL down vs QM9414 * LL	0.0148391
TR_59655	-2.13014	Δphlp1 * LL down vs QM9414 * LL	0.000876351
TR_110457	-2.12988	Δphlp1 * LL down vs QM9414 * LL	0.00136085
TR_3447	-2.12945	Δphlp1 * LL down vs QM9414 * LL	0.000166771
TR_76204	-2.12849	Δphlp1 * LL down vs QM9414 * LL	0.00108498
TR_79037	-2.12763	Δphlp1 * LL down vs QM9414 * LL	0.00930762	asn1
TR_103133	-2.12729	Δphlp1 * LL down vs QM9414 * LL	0.000293925
TR_103114	-2.12701	Δphlp1 * LL down vs QM9414 * LL	0.00395711
TR_121702	-2.12656	Δphlp1 * LL down vs QM9414 * LL	0.00132943
TR_59372	-2.12573	Δphlp1 * LL down vs QM9414 * LL	0.00449032
TR_70127	-2.12543	Δphlp1 * LL down vs QM9414 * LL	0.0113586
TR_61097	-2.125	Δphlp1 * LL down vs QM9414 * LL	0.00182068
TR_104103	-2.12442	Δphlp1 * LL down vs QM9414 * LL	0.0125303
TR_22466	-2.12442	Δphlp1 * LL down vs QM9414 * LL	4.65202e-05
TR_21452	-2.1241	Δphlp1 * LL down vs QM9414 * LL	8.47713e-05
TR_62977	-2.12289	Δphlp1 * LL down vs QM9414 * LL	0.0177605
TR_82037	-2.12189	Δphlp1 * LL down vs QM9414 * LL	2.05491e-05
TR_2038	-2.11992	Δphlp1 * LL down vs QM9414 * LL	0.00481494
TR_112037	-2.11977	Δphlp1 * LL down vs QM9414 * LL	3.22071e-06
TR_3310	-2.11914	Δphlp1 * LL down vs QM9414 * LL	8.84101e-05
TR_64370	-2.11871	Δphlp1 * LL down vs QM9414 * LL	6.75794e-05
TR_112371	-2.1178	Δphlp1 * LL down vs QM9414 * LL	4.12435e-05
TR_66016	-2.11717	Δphlp1 * LL down vs QM9414 * LL	3.31412e-05
TR_5849	-2.11689	Δphlp1 * LL down vs QM9414 * LL	0.00354997
TR_56470	-2.11646	Δphlp1 * LL down vs QM9414 * LL	0.000351606		COG1052, LdhA, Lactate dehydrogenase and related dehydrogenases
TR_102850	-2.11609	Δphlp1 * LL down vs QM9414 * LL	0.00155243
TR_110158	-2.11576	Δphlp1 * LL down vs QM9414 * LL	0.00383807
TR_75247	-2.11573	Δphlp1 * LL down vs QM9414 * LL	0.000137904
TR_111093	-2.11456	Δphlp1 * LL down vs QM9414 * LL	0.013527
TR_41425	-2.11407	Δphlp1 * LL down vs QM9414 * LL	0.00243332
TR_5107	-2.11344	Δphlp1 * LL down vs QM9414 * LL	0.00172586
TR_112113	-2.11311	Δphlp1 * LL down vs QM9414 * LL	0.000601048
TR_41800	-2.11257	Δphlp1 * LL down vs QM9414 * LL	8.92669e-06
TR_62470	-2.11228	Δphlp1 * LL down vs QM9414 * LL	0.00329733		Related to mitochondrial elongation factor G.
TR_65971	-2.11196	Δphlp1 * LL down vs QM9414 * LL	0.0132848
TR_105150	-2.10974	Δphlp1 * LL down vs QM9414 * LL	0.000356517
TR_102454	-2.10904	Δphlp1 * LL down vs QM9414 * LL	0.00243351
TR_110686	-2.10774	Δphlp1 * LL down vs QM9414 * LL	0.000136236
TR_109721	-2.10765	Δphlp1 * LL down vs QM9414 * LL	0.00112675
TR_53029	-2.10658	Δphlp1 * LL down vs QM9414 * LL	0.00110504
TR_61032	-2.10658	Δphlp1 * LL down vs QM9414 * LL	3.13937e-06
TR_105133	-2.10658	Δphlp1 * LL down vs QM9414 * LL	0.000552205
TR_111832	-2.10625	Δphlp1 * LL down vs QM9414 * LL	0.000398181
TR_124228	-2.10621	Δphlp1 * LL down vs QM9414 * LL	0.00372117		candidate chitin synthase
TR_122212	-2.10548	Δphlp1 * LL down vs QM9414 * LL	0.000511511		pfam03097, BRO1, BRO1-like domain
TR_121417	-2.10532	Δphlp1 * LL down vs QM9414 * LL	0.0028858
TR_121439	-2.10519	Δphlp1 * LL down vs QM9414 * LL	0.00468119
TR_71823	-2.10495	Δphlp1 * LL down vs QM9414 * LL	0.00117457		This domain is found in a number of fungal transcription factors including transcriptional activator xlnR, yeast regulatory protein GAL4, and other transcription proteins regulating a variety of cellular and metabolic processes.
TR_103336	-2.10475	Δphlp1 * LL down vs QM9414 * LL	8.68473e-06
TR_59244	-2.1044	Δphlp1 * LL down vs QM9414 * LL	0.000242987
TR_109387	-2.10328	Δphlp1 * LL down vs QM9414 * LL	0.000440833
TR_109045	-2.10264	Δphlp1 * LL down vs QM9414 * LL	1.21647e-06
TR_103403	-2.10259	Δphlp1 * LL down vs QM9414 * LL	0.000467216
TR_79677	-2.101	Δphlp1 * LL down vs QM9414 * LL	5.63476e-05		hexokinase
TR_60739	-2.1007	Δphlp1 * LL down vs QM9414 * LL	3.40726e-05
TR_38048	-2.10008	Δphlp1 * LL down vs QM9414 * LL	6.53818e-05
TR_106657	-2.09787	Δphlp1 * LL down vs QM9414 * LL	7.45835e-05
TR_70918	-2.09674	Δphlp1 * LL down vs QM9414 * LL	0.0276563
TR_111904	-2.09568	Δphlp1 * LL down vs QM9414 * LL	0.028335
TR_109967	-2.09495	Δphlp1 * LL down vs QM9414 * LL	0.0107386
TR_3717	-2.09311	Δphlp1 * LL down vs QM9414 * LL	0.00102428
TR_67868	-2.09309	Δphlp1 * LL down vs QM9414 * LL	0.00066501
TR_105389	-2.09277	Δphlp1 * LL down vs QM9414 * LL	0.00356859
TR_69625	-2.09242	Δphlp1 * LL down vs QM9414 * LL	3.63204e-05
TR_122825	-2.09216	Δphlp1 * LL down vs QM9414 * LL	0.0345708
TR_58428	-2.09213	Δphlp1 * LL down vs QM9414 * LL	0.00829882		contains a possible ribosomal biogenesis regulatory protein domain. Possible homologue of S. cerevisiae RRS1 gene.
TR_122210	-2.0906	Δphlp1 * LL down vs QM9414 * LL	9.97941e-05		Contains a possible Interpro domain corresponding to ribosomal protein S4.
TR_68585	-2.08905	Δphlp1 * LL down vs QM9414 * LL	0.000945983		galactose-6-phosphate isomerase
TR_59746	-2.08827	Δphlp1 * LL down vs QM9414 * LL	0.0220069		oxaloacetase-like protein
TR_104549	-2.08703	Δphlp1 * LL down vs QM9414 * LL	1.41387e-05
TR_64372	-2.0869	Δphlp1 * LL down vs QM9414 * LL	0.00022439
TR_109641	-2.0866	Δphlp1 * LL down vs QM9414 * LL	0.000281796
TR_68640	-2.08633	Δphlp1 * LL down vs QM9414 * LL	0.00465468
TR_80741	-2.08598	Δphlp1 * LL down vs QM9414 * LL	0.000230639
TR_23083	-2.08594	Δphlp1 * LL down vs QM9414 * LL	0.00115701
TR_3765	-2.08506	Δphlp1 * LL down vs QM9414 * LL	0.000480594
TR_59391	-2.08312	Δphlp1 * LL down vs QM9414 * LL	0.000268931		candidate a-galactosidase
TR_39578	-2.08212	Δphlp1 * LL down vs QM9414 * LL	0.000460885
TR_107949	-2.08164	Δphlp1 * LL down vs QM9414 * LL	0.00426212
TR_60004	-2.08147	Δphlp1 * LL down vs QM9414 * LL	0.00579401		N-terminal binuclear Zn cluster-containing protein
TR_103162	-2.08129	Δphlp1 * LL down vs QM9414 * LL	0.0231466
TR_62034	-2.08129	Δphlp1 * LL down vs QM9414 * LL	0.00332176
TR_59205	-2.0812	Δphlp1 * LL down vs QM9414 * LL	0.000105975
TR_64818	-2.07969	Δphlp1 * LL down vs QM9414 * LL	0.000637914
TR_105391	-2.0794	Δphlp1 * LL down vs QM9414 * LL	2.48212e-05
TR_103157	-2.07765	Δphlp1 * LL down vs QM9414 * LL	0.00772099
TR_111891	-2.07595	Δphlp1 * LL down vs QM9414 * LL	0.00109586
TR_108143	-2.07498	Δphlp1 * LL down vs QM9414 * LL	0.0371855
TR_108024	-2.07358	Δphlp1 * LL down vs QM9414 * LL	0.000436799
TR_109344	-2.07339	Δphlp1 * LL down vs QM9414 * LL	0.000134873
TR_54462	-2.07243	Δphlp1 * LL down vs QM9414 * LL	0.00230985
TR_54722	-2.07179	Δphlp1 * LL down vs QM9414 * LL	0.000297506
TR_104816	-2.07083	Δphlp1 * LL down vs QM9414 * LL	0.0438542
TR_74437	-2.07076	Δphlp1 * LL down vs QM9414 * LL	0.000128026
TR_108251	-2.07031	Δphlp1 * LL down vs QM9414 * LL	0.0137321
TR_104939	-2.0701	Δphlp1 * LL down vs QM9414 * LL	0.00960021
TR_79315	-2.06988	Δphlp1 * LL down vs QM9414 * LL	0.00403782
TR_104422	-2.0697	Δphlp1 * LL down vs QM9414 * LL	0.00124324
TR_55306	-2.06861	Δphlp1 * LL down vs QM9414 * LL	0.0035323
TR_68588	-2.06841	Δphlp1 * LL down vs QM9414 * LL	0.00506529
TR_103863	-2.06836	Δphlp1 * LL down vs QM9414 * LL	0.0084135
TR_110660	-2.06503	Δphlp1 * LL down vs QM9414 * LL	0.00205862
TR_102938	-2.06456	Δphlp1 * LL down vs QM9414 * LL	0.00732901
TR_104140	-2.06437	Δphlp1 * LL down vs QM9414 * LL	0.0180776		COG2084, MmsB, 3-hydroxyisobutyrate dehydrogenase and related beta-hydroxyacid dehydrogenases
TR_70631	-2.06429	Δphlp1 * LL down vs QM9414 * LL	0.000333333
TR_108211	-2.0639	Δphlp1 * LL down vs QM9414 * LL	0.00109722
TR_3434	-2.0637	Δphlp1 * LL down vs QM9414 * LL	0.000390273
TR_68401	-2.06358	Δphlp1 * LL down vs QM9414 * LL	0.00150251
TR_112427	-2.06283	Δphlp1 * LL down vs QM9414 * LL	1.07212e-05
TR_55183	-2.06278	Δphlp1 * LL down vs QM9414 * LL	4.576e-05
TR_72993	-2.06265	Δphlp1 * LL down vs QM9414 * LL	0.00780674
TR_61701	-2.06239	Δphlp1 * LL down vs QM9414 * LL	2.71807e-05		shares amino acid sequence identity with metal-dependent hydrolases belonging to the beta-lactamase superfamily.
TR_60558	-2.06202	Δphlp1 * LL down vs QM9414 * LL	3.77888e-05
TR_107866	-2.06172	Δphlp1 * LL down vs QM9414 * LL	4.06745e-05
TR_76833	-2.06126	Δphlp1 * LL down vs QM9414 * LL	0.00113157		Candidate krr1 protein.
TR_110311	-2.06052	Δphlp1 * LL down vs QM9414 * LL	0.00430242
TR_109848	-2.06011	Δphlp1 * LL down vs QM9414 * LL	0.00352303
TR_76696	-2.05744	Δphlp1 * LL down vs QM9414 * LL	0.000314311
TR_102561	-2.05666	Δphlp1 * LL down vs QM9414 * LL	0.00877501
TR_67209	-2.05648	Δphlp1 * LL down vs QM9414 * LL	5.9938e-07
TR_112083	-2.0564	Δphlp1 * LL down vs QM9414 * LL	0.00180893
TR_108418	-2.05637	Δphlp1 * LL down vs QM9414 * LL	0.00158577
TR_60490	-2.05559	Δphlp1 * LL down vs QM9414 * LL	0.00124651
TR_44097	-2.05559	Δphlp1 * LL down vs QM9414 * LL	3.96301e-05
TR_103772	-2.05559	Δphlp1 * LL down vs QM9414 * LL	0.00137354
TR_62780	-2.05556	Δphlp1 * LL down vs QM9414 * LL	0.0247161		Contains a KOG domain corresponding to a putative methyltransferase. Shares significant amino acid sequence identity (E = 2.4e-21) with yeast TRM12 gene product.
TR_74971	-2.05547	Δphlp1 * LL down vs QM9414 * LL	6.35122e-05
TR_112508	-2.05524	Δphlp1 * LL down vs QM9414 * LL	0.000591502
TR_27554	-2.05475	Δphlp1 * LL down vs QM9414 * LL	0.00010835		candidate b-glycosidase distantly related to endo-1,4-glucanase
TR_119710	-2.05452	Δphlp1 * LL down vs QM9414 * LL	0.0130943
TR_109255	-2.05383	Δphlp1 * LL down vs QM9414 * LL	0.0134358
TR_54999	-2.05275	Δphlp1 * LL down vs QM9414 * LL	0.0380997
TR_3605	-2.05267	Δphlp1 * LL down vs QM9414 * LL	0.00773051
TR_105848	-2.05235	Δphlp1 * LL down vs QM9414 * LL	0.00460916
TR_65819	-2.05211	Δphlp1 * LL down vs QM9414 * LL	0.000598593
TR_111966	-2.05014	Δphlp1 * LL down vs QM9414 * LL	1.48736e-06
TR_103073	-2.04997	Δphlp1 * LL down vs QM9414 * LL	0.00262914
TR_123226	-2.04961	Δphlp1 * LL down vs QM9414 * LL	8.00731e-05		candidate trehalase
TR_4945	-2.04812	Δphlp1 * LL down vs QM9414 * LL	0.00218288		mitogen activated protein kinase kinase kinase MAPKKK related to S. cerevisiae Ste11p, presumably acts upstream of TMK1
TR_53153	-2.04801	Δphlp1 * LL down vs QM9414 * LL	0.000121728
TR_110337	-2.04783	Δphlp1 * LL down vs QM9414 * LL	0.033025
TR_22573	-2.04777	Δphlp1 * LL down vs QM9414 * LL	6.59164e-06
TR_70967	-2.04695	Δphlp1 * LL down vs QM9414 * LL	9.35797e-05
TR_58601	-2.04686	Δphlp1 * LL down vs QM9414 * LL	0.000687446
TR_103900	-2.04677	Δphlp1 * LL down vs QM9414 * LL	0.00193103
TR_69493	-2.04666	Δphlp1 * LL down vs QM9414 * LL	7.1369e-07		candidate a-glycosidase distantly related to a-1,2-mannosidase
TR_102935	-2.04576	Δphlp1 * LL down vs QM9414 * LL	9.92561e-05
TR_58699	-2.04554	Δphlp1 * LL down vs QM9414 * LL	0.000494827
TR_77699	-2.04488	Δphlp1 * LL down vs QM9414 * LL	0.0242196
TR_105342	-2.04443	Δphlp1 * LL down vs QM9414 * LL	3.32959e-05
TR_27422	-2.04441	Δphlp1 * LL down vs QM9414 * LL	0.00137365
TR_4936	-2.04397	Δphlp1 * LL down vs QM9414 * LL	1.91263e-05
TR_103613	-2.04389	Δphlp1 * LL down vs QM9414 * LL	3.02338e-05
TR_66432	-2.04302	Δphlp1 * LL down vs QM9414 * LL	0.0257429		ER glutathione S transferase
TR_103176	-2.04289	Δphlp1 * LL down vs QM9414 * LL	0.0150398
TR_22755	-2.04231	Δphlp1 * LL down vs QM9414 * LL	0.000679275
TR_70310	-2.04223	Δphlp1 * LL down vs QM9414 * LL	0.0066601
TR_103156	-2.04214	Δphlp1 * LL down vs QM9414 * LL	0.000287091
TR_105187	-2.04137	Δphlp1 * LL down vs QM9414 * LL	0.0222812
TR_110810	-2.04096	Δphlp1 * LL down vs QM9414 * LL	0.00844375
TR_49081	-2.04093	Δphlp1 * LL down vs QM9414 * LL	0.040225		candidate xyloglucanase; EGL6 (CEL74A)
TR_64327	-2.04075	Δphlp1 * LL down vs QM9414 * LL	0.0011259		Contains a possible InterPro domain corresponding to threonyl-tRNA synthetase, class IIa.
TR_23111	-2.04061	Δphlp1 * LL down vs QM9414 * LL	0.000553962
TR_74198	-2.04045	Δphlp1 * LL down vs QM9414 * LL	0.00131682		candidate a-glycosidase
TR_102820	-2.04033	Δphlp1 * LL down vs QM9414 * LL	0.000361997		Putative multicopper oxidase with ferroxidase activity. Involved in high affinity iron transport. Similar to Fet3 yeast ferroxidase. Contains conserved catalytic residues. N-terminal secretion signal predicted by SignalP and C-terminal transmembrane domai
TR_1673	-2.03934	Δphlp1 * LL down vs QM9414 * LL	1.14351e-05		Contains a possible Interpro domain corresponding to eukaryotic translation initiation factor 4E (eIF-4E).
TR_70972	-2.03903	Δphlp1 * LL down vs QM9414 * LL	1.31541e-05
TR_105870	-2.03853	Δphlp1 * LL down vs QM9414 * LL	0.000190029
TR_108672	-2.03846	Δphlp1 * LL down vs QM9414 * LL	2.31421e-06		candidate a-1,3-glucanase
TR_69115	-2.03801	Δphlp1 * LL down vs QM9414 * LL	0.000274279
TR_122275	-2.03762	Δphlp1 * LL down vs QM9414 * LL	6.05876e-05		Candidate phenylalanyl-tRNA synthetase-related protein based on homology to the corresponding gene model of Neurospora crassa.
TR_66966	-2.03686	Δphlp1 * LL down vs QM9414 * LL	0.00023073
TR_106482	-2.03684	Δphlp1 * LL down vs QM9414 * LL	0.0050264
TR_81649	-2.03683	Δphlp1 * LL down vs QM9414 * LL	2.12472e-07
TR_57592	-2.03663	Δphlp1 * LL down vs QM9414 * LL	0.00578291
TR_59081	-2.03643	Δphlp1 * LL down vs QM9414 * LL	0.00619448		COG0520, CsdB, Selenocysteine lyase
TR_52701	-2.03596	Δphlp1 * LL down vs QM9414 * LL	0.00206333
TR_62172	-2.03595	Δphlp1 * LL down vs QM9414 * LL	0.000275761		COG0531, PotE, Amino acid transporters
TR_65933	-2.0359	Δphlp1 * LL down vs QM9414 * LL	0.000738734
TR_57513	-2.03541	Δphlp1 * LL down vs QM9414 * LL	0.00560032		TRE29559; mitogen activated protein kinase kinase related to S. cerevisiae Ssk2p, presumably acts upstream of TMK3
TR_81430	-2.03471	Δphlp1 * LL down vs QM9414 * LL	0.039778		Cation transporting ATPase
TR_53267	-2.03378	Δphlp1 * LL down vs QM9414 * LL	8.83302e-05
TR_4767	-2.03206	Δphlp1 * LL down vs QM9414 * LL	3.116e-06
TR_75409	-2.0313	Δphlp1 * LL down vs QM9414 * LL	0.000514891
TR_73102	-2.03047	Δphlp1 * LL down vs QM9414 * LL	0.000122266		candidate b-glycosidase
TR_52960	-2.03016	Δphlp1 * LL down vs QM9414 * LL	6.84362e-05
TR_122735	-2.02989	Δphlp1 * LL down vs QM9414 * LL	6.34186e-05
TR_65116	-2.02988	Δphlp1 * LL down vs QM9414 * LL	0.00389981		candidate polyketide synthase
TR_1977	-2.02947	Δphlp1 * LL down vs QM9414 * LL	0.00017072		pfam04389, Peptidase_M28
TR_111417	-2.02913	Δphlp1 * LL down vs QM9414 * LL	0.00915271
TR_29439	-2.029	Δphlp1 * LL down vs QM9414 * LL	0.000143488
TR_108682	-2.0289	Δphlp1 * LL down vs QM9414 * LL	0.00090276
TR_102953	-2.02885	Δphlp1 * LL down vs QM9414 * LL	5.41696e-05
TR_5890	-2.02787	Δphlp1 * LL down vs QM9414 * LL	0.000501288		sugar transporter
TR_56684	-2.02759	Δphlp1 * LL down vs QM9414 * LL	0.0144507
TR_108676	-2.02731	Δphlp1 * LL down vs QM9414 * LL	4.26934e-05
TR_109415	-2.02716	Δphlp1 * LL down vs QM9414 * LL	0.00684886
TR_69362	-2.02623	Δphlp1 * LL down vs QM9414 * LL	0.000863988
TR_70998	-2.02615	Δphlp1 * LL down vs QM9414 * LL	0.00518768		COG0531, PotE, Amino acid transporters
TR_68662	-2.02612	Δphlp1 * LL down vs QM9414 * LL	0.00187606
TR_123455	-2.02583	Δphlp1 * LL down vs QM9414 * LL	0.00389163
TR_22994	-2.02567	Δphlp1 * LL down vs QM9414 * LL	0.00328948		Distantly related to S. cerevisiae CDC48 and animal p97, an AAA ATPase involved in ER-associated protein degradation.Cell division cycle protein 48, ATPase in ER
TR_61536	-2.02547	Δphlp1 * LL down vs QM9414 * LL	0.0183307
TR_109371	-2.02482	Δphlp1 * LL down vs QM9414 * LL	0.00117016
TR_104137	-2.02416	Δphlp1 * LL down vs QM9414 * LL	0.00660573
TR_80961	-2.02404	Δphlp1 * LL down vs QM9414 * LL	0.00358533
TR_58887	-2.02359	Δphlp1 * LL down vs QM9414 * LL	0.00779291		candidate a-glycosidase distantly related to a-L-rhamnosidase
TR_67600	-2.02332	Δphlp1 * LL down vs QM9414 * LL	2.72819e-05
TR_108783	-2.02212	Δphlp1 * LL down vs QM9414 * LL	0.00157385
TR_70630	-2.02186	Δphlp1 * LL down vs QM9414 * LL	0.0099281
TR_77481	-2.02132	Δphlp1 * LL down vs QM9414 * LL	0.0115918
TR_4179	-2.0205	Δphlp1 * LL down vs QM9414 * LL	0.000110218
TR_57402	-2.02045	Δphlp1 * LL down vs QM9414 * LL	0.0281511
TR_61746	-2.01962	Δphlp1 * LL down vs QM9414 * LL	1.24411e-05		TRE61746, hypothetical phospholipase C, related to Cryphonectria parasitica phosphatidyl inositol-specific phospholipase C
TR_53499	-2.01951	Δphlp1 * LL down vs QM9414 * LL	0.00427939
TR_107194	-2.0195	Δphlp1 * LL down vs QM9414 * LL	0.0496595
TR_106129	-2.01852	Δphlp1 * LL down vs QM9414 * LL	0.00819184
TR_70311	-2.01828	Δphlp1 * LL down vs QM9414 * LL	0.000215543
TR_108546	-2.01749	Δphlp1 * LL down vs QM9414 * LL	0.016386
TR_82591	-2.01745	Δphlp1 * LL down vs QM9414 * LL	0.000368073
TR_80115	-2.01742	Δphlp1 * LL down vs QM9414 * LL	0.00112669
TR_64720	-2.01738	Δphlp1 * LL down vs QM9414 * LL	7.98313e-05		similar to oxidoreductase, short-chain dehydrogenase/reductase family
TR_21306	-2.01712	Δphlp1 * LL down vs QM9414 * LL	7.49282e-05		protein kinase with active site characteristic for serine/threonine protein kinases sharing distant similarity to the U4/U6-associated splicing factor PRP4
TR_55062	-2.01705	Δphlp1 * LL down vs QM9414 * LL	0.000564915
TR_21663	-2.01698	Δphlp1 * LL down vs QM9414 * LL	0.000483385		cd02651, nuc_hydro_IU_UC_XIUA
TR_104260	-2.01689	Δphlp1 * LL down vs QM9414 * LL	0.0252005
TR_63774	-2.01607	Δphlp1 * LL down vs QM9414 * LL	0.00441724		hypothetical GTPase, related to S. cerevisiae Nuclear GTP-binding protein NUG1 (Nuclear GTPase 1)
TR_53858	-2.01592	Δphlp1 * LL down vs QM9414 * LL	0.0017089
TR_104423	-2.01578	Δphlp1 * LL down vs QM9414 * LL	0.00456175
TR_53561	-2.01492	Δphlp1 * LL down vs QM9414 * LL	0.00423656
TR_122584	-2.01461	Δphlp1 * LL down vs QM9414 * LL	0.00572255		The helix-turn-helix araC type DNA-binding domain comprises two HTH subdomains; the classical HTH domain and another HTH subdomain with similarity to the classical HTH domain but with an insertion of one residue in the turn-region. Proteins in this family
TR_82153	-2.01307	Δphlp1 * LL down vs QM9414 * LL	0.000924769
TR_104277	-2.01287	Δphlp1 * LL down vs QM9414 * LL	0.0241698		Distantly related to A. niger CwpA. Putative cell wall protein.
TR_103506	-2.01231	Δphlp1 * LL down vs QM9414 * LL	0.000388513
TR_64617	-2.01231	Δphlp1 * LL down vs QM9414 * LL	0.000135536		hypothetical guanine nucleotide-binding protein beta subunit-like protein, contains WD40-repeats
TR_61830	-2.01211	Δphlp1 * LL down vs QM9414 * LL	0.0201006
TR_53526	-2.01176	Δphlp1 * LL down vs QM9414 * LL	0.00017543
TR_56687	-2.01069	Δphlp1 * LL down vs QM9414 * LL	5.59197e-05
TR_104322	-2.01049	Δphlp1 * LL down vs QM9414 * LL	9.87784e-06
TR_72137	-2.00942	Δphlp1 * LL down vs QM9414 * LL	0.0155253
TR_41312	-2.00898	Δphlp1 * LL down vs QM9414 * LL	0.00312163
TR_44878	-2.00834	Δphlp1 * LL down vs QM9414 * LL	0.00100836
TR_77447	-2.00813	Δphlp1 * LL down vs QM9414 * LL	8.96324e-05
TR_39883	-2.00812	Δphlp1 * LL down vs QM9414 * LL	0.000353809
TR_110678	-2.00797	Δphlp1 * LL down vs QM9414 * LL	7.14805e-05
TR_74278	-2.00729	Δphlp1 * LL down vs QM9414 * LL	0.0321313
TR_59597	-2.00692	Δphlp1 * LL down vs QM9414 * LL	0.000460547
TR_55666	-2.00603	Δphlp1 * LL down vs QM9414 * LL	0.00471366
TR_76421	-2.00579	Δphlp1 * LL down vs QM9414 * LL	0.00632199
TR_121111	-2.00532	Δphlp1 * LL down vs QM9414 * LL	0.00150787
TR_32261	-2.00521	Δphlp1 * LL down vs QM9414 * LL	6.26097e-06
TR_110860	-2.00503	Δphlp1 * LL down vs QM9414 * LL	0.00254893
TR_103778	-2.00494	Δphlp1 * LL down vs QM9414 * LL	0.00223553
TR_2036	-2.00462	Δphlp1 * LL down vs QM9414 * LL	0.00518853
TR_38341	-2.00445	Δphlp1 * LL down vs QM9414 * LL	1.14378e-05
TR_52976	-2.00443	Δphlp1 * LL down vs QM9414 * LL	0.0277686
TR_26642	-2.00391	Δphlp1 * LL down vs QM9414 * LL	0.000470624
TR_70934	-2.0037	Δphlp1 * LL down vs QM9414 * LL	1.11716e-05
TR_111119	-2.00344	Δphlp1 * LL down vs QM9414 * LL	0.00103147		Basic-leucine zipper (bZIP) transcription factor, possibly related to AP1
TR_3292	-2.00287	Δphlp1 * LL down vs QM9414 * LL	0.000235399
TR_109726	-2.00246	Δphlp1 * LL down vs QM9414 * LL	0.00183557
TR_5737	-2.00085	Δphlp1 * LL down vs QM9414 * LL	0.000105984
TR_59775	-2.00059	Δphlp1 * LL down vs QM9414 * LL	1.18222e-05		possibly part of secondary metabolite cluster that contains PKS (tre33804) and PKS-NRPS hybrid (tre14836) genes
TR_64956	-2.00052	Δphlp1 * LL down vs QM9414 * LL	0.00540871
TR_59362	-2.00035	Δphlp1 * LL down vs QM9414 * LL	0.00292797

## Sheet: Δphlp1 DD up
Genes at least twofold upregulated in the Δphlp1 deletion strain in darkness compared to the parental strain QM9414 in darkness
Protein ID	Fold-Change	Fold-Change Description	p-value	Name	Description
TR_124079	21.0881	Δphlp1 * DD up vs QM9414 * DD	3.35259e-08		Hypothetical Extracellular Multicopper Oxidase. Conserved catalytic residues. N-terminal secretion signal predicted by SignalP.
TR_112258	17.8984	Δphlp1 * DD up vs QM9414 * DD	5.30964e-07
TR_124175	15.088	Δphlp1 * DD up vs QM9414 * DD	6.05171e-06		candidate b-glycosidase distantly related to b-1,3-glucanase
TR_55886	13.2935	Δphlp1 * DD up vs QM9414 * DD	7.1703e-07		candidate b-glycosidase realted to b-1,3-1,4-glucanase
TR_123236	12.8216	Δphlp1 * DD up vs QM9414 * DD	4.03734e-06
TR_64125	10.4981	Δphlp1 * DD up vs QM9414 * DD	4.06206e-07
TR_109779	9.24133	Δphlp1 * DD up vs QM9414 * DD	1.99746e-07
TR_122375	7.67422	Δphlp1 * DD up vs QM9414 * DD	0.000575024
TR_124277	7.39931	Δphlp1 * DD up vs QM9414 * DD	4.42903e-07
TR_50323	7.16946	Δphlp1 * DD up vs QM9414 * DD	0.000415586	ooc1	This protein is transcribed exclusively on cellulose in constant darkness and most probably involved in cellulase signal transduction (PMID: 15959723)
TR_39587	6.64265	Δphlp1 * DD up vs QM9414 * DD	0.00467938
TR_72379	6.38949	Δphlp1 * DD up vs QM9414 * DD	9.5447e-05		hypothetical proteinase inhibitor with similarity to the H. lixii conidiospore surface protein cmp1
TR_119552	6.0237	Δphlp1 * DD up vs QM9414 * DD	0.000374414
TR_122975	5.49811	Δphlp1 * DD up vs QM9414 * DD	0.000616951
TR_106879	5.07937	Δphlp1 * DD up vs QM9414 * DD	2.50713e-05
TR_82208	5.01848	Δphlp1 * DD up vs QM9414 * DD	1.39624e-05		candidate polyketide synthase
TR_106538	4.79234	Δphlp1 * DD up vs QM9414 * DD	3.91404e-06	hfb5	Putative class II hydrophobin, related to T. reesei HFB2.
TR_57204	4.69334	Δphlp1 * DD up vs QM9414 * DD	5.14556e-05
TR_122271	4.61378	Δphlp1 * DD up vs QM9414 * DD	0.00379617
TR_106171	4.56405	Δphlp1 * DD up vs QM9414 * DD	0.00053602
TR_107960	4.34928	Δphlp1 * DD up vs QM9414 * DD	7.08997e-06
TR_104816	4.32557	Δphlp1 * DD up vs QM9414 * DD	0.000542934
TR_76995	4.17459	Δphlp1 * DD up vs QM9414 * DD	0.00973498
TR_108642	4.10192	Δphlp1 * DD up vs QM9414 * DD	0.00369546		Shares limited amino acid sequence identity with yeast Tif3p; Translation initiation factor eIF-4B.
TR_78223	4.03386	Δphlp1 * DD up vs QM9414 * DD	8.15496e-06
TR_58580	3.81749	Δphlp1 * DD up vs QM9414 * DD	0.0018642
TR_112267	3.68237	Δphlp1 * DD up vs QM9414 * DD	0.0019788
TR_105752	3.67798	Δphlp1 * DD up vs QM9414 * DD	0.00362574
TR_66077	3.5493	Δphlp1 * DD up vs QM9414 * DD	7.73759e-05
TR_34252	3.42294	Δphlp1 * DD up vs QM9414 * DD	7.48879e-05
TR_119826	3.35675	Δphlp1 * DD up vs QM9414 * DD	4.73163e-05
TR_74953	3.31165	Δphlp1 * DD up vs QM9414 * DD	2.16266e-05
TR_44366	3.29263	Δphlp1 * DD up vs QM9414 * DD	0.000543905
TR_123199	3.17191	Δphlp1 * DD up vs QM9414 * DD	0.00207307
TR_80833	3.09624	Δphlp1 * DD up vs QM9414 * DD	0.00478307	chi18-5	chitinase, fungal subgroup A chitinase; known as ECH42 in other Trichoderma species
TR_60635	3.07314	Δphlp1 * DD up vs QM9414 * DD	6.55386e-05		candidate a-glycosidase distantly related to a-1,2-mannosidase
TR_27395	2.9875	Δphlp1 * DD up vs QM9414 * DD	0.000243733		candidate a-glycosidase
TR_4430	2.95757	Δphlp1 * DD up vs QM9414 * DD	3.97992e-06
TR_3532	2.88201	Δphlp1 * DD up vs QM9414 * DD	0.00120815
TR_64922	2.8121	Δphlp1 * DD up vs QM9414 * DD	8.08822e-05
TR_58602	2.76293	Δphlp1 * DD up vs QM9414 * DD	0.000483106
TR_124002	2.73824	Δphlp1 * DD up vs QM9414 * DD	0.00243266		possible homolog of S. commune MTD1 that is expressed in dikaryons
TR_122579	2.73303	Δphlp1 * DD up vs QM9414 * DD	0.0001818
TR_48211	2.70743	Δphlp1 * DD up vs QM9414 * DD	0.00108848
TR_59333	2.68553	Δphlp1 * DD up vs QM9414 * DD	0.0167964
TR_30776	2.68211	Δphlp1 * DD up vs QM9414 * DD	0.0199787
TR_69563	2.64717	Δphlp1 * DD up vs QM9414 * DD	0.00992977
TR_41660	2.64626	Δphlp1 * DD up vs QM9414 * DD	0.00805223
TR_81004	2.64401	Δphlp1 * DD up vs QM9414 * DD	0.00291925
TR_111875	2.5585	Δphlp1 * DD up vs QM9414 * DD	0.00355059
TR_110153	2.55142	Δphlp1 * DD up vs QM9414 * DD	0.00284897
TR_108018	2.49459	Δphlp1 * DD up vs QM9414 * DD	0.00222026
TR_46128	2.44161	Δphlp1 * DD up vs QM9414 * DD	0.00449283
TR_112519	2.41153	Δphlp1 * DD up vs QM9414 * DD	0.000197275
TR_76633	2.37158	Δphlp1 * DD up vs QM9414 * DD	0.00199813
TR_74807	2.35357	Δphlp1 * DD up vs QM9414 * DD	2.51342e-05
TR_122160	2.34982	Δphlp1 * DD up vs QM9414 * DD	0.00146526
TR_110272	2.33887	Δphlp1 * DD up vs QM9414 * DD	0.0102725
TR_121990	2.33036	Δphlp1 * DD up vs QM9414 * DD	0.000158739		hypothetical G-protein coupled receptor, PTH11 like (implicated in pathogenesis in M. grisea)
TR_110455	2.32795	Δphlp1 * DD up vs QM9414 * DD	0.0311958
TR_109944	2.32598	Δphlp1 * DD up vs QM9414 * DD	0.0277694
TR_109952	2.31747	Δphlp1 * DD up vs QM9414 * DD	0.000118639
TR_111251	2.27414	Δphlp1 * DD up vs QM9414 * DD	0.00484243
TR_58521	2.27186	Δphlp1 * DD up vs QM9414 * DD	0.0248152
TR_1885	2.25949	Δphlp1 * DD up vs QM9414 * DD	0.000366939
TR_112609	2.24618	Δphlp1 * DD up vs QM9414 * DD	0.000179758
TR_68941	2.22335	Δphlp1 * DD up vs QM9414 * DD	0.042021
TR_71170	2.21522	Δphlp1 * DD up vs QM9414 * DD	0.0057446
TR_55733	2.20865	Δphlp1 * DD up vs QM9414 * DD	0.0210911		candidate a-glycosidase distantly related to a-1,2-mannosidase
TR_77167	2.20344	Δphlp1 * DD up vs QM9414 * DD	0.0126832
TR_103012	2.18185	Δphlp1 * DD up vs QM9414 * DD	0.013912
TR_124259	2.16986	Δphlp1 * DD up vs QM9414 * DD	0.0231381
TR_64996	2.16369	Δphlp1 * DD up vs QM9414 * DD	0.0154926		pfam00795, CN_hydrolase, Carbon-nitrogen hydrolase
TR_108749	2.16219	Δphlp1 * DD up vs QM9414 * DD	0.0254984
TR_105956	2.14191	Δphlp1 * DD up vs QM9414 * DD	0.00258876		candidate a-amylase
TR_62439	2.1393	Δphlp1 * DD up vs QM9414 * DD	0.000186211
TR_110910	2.1334	Δphlp1 * DD up vs QM9414 * DD	0.000601176
TR_52476	2.13118	Δphlp1 * DD up vs QM9414 * DD	0.0104051
TR_109946	2.12993	Δphlp1 * DD up vs QM9414 * DD	0.0339131
TR_57558	2.11766	Δphlp1 * DD up vs QM9414 * DD	0.000791876
TR_69303	2.10158	Δphlp1 * DD up vs QM9414 * DD	0.00270948
TR_109798	2.09968	Δphlp1 * DD up vs QM9414 * DD	0.0236941
TR_46763	2.09885	Δphlp1 * DD up vs QM9414 * DD	3.62758e-05
TR_70414	2.09606	Δphlp1 * DD up vs QM9414 * DD	0.038211
TR_107217	2.09603	Δphlp1 * DD up vs QM9414 * DD	0.0206282
TR_123697	2.09239	Δphlp1 * DD up vs QM9414 * DD	0.000127226
TR_68990	2.07988	Δphlp1 * DD up vs QM9414 * DD	0.024009
TR_69529	2.05445	Δphlp1 * DD up vs QM9414 * DD	0.0169532
TR_121647	2.0521	Δphlp1 * DD up vs QM9414 * DD	5.17849e-05
TR_111750	2.01512	Δphlp1 * DD up vs QM9414 * DD	0.0356074		hypothetical ferric reductase like transmembrane component

## Sheet: Δphlp1 DD down
Genes at least twofold downregulated in the Δphlp1 deletion strain in darkness compared to the parental strain QM9414 in darkness
Protein ID	Fold-Change	Fold-Change Description	p-value	Name	Description
TR_119857	-3.98464	Δphlp1 * DD down vs QM9414 * DD	0.000460326
TR_54395	-2.61616	Δphlp1 * DD down vs QM9414 * DD	1.4962e-05	rgs1	regulator of G-protein signaling related to Aspergillus nidulans FlbA, involved in virulence, conidiation and hydrophobin synthesis, regulates desensitization to alpha factor in S. cerevisiae
TR_34493	-2.40895	Δphlp1 * DD down vs QM9414 * DD	0.0388244	hpp1	a-type peptide pheromone precursor hpp1
TR_108591	-2.30849	Δphlp1 * DD down vs QM9414 * DD	1.46535e-05
TR_67418	-2.29678	Δphlp1 * DD down vs QM9414 * DD	0.000931751
TR_69500	-2.20616	Δphlp1 * DD down vs QM9414 * DD	0.0025298		hypothetical G-protein coupled receptor, PTH11 like (implicated in pathogenesis in M. grisea)
TR_122371	-2.17242	Δphlp1 * DD down vs QM9414 * DD	0.000213228
TR_123881	-2.13609	Δphlp1 * DD down vs QM9414 * DD	0.00259024		N-terminal binuclear Zn cluster-containing/DNA binding domain-containing protein
TR_81383	-2.09762	Δphlp1 * DD down vs QM9414 * DD	0.00262914	grk3	hypothetical G-protein coupled receptor, contains RGS (regulator of G-protein signaling) domain
TR_62230	-2.03717	Δphlp1 * DD down vs QM9414 * DD	0.0231369
