# Supplementary material for: The phosducin-like protein PhLP1 impacts regulation of glycoside hydrolases and light response in Trichoderma reesei
Source: BMC Genomics. 2011 Dec 19;12:613. doi: 10.1186/1471-2164-12-613 (PMC3267782; doi:10.1186/1471-2164-12-613)
Supplement: Additional file 6 — Targets of GNB1. Genes that are at least two-fold differentially regulated in the Δgnb1 deletion strain compared to QM9414 in light and darkness. [file 1471-2164-12-613-S6.XLS]

## Sheet: Δgnb1 LL up
Genes at least twofold upregulated in the Δgnb1 deletion strain in light compared to the parental strain QM9414 in light
Protein ID	Fold-Change	Fold-Change Description	p-value	Name	Description
TR_60378	19.316	Δgnb1 * LL up vs QM9414 * LL	6.44177e-10
TR_110855	17.3308	Δgnb1 * LL up vs QM9414 * LL	4.9427e-08
TR_119902	15.159	Δgnb1 * LL up vs QM9414 * LL	9.45271e-07
TR_42264	10.5889	Δgnb1 * LL up vs QM9414 * LL	7.25391e-08
TR_50616	10.1824	Δgnb1 * LL up vs QM9414 * LL	0.0016449
TR_80659	9.59282	Δgnb1 * LL up vs QM9414 * LL	0.000412511
TR_111357	7.91004	Δgnb1 * LL up vs QM9414 * LL	5.189e-08
TR_73516	7.67464	Δgnb1 * LL up vs QM9414 * LL	8.61732e-07
TR_76784	7.16765	Δgnb1 * LL up vs QM9414 * LL	7.39095e-06
TR_123639	6.42392	Δgnb1 * LL up vs QM9414 * LL	0.00397874		candidate b-glycosidase distantly related to b-1,3-glucanase
TR_35552	5.82103	Δgnb1 * LL up vs QM9414 * LL	8.61923e-05
TR_105221	5.52828	Δgnb1 * LL up vs QM9414 * LL	0.000215395
TR_120975	5.32485	Δgnb1 * LL up vs QM9414 * LL	1.63966e-05
TR_53961	5.16279	Δgnb1 * LL up vs QM9414 * LL	0.000321482
TR_122487	4.97863	Δgnb1 * LL up vs QM9414 * LL	0.000259117		distant similarity to a Nectria haemaotcocca putative DNAse, has one predicted transmembrane domain
TR_58602	4.8956	Δgnb1 * LL up vs QM9414 * LL	5.68612e-06
TR_111494	4.79789	Δgnb1 * LL up vs QM9414 * LL	5.45307e-05
TR_121396	4.74024	Δgnb1 * LL up vs QM9414 * LL	0.00201888
TR_121136	4.43528	Δgnb1 * LL up vs QM9414 * LL	0.00396978
TR_123914	4.42765	Δgnb1 * LL up vs QM9414 * LL	0.0119824
TR_102785	4.28588	Δgnb1 * LL up vs QM9414 * LL	6.55917e-06
TR_60751	4.27722	Δgnb1 * LL up vs QM9414 * LL	1.11183e-05		candidate non-ribosomal peptide synthetase
TR_105222	4.20494	Δgnb1 * LL up vs QM9414 * LL	0.000131809
TR_109960	4.188	Δgnb1 * LL up vs QM9414 * LL	0.0108933
TR_46002	4.18699	Δgnb1 * LL up vs QM9414 * LL	0.00460998
TR_122511	4.18666	Δgnb1 * LL up vs QM9414 * LL	0.000745875		candidate endo-1,3(4)-b-glucanase
TR_124222	4.08957	Δgnb1 * LL up vs QM9414 * LL	0.000168923		candidate CaaX-protease, related to E. nidulans rce1, involved in signal transduction
TR_57914	4.04315	Δgnb1 * LL up vs QM9414 * LL	4.43878e-05
TR_121441	3.9898	Δgnb1 * LL up vs QM9414 * LL	0.000556368		hypothetical carboxylic acid transporter (related to NCU01231-Tian et al. 2009)
TR_44175	3.98837	Δgnb1 * LL up vs QM9414 * LL	0.000393322		hypothetical sugar transporter family protein
TR_122614	3.89711	Δgnb1 * LL up vs QM9414 * LL	2.08467e-05
TR_67430	3.88039	Δgnb1 * LL up vs QM9414 * LL	2.79919e-07
TR_104211	3.86585	Δgnb1 * LL up vs QM9414 * LL	0.000101696
TR_120821	3.83727	Δgnb1 * LL up vs QM9414 * LL	0.000868568
TR_104217	3.81178	Δgnb1 * LL up vs QM9414 * LL	6.0154e-06
TR_50215	3.7849	Δgnb1 * LL up vs QM9414 * LL	0.000304507		candidate b-glycosidase distantly related to endo-1,3-b-D-glucanase
TR_47286	3.77004	Δgnb1 * LL up vs QM9414 * LL	0.000664993
TR_58521	3.67552	Δgnb1 * LL up vs QM9414 * LL	0.00135017
TR_105533	3.58594	Δgnb1 * LL up vs QM9414 * LL	0.00718991
TR_44178	3.52333	Δgnb1 * LL up vs QM9414 * LL	0.00449902
TR_77557	3.50422	Δgnb1 * LL up vs QM9414 * LL	4.78101e-05		distantly related to glycosyltransferases;Caution: distant, Glycosyltransferases not yet assigned to a family
TR_22093	3.43155	Δgnb1 * LL up vs QM9414 * LL	0.00584705		hypothetical protein prenyltransferase/farnesyltransferase, alpha subunit, related to E. nidulans CaaX farnesyltransferase alpha subunit ram2
TR_60445	3.36771	Δgnb1 * LL up vs QM9414 * LL	0.000676536
TR_54227	3.26355	Δgnb1 * LL up vs QM9414 * LL	0.000912892
TR_124341	3.24721	Δgnb1 * LL up vs QM9414 * LL	0.000860655	mata1	mating type protein MATa1 (MAT1-2-1), contains HMG-box
TR_105220	3.23474	Δgnb1 * LL up vs QM9414 * LL	8.44661e-05
TR_68705	3.15789	Δgnb1 * LL up vs QM9414 * LL	0.000535638
TR_76200	3.08314	Δgnb1 * LL up vs QM9414 * LL	2.60699e-05
TR_121294	2.98278	Δgnb1 * LL up vs QM9414 * LL	2.08547e-06		candidate b-glycosidase realted to b-1,3-1,4-glucanase
TR_44278	2.98183	Δgnb1 * LL up vs QM9414 * LL	2.78175e-05
TR_65718	2.9742	Δgnb1 * LL up vs QM9414 * LL	2.24649e-05
TR_123718	2.94004	Δgnb1 * LL up vs QM9414 * LL	0.000129566		pfam01490, Aa_trans, Transmembrane amino acid transporter protein
TR_74278	2.92959	Δgnb1 * LL up vs QM9414 * LL	0.00252321
TR_44476	2.91215	Δgnb1 * LL up vs QM9414 * LL	0.0145785
TR_44956	2.87767	Δgnb1 * LL up vs QM9414 * LL	0.000292846
TR_54352	2.87517	Δgnb1 * LL up vs QM9414 * LL	6.94795e-05
TR_72611	2.83549	Δgnb1 * LL up vs QM9414 * LL	8.84637e-05		N-terminal binuclear Zn cluster-containing protein
TR_121732	2.826	Δgnb1 * LL up vs QM9414 * LL	0.00198982
TR_122527	2.81999	Δgnb1 * LL up vs QM9414 * LL	0.0158031
TR_31134	2.81962	Δgnb1 * LL up vs QM9414 * LL	0.000552817		candidate isoprenylcysteine carboxyl methyltransferase, involved in posttranslational modification of CaaX-domain proteins, probably with signaling function
TR_121824	2.80038	Δgnb1 * LL up vs QM9414 * LL	0.0157734	acl1	ATP citrate lyase, alpha subunit
TR_80922	2.79752	Δgnb1 * LL up vs QM9414 * LL	0.0250908
TR_123681	2.78426	Δgnb1 * LL up vs QM9414 * LL	0.0268799		similar to oxidoreductase, short chain dehydrogenase/reductase family
TR_81136	2.76102	Δgnb1 * LL up vs QM9414 * LL	0.0162627
TR_62872	2.75009	Δgnb1 * LL up vs QM9414 * LL	0.00989278
TR_58580	2.73881	Δgnb1 * LL up vs QM9414 * LL	0.0122235
TR_79324	2.73691	Δgnb1 * LL up vs QM9414 * LL	0.00471169
TR_124210	2.71888	Δgnb1 * LL up vs QM9414 * LL	0.0450388	hH3	histone H3
TR_122160	2.71179	Δgnb1 * LL up vs QM9414 * LL	0.000407082
TR_105763	2.70468	Δgnb1 * LL up vs QM9414 * LL	0.0041363		Distantly related to C. albicans Rbt5p. Putative cell wall protein.
TR_124016	2.68921	Δgnb1 * LL up vs QM9414 * LL	0.0281279	agl2	a-galactosidase AGL2 (GenBank acc. No. CAA93245) (EC 3.2.1.22)
TR_80288	2.65334	Δgnb1 * LL up vs QM9414 * LL	0.04128
TR_120571	2.63978	Δgnb1 * LL up vs QM9414 * LL	0.0353371
TR_122929	2.63838	Δgnb1 * LL up vs QM9414 * LL	0.00299762
TR_45971	2.60311	Δgnb1 * LL up vs QM9414 * LL	0.00787197
TR_119806	2.60142	Δgnb1 * LL up vs QM9414 * LL	2.85067e-05
TR_122792	2.59856	Δgnb1 * LL up vs QM9414 * LL	0.000191007
TR_59382	2.57593	Δgnb1 * LL up vs QM9414 * LL	3.71562e-05
TR_57112	2.55806	Δgnb1 * LL up vs QM9414 * LL	0.00542338
TR_55240	2.55771	Δgnb1 * LL up vs QM9414 * LL	0.000335444
TR_70414	2.55768	Δgnb1 * LL up vs QM9414 * LL	0.0115656
TR_120363	2.53259	Δgnb1 * LL up vs QM9414 * LL	0.000396092
TR_120059	2.52163	Δgnb1 * LL up vs QM9414 * LL	0.0410171
TR_81423	2.51738	Δgnb1 * LL up vs QM9414 * LL	0.0267361
TR_120489	2.49702	Δgnb1 * LL up vs QM9414 * LL	0.00621076
TR_112520	2.4915	Δgnb1 * LL up vs QM9414 * LL	0.00012611
TR_103147	2.48174	Δgnb1 * LL up vs QM9414 * LL	0.000371037
TR_80142	2.46552	Δgnb1 * LL up vs QM9414 * LL	0.0406893
TR_65522	2.46485	Δgnb1 * LL up vs QM9414 * LL	0.00306213
TR_72685	2.46165	Δgnb1 * LL up vs QM9414 * LL	0.0192379	pgd1	6-phosphogluconate dehydrogenase, decarboxylating
TR_106437	2.46161	Δgnb1 * LL up vs QM9414 * LL	9.16941e-06
TR_82619	2.45751	Δgnb1 * LL up vs QM9414 * LL	0.0232328		arginosuccinate synthetase-like protein
TR_49589	2.4485	Δgnb1 * LL up vs QM9414 * LL	0.0410538
TR_21509	2.44448	Δgnb1 * LL up vs QM9414 * LL	0.0408088		hypothetical blue light inducible protein with FMN-binding split barrel, related to N. crassa BLI-3
TR_72859	2.44023	Δgnb1 * LL up vs QM9414 * LL	0.0035915
TR_3267	2.4335	Δgnb1 * LL up vs QM9414 * LL	0.000257151
TR_53824	2.43261	Δgnb1 * LL up vs QM9414 * LL	8.58993e-06
TR_79972	2.42879	Δgnb1 * LL up vs QM9414 * LL	0.0375817
TR_122952	2.42444	Δgnb1 * LL up vs QM9414 * LL	0.000409817
TR_111345	2.42328	Δgnb1 * LL up vs QM9414 * LL	0.000167295
TR_51130	2.41303	Δgnb1 * LL up vs QM9414 * LL	0.0174129
TR_62611	2.39147	Δgnb1 * LL up vs QM9414 * LL	0.000474158
TR_103694	2.37487	Δgnb1 * LL up vs QM9414 * LL	0.00549663		hypothetical G-protein coupled receptor, PTH11 like (implicated in pathogenesis in M. grisea)
TR_68455	2.37176	Δgnb1 * LL up vs QM9414 * LL	0.00851426
TR_109828	2.36994	Δgnb1 * LL up vs QM9414 * LL	0.000722985
TR_123888	2.35834	Δgnb1 * LL up vs QM9414 * LL	0.00156295		homology to A. falvus Aflatoxin biosynthesis gene hypA
TR_107346	2.35575	Δgnb1 * LL up vs QM9414 * LL	0.000933026
TR_43129	2.32423	Δgnb1 * LL up vs QM9414 * LL	5.41086e-05
TR_71259	2.31034	Δgnb1 * LL up vs QM9414 * LL	0.0130036		similar to triacylglycerol lipase
TR_45456	2.30413	Δgnb1 * LL up vs QM9414 * LL	0.0386377
TR_75383	2.30346	Δgnb1 * LL up vs QM9414 * LL	0.00149056
TR_103108	2.297	Δgnb1 * LL up vs QM9414 * LL	0.00470557
TR_80875	2.29676	Δgnb1 * LL up vs QM9414 * LL	3.64536e-05
TR_108701	2.27734	Δgnb1 * LL up vs QM9414 * LL	0.00159117
TR_105242	2.27159	Δgnb1 * LL up vs QM9414 * LL	0.0128241
TR_120943	2.25918	Δgnb1 * LL up vs QM9414 * LL	0.010478		NAD-dependent glutamate dehydrogenase
TR_71532	2.24491	Δgnb1 * LL up vs QM9414 * LL	0.000202729
TR_38749	2.24441	Δgnb1 * LL up vs QM9414 * LL	0.00432411
TR_119924	2.23771	Δgnb1 * LL up vs QM9414 * LL	0.0273761
TR_120189	2.23597	Δgnb1 * LL up vs QM9414 * LL	1.35465e-05
TR_110440	2.22508	Δgnb1 * LL up vs QM9414 * LL	0.00256089
TR_124177	2.2107	Δgnb1 * LL up vs QM9414 * LL	0.00191588
TR_46936	2.20404	Δgnb1 * LL up vs QM9414 * LL	0.00260257
TR_122124	2.1978	Δgnb1 * LL up vs QM9414 * LL	0.0106238
TR_123976	2.19309	Δgnb1 * LL up vs QM9414 * LL	0.00242529
TR_124338	2.17988	Δgnb1 * LL up vs QM9414 * LL	0.00219331		contains consensus InterPro domains corresponding to the SIN3 component of the histone deacetylase complex and a PHD zinc finger.
TR_56470	2.17249	Δgnb1 * LL up vs QM9414 * LL	0.000258533		COG1052, LdhA, Lactate dehydrogenase and related dehydrogenases
TR_121839	2.15898	Δgnb1 * LL up vs QM9414 * LL	0.000142331		hypothetical protein, related to hsp70
TR_51415	2.15808	Δgnb1 * LL up vs QM9414 * LL	0.0158493
TR_63568	2.15077	Δgnb1 * LL up vs QM9414 * LL	0.00469757
TR_2316	2.14466	Δgnb1 * LL up vs QM9414 * LL	0.00204361
TR_124149	2.13144	Δgnb1 * LL up vs QM9414 * LL	0.0196072		protein that contains a possible ribosomal protein L7AE domain.
TR_124119	2.12259	Δgnb1 * LL up vs QM9414 * LL	0.0108275
TR_106781	2.12145	Δgnb1 * LL up vs QM9414 * LL	0.00267191
TR_56003	2.11986	Δgnb1 * LL up vs QM9414 * LL	1.77513e-06
TR_71689	2.11602	Δgnb1 * LL up vs QM9414 * LL	3.37839e-06		COG0110, WbbJ, Acetyltransferase (isoleucine patch superfamily)
TR_45573	2.11355	Δgnb1 * LL up vs QM9414 * LL	0.0422179		hypothetical G-protein coupled receptor, PTH11 like (implicated in pathogenesis in M. grisea)
TR_124115	2.10884	Δgnb1 * LL up vs QM9414 * LL	0.00125408		phosphoenolpyruvate carboxykinase (ATP), aligns to Emericella nidulans AcuF protein (gi15983749)
TR_51686	2.10758	Δgnb1 * LL up vs QM9414 * LL	0.0299021
TR_73519	2.10475	Δgnb1 * LL up vs QM9414 * LL	0.0136599
TR_122350	2.09572	Δgnb1 * LL up vs QM9414 * LL	0.000698241		Glutamate decarboxylase
TR_80086	2.07687	Δgnb1 * LL up vs QM9414 * LL	0.0207139
TR_56819	2.07021	Δgnb1 * LL up vs QM9414 * LL	0.00176255
TR_106356	2.06867	Δgnb1 * LL up vs QM9414 * LL	0.00729478
TR_47710	2.06451	Δgnb1 * LL up vs QM9414 * LL	0.00116398
TR_111875	2.06444	Δgnb1 * LL up vs QM9414 * LL	0.0172933
TR_76532	2.05869	Δgnb1 * LL up vs QM9414 * LL	0.0192518	rla0	Homologue of yeast RPP0.
TR_103907	2.05543	Δgnb1 * LL up vs QM9414 * LL	0.00977837
TR_105307	2.04996	Δgnb1 * LL up vs QM9414 * LL	0.00474878		Related to 40s mitochodrial ribosome subunit protein Mrp17
TR_81609	2.04876	Δgnb1 * LL up vs QM9414 * LL	0.000225932	env1	blue light regulator protein ENVOY, light responsive, responsible for light tolerance and involved in regulation of cellulase gene expression
TR_4124	2.04762	Δgnb1 * LL up vs QM9414 * LL	0.00106721
TR_48055	2.04606	Δgnb1 * LL up vs QM9414 * LL	0.00154543
TR_123029	2.03242	Δgnb1 * LL up vs QM9414 * LL	0.0217567	sod1	Copper/Zinc superoxide dismutase
TR_74080	2.03099	Δgnb1 * LL up vs QM9414 * LL	0.0253497		pfam02569, Pantoate_ligase, Pantoate-beta-alanine ligase
TR_47829	2.0148	Δgnb1 * LL up vs QM9414 * LL	0.00972345
TR_79598	2.00375	Δgnb1 * LL up vs QM9414 * LL	0.00353386
TR_77932	2.00277	Δgnb1 * LL up vs QM9414 * LL	0.0406409		Possible ribosomal protein L30.

## Sheet: Δgnb1 LL down
Genes at least twofold downregulated in the Δgnb1 deletion strain in light compared to the parental strain QM9414 in light
Protein ID	Fold-Change	Fold-Change Description	p-value	Name	Description
TR_109523	-21.4496	Δgnb1 * LL down vs QM9414 * LL	1.1545e-11
TR_122629	-16.7565	Δgnb1 * LL down vs QM9414 * LL	1.13871e-07
TR_123084	-16.7113	Δgnb1 * LL down vs QM9414 * LL	0.000215016		contains dehyrdogenase/reductase domain
TR_4851	-14.5422	Δgnb1 * LL down vs QM9414 * LL	6.08499e-08
TR_43701	-11.6046	Δgnb1 * LL down vs QM9414 * LL	3.16804e-05
TR_58366	-11.0765	Δgnb1 * LL down vs QM9414 * LL	0.000141046
TR_22839	-10.9094	Δgnb1 * LL down vs QM9414 * LL	1.28567e-07
TR_5836	-9.61296	Δgnb1 * LL down vs QM9414 * LL	5.5691e-08		candidate b-mannosidase
TR_122889	-8.20163	Δgnb1 * LL down vs QM9414 * LL	8.68648e-07
TR_68924	-7.87145	Δgnb1 * LL down vs QM9414 * LL	7.10659e-07
TR_108655	-7.63086	Δgnb1 * LL down vs QM9414 * LL	0.000143232
TR_73621	-7.58905	Δgnb1 * LL down vs QM9414 * LL	0.00639842		candidate polyketide synthase
TR_55887	-6.69849	Δgnb1 * LL down vs QM9414 * LL	8.86803e-09
TR_106936	-6.4019	Δgnb1 * LL down vs QM9414 * LL	4.72545e-05
TR_111915	-6.27841	Δgnb1 * LL down vs QM9414 * LL	2.52412e-07
TR_72379	-6.21496	Δgnb1 * LL down vs QM9414 * LL	0.000110402		hypothetical proteinase inhibitor with similarity to the H. lixii conidiospore surface protein cmp1
TR_108975	-6.12197	Δgnb1 * LL down vs QM9414 * LL	0.00176728
TR_109239	-5.90745	Δgnb1 * LL down vs QM9414 * LL	8.10252e-06
TR_109526	-5.89616	Δgnb1 * LL down vs QM9414 * LL	1.51048e-06
TR_106516	-5.8339	Δgnb1 * LL down vs QM9414 * LL	1.44903e-06
TR_55886	-5.81335	Δgnb1 * LL down vs QM9414 * LL	5.01769e-05		candidate b-glycosidase realted to b-1,3-1,4-glucanase
TR_124056	-5.79975	Δgnb1 * LL down vs QM9414 * LL	1.22812e-06
TR_71394	-5.72276	Δgnb1 * LL down vs QM9414 * LL	6.57952e-07		candidate b-glycosidase related to b-glucuronidase
TR_112258	-5.64096	Δgnb1 * LL down vs QM9414 * LL	0.00013476
TR_105869	-5.52146	Δgnb1 * LL down vs QM9414 * LL	3.7759e-05		Distantly related to Hypocrea lixii QID3, a putative cell wall protein. Has a C-terminal class II hydrophobin domain.
TR_120215	-5.46049	Δgnb1 * LL down vs QM9414 * LL	1.43965e-07
TR_104425	-5.44516	Δgnb1 * LL down vs QM9414 * LL	0.00633649
TR_60635	-5.3963	Δgnb1 * LL down vs QM9414 * LL	7.64615e-07		candidate a-glycosidase distantly related to a-1,2-mannosidase
TR_121415	-5.39108	Δgnb1 * LL down vs QM9414 * LL	1.39364e-07
TR_69696	-5.34385	Δgnb1 * LL down vs QM9414 * LL	3.03519e-07
TR_56700	-5.32332	Δgnb1 * LL down vs QM9414 * LL	9.34354e-05
TR_108642	-5.26798	Δgnb1 * LL down vs QM9414 * LL	0.00109458		Shares limited amino acid sequence identity with yeast Tif3p; Translation initiation factor eIF-4B.
TR_60144	-5.24912	Δgnb1 * LL down vs QM9414 * LL	0.000820564		hypothetical high affinity methionine permease
TR_109304	-5.14507	Δgnb1 * LL down vs QM9414 * LL	0.000559313
TR_59876	-5.09962	Δgnb1 * LL down vs QM9414 * LL	6.8072e-05
TR_124022	-4.94963	Δgnb1 * LL down vs QM9414 * LL	7.84661e-07		Hypothetical protein
TR_108232	-4.90093	Δgnb1 * LL down vs QM9414 * LL	0.0270581
TR_73623	-4.89446	Δgnb1 * LL down vs QM9414 * LL	0.00433361
TR_82208	-4.84395	Δgnb1 * LL down vs QM9414 * LL	1.76929e-05		candidate polyketide synthase
TR_66788	-4.74738	Δgnb1 * LL down vs QM9414 * LL	2.7999e-05
TR_106475	-4.65793	Δgnb1 * LL down vs QM9414 * LL	0.00105852
TR_23382	-4.64803	Δgnb1 * LL down vs QM9414 * LL	4.48203e-05
TR_109243	-4.5643	Δgnb1 * LL down vs QM9414 * LL	0.00014846
TR_65583	-4.50912	Δgnb1 * LL down vs QM9414 * LL	1.87789e-05
TR_62488	-4.49384	Δgnb1 * LL down vs QM9414 * LL	1.38058e-08
TR_67866	-4.45097	Δgnb1 * LL down vs QM9414 * LL	0.00132795
TR_64049	-4.44849	Δgnb1 * LL down vs QM9414 * LL	8.74833e-07
TR_109560	-4.43319	Δgnb1 * LL down vs QM9414 * LL	7.8149e-05
TR_66753	-4.3926	Δgnb1 * LL down vs QM9414 * LL	5.62918e-05
TR_59333	-4.37884	Δgnb1 * LL down vs QM9414 * LL	0.00117729
TR_3532	-4.36028	Δgnb1 * LL down vs QM9414 * LL	6.258e-05
TR_110797	-4.33283	Δgnb1 * LL down vs QM9414 * LL	7.83327e-05
TR_63435	-4.33028	Δgnb1 * LL down vs QM9414 * LL	2.11386e-06
TR_103039	-4.28825	Δgnb1 * LL down vs QM9414 * LL	0.00185704
TR_71125	-4.26806	Δgnb1 * LL down vs QM9414 * LL	2.41129e-07
TR_121337	-4.22839	Δgnb1 * LL down vs QM9414 * LL	0.000291888
TR_59482	-4.21857	Δgnb1 * LL down vs QM9414 * LL	1.21492e-05		candidate polyketide synthase
TR_81383	-4.20367	Δgnb1 * LL down vs QM9414 * LL	5.56375e-06	grk3	hypothetical G-protein coupled receptor, contains RGS (regulator of G-protein signaling) domain
TR_106868	-4.1378	Δgnb1 * LL down vs QM9414 * LL	0.000199047
TR_82026	-4.11993	Δgnb1 * LL down vs QM9414 * LL	0.00027334
TR_78585	-4.10756	Δgnb1 * LL down vs QM9414 * LL	0.00161181
TR_102497	-4.09988	Δgnb1 * LL down vs QM9414 * LL	3.22753e-05
TR_104557	-4.08895	Δgnb1 * LL down vs QM9414 * LL	8.32232e-06
TR_69529	-4.08433	Δgnb1 * LL down vs QM9414 * LL	0.000113296
TR_70838	-4.06165	Δgnb1 * LL down vs QM9414 * LL	0.000589637
TR_119857	-4.04889	Δgnb1 * LL down vs QM9414 * LL	0.000416443
TR_79738	-4.04251	Δgnb1 * LL down vs QM9414 * LL	1.13164e-05
TR_109237	-4.03422	Δgnb1 * LL down vs QM9414 * LL	0.000136179
TR_41768	-4.0022	Δgnb1 * LL down vs QM9414 * LL	9.33815e-05
TR_59763	-3.9767	Δgnb1 * LL down vs QM9414 * LL	5.48506e-06
TR_54461	-3.97262	Δgnb1 * LL down vs QM9414 * LL	0.00011663
TR_79921	-3.95712	Δgnb1 * LL down vs QM9414 * LL	1.72679e-07		candidate a-glycosidase distantly related to a-1,2-mannosidase
TR_123199	-3.95695	Δgnb1 * LL down vs QM9414 * LL	0.000507557
TR_62475	-3.94157	Δgnb1 * LL down vs QM9414 * LL	0.00029629
TR_76682	-3.93985	Δgnb1 * LL down vs QM9414 * LL	5.65434e-06
TR_104556	-3.9298	Δgnb1 * LL down vs QM9414 * LL	4.48003e-05
TR_109320	-3.92325	Δgnb1 * LL down vs QM9414 * LL	0.000116767
TR_102386	-3.90613	Δgnb1 * LL down vs QM9414 * LL	0.000954181
TR_103458	-3.90091	Δgnb1 * LL down vs QM9414 * LL	1.0738e-05		candidate b-glycosidase related to lysozyme
TR_33029	-3.89515	Δgnb1 * LL down vs QM9414 * LL	0.00744883
TR_123396	-3.8909	Δgnb1 * LL down vs QM9414 * LL	0.000862589
TR_103135	-3.88555	Δgnb1 * LL down vs QM9414 * LL	0.000104138
TR_2540	-3.87105	Δgnb1 * LL down vs QM9414 * LL	2.46112e-05
TR_107502	-3.84586	Δgnb1 * LL down vs QM9414 * LL	9.86434e-05
TR_109489	-3.82679	Δgnb1 * LL down vs QM9414 * LL	1.37549e-06
TR_54865	-3.8219	Δgnb1 * LL down vs QM9414 * LL	2.8678e-07		Amino acid transporter
TR_65114	-3.81331	Δgnb1 * LL down vs QM9414 * LL	7.2405e-05
TR_106649	-3.81082	Δgnb1 * LL down vs QM9414 * LL	0.000491545
TR_108929	-3.79795	Δgnb1 * LL down vs QM9414 * LL	2.5036e-05
TR_67678	-3.7972	Δgnb1 * LL down vs QM9414 * LL	1.11189e-05		candidate chitinase
TR_107329	-3.79671	Δgnb1 * LL down vs QM9414 * LL	0.00153126
TR_109357	-3.78194	Δgnb1 * LL down vs QM9414 * LL	1.69102e-05
TR_56328	-3.78157	Δgnb1 * LL down vs QM9414 * LL	0.000580933		distantly related to b-glycosyltransferases
TR_63526	-3.77439	Δgnb1 * LL down vs QM9414 * LL	4.08862e-06
TR_106869	-3.76177	Δgnb1 * LL down vs QM9414 * LL	0.00818679
TR_123204	-3.75393	Δgnb1 * LL down vs QM9414 * LL	4.16277e-06
TR_123955	-3.75112	Δgnb1 * LL down vs QM9414 * LL	5.85046e-05		hypothetical protein bearing a cerato-platanin domain, related to N. crassa SnodProt1
TR_56499	-3.74392	Δgnb1 * LL down vs QM9414 * LL	1.15589e-06
TR_111205	-3.7406	Δgnb1 * LL down vs QM9414 * LL	0.00114569
TR_123865	-3.73873	Δgnb1 * LL down vs QM9414 * LL	1.4434e-05
TR_59368	-3.73749	Δgnb1 * LL down vs QM9414 * LL	3.28667e-05		hypothetical protein
TR_110271	-3.73614	Δgnb1 * LL down vs QM9414 * LL	3.29935e-08
TR_106120	-3.72447	Δgnb1 * LL down vs QM9414 * LL	1.38626e-05
TR_121412	-3.69404	Δgnb1 * LL down vs QM9414 * LL	5.8143e-05		N-terminal binuclear Zn cluster-containing protein
TR_70842	-3.6933	Δgnb1 * LL down vs QM9414 * LL	7.13155e-05
TR_104067	-3.69231	Δgnb1 * LL down vs QM9414 * LL	3.30559e-05
TR_111517	-3.67965	Δgnb1 * LL down vs QM9414 * LL	1.81409e-05
TR_23353	-3.66456	Δgnb1 * LL down vs QM9414 * LL	0.0356631
TR_63889	-3.65039	Δgnb1 * LL down vs QM9414 * LL	6.43288e-08		cd01321, ADGF, Adenosine deaminase-related growth factors
TR_3287	-3.64611	Δgnb1 * LL down vs QM9414 * LL	0.000159394
TR_53282	-3.63292	Δgnb1 * LL down vs QM9414 * LL	0.00174045
TR_69613	-3.62886	Δgnb1 * LL down vs QM9414 * LL	6.9926e-08
TR_102773	-3.62883	Δgnb1 * LL down vs QM9414 * LL	2.80454e-05
TR_112396	-3.6044	Δgnb1 * LL down vs QM9414 * LL	4.53229e-06
TR_111890	-3.60329	Δgnb1 * LL down vs QM9414 * LL	0.0014926
TR_30759	-3.60017	Δgnb1 * LL down vs QM9414 * LL	0.0061582
TR_102851	-3.58348	Δgnb1 * LL down vs QM9414 * LL	1.41942e-05
TR_110987	-3.56638	Δgnb1 * LL down vs QM9414 * LL	4.1352e-05
TR_68274	-3.5658	Δgnb1 * LL down vs QM9414 * LL	0.00112975
TR_57101	-3.55445	Δgnb1 * LL down vs QM9414 * LL	0.000840842		hypothetical G-protein coupled receptor, PTH11 like (implicated in pathogenesis in M. grisea)
TR_70919	-3.55315	Δgnb1 * LL down vs QM9414 * LL	1.2605e-06
TR_55990	-3.55181	Δgnb1 * LL down vs QM9414 * LL	0.000137594
TR_59173	-3.54502	Δgnb1 * LL down vs QM9414 * LL	1.54502e-06
TR_122780	-3.54344	Δgnb1 * LL down vs QM9414 * LL	5.93401e-06		candidate a-glycosidase related to exo-polygalacturonase
TR_103113	-3.54314	Δgnb1 * LL down vs QM9414 * LL	0.000236161
TR_103143	-3.52614	Δgnb1 * LL down vs QM9414 * LL	0.000657527
TR_58848	-3.52422	Δgnb1 * LL down vs QM9414 * LL	0.00116978
TR_3094	-3.52188	Δgnb1 * LL down vs QM9414 * LL	0.000616325		candidate b-1,6-glucanase; similar to T. harzianum BGN16.3 (GenBank acc no Q8J0I9)
TR_106178	-3.52119	Δgnb1 * LL down vs QM9414 * LL	0.00111252
TR_102467	-3.50872	Δgnb1 * LL down vs QM9414 * LL	0.00011401
TR_111881	-3.50786	Δgnb1 * LL down vs QM9414 * LL	0.00102989
TR_103827	-3.50346	Δgnb1 * LL down vs QM9414 * LL	0.00119515
TR_108384	-3.48714	Δgnb1 * LL down vs QM9414 * LL	0.00693828
TR_109779	-3.47962	Δgnb1 * LL down vs QM9414 * LL	0.000118159
TR_104175	-3.45675	Δgnb1 * LL down vs QM9414 * LL	5.59761e-07
TR_50593	-3.453	Δgnb1 * LL down vs QM9414 * LL	8.62457e-05
TR_109244	-3.4529	Δgnb1 * LL down vs QM9414 * LL	0.00066572
TR_62333	-3.44522	Δgnb1 * LL down vs QM9414 * LL	2.72931e-05
TR_70855	-3.44198	Δgnb1 * LL down vs QM9414 * LL	8.45577e-06
TR_108155	-3.44035	Δgnb1 * LL down vs QM9414 * LL	0.000419069
TR_105356	-3.43766	Δgnb1 * LL down vs QM9414 * LL	1.2401e-07
TR_102499	-3.43602	Δgnb1 * LL down vs QM9414 * LL	0.000131181
TR_30776	-3.4328	Δgnb1 * LL down vs QM9414 * LL	0.00545829
TR_104816	-3.4299	Δgnb1 * LL down vs QM9414 * LL	0.00215245
TR_53025	-3.42728	Δgnb1 * LL down vs QM9414 * LL	0.00148301
TR_103060	-3.41725	Δgnb1 * LL down vs QM9414 * LL	0.000184851
TR_107146	-3.41196	Δgnb1 * LL down vs QM9414 * LL	0.00125448
TR_110902	-3.41108	Δgnb1 * LL down vs QM9414 * LL	0.00205364
TR_110267	-3.39577	Δgnb1 * LL down vs QM9414 * LL	1.15781e-05
TR_107962	-3.3846	Δgnb1 * LL down vs QM9414 * LL	9.77456e-05
TR_104368	-3.37838	Δgnb1 * LL down vs QM9414 * LL	0.000329915
TR_81122	-3.36874	Δgnb1 * LL down vs QM9414 * LL	8.18796e-05
TR_35726	-3.36585	Δgnb1 * LL down vs QM9414 * LL	8.2757e-06
TR_110323	-3.35928	Δgnb1 * LL down vs QM9414 * LL	0.00013052
TR_54239	-3.35341	Δgnb1 * LL down vs QM9414 * LL	0.0009757		Hypothetical Multicopper Oxidase. Similar to the brown 2 laccase from Aspergillus fumigatus. N-terminal secretion signal predicted by SignalP
TR_103009	-3.35332	Δgnb1 * LL down vs QM9414 * LL	0.00595111
TR_123236	-3.3497	Δgnb1 * LL down vs QM9414 * LL	0.00391024
TR_123795	-3.34951	Δgnb1 * LL down vs QM9414 * LL	1.25134e-07		allantoinase
TR_53434	-3.3376	Δgnb1 * LL down vs QM9414 * LL	0.000106564
TR_110078	-3.33751	Δgnb1 * LL down vs QM9414 * LL	0.000189426
TR_124259	-3.33445	Δgnb1 * LL down vs QM9414 * LL	0.00141355
TR_103033	-3.32746	Δgnb1 * LL down vs QM9414 * LL	1.2022e-05		distantly related to alginate lyases
TR_67778	-3.3271	Δgnb1 * LL down vs QM9414 * LL	0.000131631
TR_58535	-3.3237	Δgnb1 * LL down vs QM9414 * LL	5.59096e-06
TR_105912	-3.32228	Δgnb1 * LL down vs QM9414 * LL	4.67945e-06
TR_107974	-3.30814	Δgnb1 * LL down vs QM9414 * LL	0.000244011		bZIP transcription factor JlbA/IDI-4
TR_69563	-3.30334	Δgnb1 * LL down vs QM9414 * LL	0.00258171
TR_102864	-3.30277	Δgnb1 * LL down vs QM9414 * LL	0.00177564		hyoothetical protein
TR_105206	-3.28861	Δgnb1 * LL down vs QM9414 * LL	0.000137307
TR_5247	-3.28548	Δgnb1 * LL down vs QM9414 * LL	0.00039511		homologous to O6-methylguanine alkyltransferase
TR_121482	-3.27785	Δgnb1 * LL down vs QM9414 * LL	0.000134329
TR_67707	-3.27744	Δgnb1 * LL down vs QM9414 * LL	0.00170453
TR_110403	-3.27272	Δgnb1 * LL down vs QM9414 * LL	7.07655e-05
TR_67732	-3.27013	Δgnb1 * LL down vs QM9414 * LL	2.55827e-06
TR_105488	-3.26412	Δgnb1 * LL down vs QM9414 * LL	0.000220551
TR_56911	-3.25822	Δgnb1 * LL down vs QM9414 * LL	0.00116598		Similar to Dur3p of S. cerevisiae, which is a plasma membrane transporter for both urea and polyamines, its expression is highly sensitive to nitrogen catabolite repression and induced by allophanate, the last intermediate of the allantoin. degradative pa
TR_110140	-3.25195	Δgnb1 * LL down vs QM9414 * LL	8.0515e-05
TR_122975	-3.24481	Δgnb1 * LL down vs QM9414 * LL	0.00897313
TR_54395	-3.23892	Δgnb1 * LL down vs QM9414 * LL	1.59642e-06	rgs1	regulator of G-protein signaling related to Aspergillus nidulans FlbA, involved in virulence, conidiation and hydrophobin synthesis, regulates desensitization to alpha factor in S. cerevisiae
TR_109367	-3.23522	Δgnb1 * LL down vs QM9414 * LL	0.000675636
TR_121486	-3.23214	Δgnb1 * LL down vs QM9414 * LL	0.0240079		pfam01490, Aa_trans, Transmembrane amino acid transporter protein
TR_22453	-3.22226	Δgnb1 * LL down vs QM9414 * LL	0.0017935
TR_67013	-3.2206	Δgnb1 * LL down vs QM9414 * LL	6.68055e-06
TR_37525	-3.21998	Δgnb1 * LL down vs QM9414 * LL	5.97289e-06	grk1	hypothetical G-protein coupled receptor, contains RGS (regulator of G-protein signaling) domain
TR_124296	-3.21776	Δgnb1 * LL down vs QM9414 * LL	0.00934342
TR_67350	-3.21429	Δgnb1 * LL down vs QM9414 * LL	0.000226153
TR_107913	-3.208	Δgnb1 * LL down vs QM9414 * LL	0.000737259
TR_111204	-3.20331	Δgnb1 * LL down vs QM9414 * LL	0.00025497
TR_32639	-3.20298	Δgnb1 * LL down vs QM9414 * LL	0.00103604
TR_58672	-3.20065	Δgnb1 * LL down vs QM9414 * LL	0.000471272
TR_108182	-3.19834	Δgnb1 * LL down vs QM9414 * LL	0.00169771
TR_104421	-3.19786	Δgnb1 * LL down vs QM9414 * LL	2.02752e-06
TR_38812	-3.19109	Δgnb1 * LL down vs QM9414 * LL	0.0472629
TR_70500	-3.18623	Δgnb1 * LL down vs QM9414 * LL	1.86209e-08
TR_59558	-3.17713	Δgnb1 * LL down vs QM9414 * LL	0.000170286
TR_106405	-3.17646	Δgnb1 * LL down vs QM9414 * LL	8.99449e-05		extracellular lipase-like protein
TR_68470	-3.17615	Δgnb1 * LL down vs QM9414 * LL	8.32105e-05		candidate a-glycosyltransferase
TR_111955	-3.17552	Δgnb1 * LL down vs QM9414 * LL	0.00160054
TR_43397	-3.16789	Δgnb1 * LL down vs QM9414 * LL	1.08787e-05
TR_5308	-3.16763	Δgnb1 * LL down vs QM9414 * LL	1.94671e-05
TR_109319	-3.16583	Δgnb1 * LL down vs QM9414 * LL	0.000363983
TR_21960	-3.15915	Δgnb1 * LL down vs QM9414 * LL	0.000346105	plcE	phospholipase C
TR_71245	-3.15794	Δgnb1 * LL down vs QM9414 * LL	0.000288283	chi18-1	chitinase, precursor protein, gextracellular, contains chitin binding domain, type 1
TR_123431	-3.15546	Δgnb1 * LL down vs QM9414 * LL	0.000254201
TR_107131	-3.15425	Δgnb1 * LL down vs QM9414 * LL	5.23838e-06
TR_69742	-3.15347	Δgnb1 * LL down vs QM9414 * LL	0.000144715
TR_120008	-3.1488	Δgnb1 * LL down vs QM9414 * LL	2.12141e-06		GMC oxidoreductase
TR_60467	-3.14205	Δgnb1 * LL down vs QM9414 * LL	0.000654653
TR_104050	-3.13803	Δgnb1 * LL down vs QM9414 * LL	0.000385389
TR_111304	-3.13505	Δgnb1 * LL down vs QM9414 * LL	0.000221597
TR_108874	-3.1278	Δgnb1 * LL down vs QM9414 * LL	0.0232462
TR_110238	-3.1272	Δgnb1 * LL down vs QM9414 * LL	0.00165967
TR_63381	-3.11639	Δgnb1 * LL down vs QM9414 * LL	0.00235413
TR_46285	-3.11561	Δgnb1 * LL down vs QM9414 * LL	0.0249535
TR_30250	-3.11549	Δgnb1 * LL down vs QM9414 * LL	6.37762e-05
TR_105553	-3.11225	Δgnb1 * LL down vs QM9414 * LL	0.00510619
TR_54789	-3.11222	Δgnb1 * LL down vs QM9414 * LL	0.000192013
TR_109276	-3.11107	Δgnb1 * LL down vs QM9414 * LL	0.000260447
TR_103012	-3.109	Δgnb1 * LL down vs QM9414 * LL	0.00111418
TR_59205	-3.10861	Δgnb1 * LL down vs QM9414 * LL	9.55647e-07
TR_111170	-3.10711	Δgnb1 * LL down vs QM9414 * LL	0.00170775
TR_121702	-3.10641	Δgnb1 * LL down vs QM9414 * LL	3.24735e-05
TR_102908	-3.10437	Δgnb1 * LL down vs QM9414 * LL	0.00177386
TR_69490	-3.10212	Δgnb1 * LL down vs QM9414 * LL	7.10584e-05
TR_31658	-3.10007	Δgnb1 * LL down vs QM9414 * LL	0.000118294
TR_109075	-3.09617	Δgnb1 * LL down vs QM9414 * LL	0.000631768
TR_105894	-3.09598	Δgnb1 * LL down vs QM9414 * LL	0.00448084
TR_53964	-3.08761	Δgnb1 * LL down vs QM9414 * LL	1.94032e-05		oxalate decarboxylase
TR_110026	-3.08594	Δgnb1 * LL down vs QM9414 * LL	1.9086e-06
TR_123256	-3.08481	Δgnb1 * LL down vs QM9414 * LL	2.15926e-05
TR_107704	-3.08379	Δgnb1 * LL down vs QM9414 * LL	7.32034e-05
TR_71092	-3.08369	Δgnb1 * LL down vs QM9414 * LL	7.4892e-05
TR_112518	-3.0792	Δgnb1 * LL down vs QM9414 * LL	0.000865222
TR_112563	-3.07748	Δgnb1 * LL down vs QM9414 * LL	0.000271999
TR_110457	-3.0744	Δgnb1 * LL down vs QM9414 * LL	3.75908e-05
TR_67509	-3.07188	Δgnb1 * LL down vs QM9414 * LL	0.00366037
TR_82041	-3.06734	Δgnb1 * LL down vs QM9414 * LL	0.000594331
TR_50323	-3.06506	Δgnb1 * LL down vs QM9414 * LL	0.0204388	ooc1	This protein is transcribed exclusively on cellulose in constant darkness and most probably involved in cellulase signal transduction (PMID: 15959723)
TR_112237	-3.06412	Δgnb1 * LL down vs QM9414 * LL	0.0282994
TR_33827	-3.06142	Δgnb1 * LL down vs QM9414 * LL	0.000202751
TR_112086	-3.05646	Δgnb1 * LL down vs QM9414 * LL	7.28839e-05
TR_109211	-3.05249	Δgnb1 * LL down vs QM9414 * LL	0.000125158
TR_103155	-3.05155	Δgnb1 * LL down vs QM9414 * LL	3.96528e-05
TR_82014	-3.04465	Δgnb1 * LL down vs QM9414 * LL	0.000197032		pfam01490, Aa_trans, Transmembrane amino acid transporter protein
TR_109475	-3.04284	Δgnb1 * LL down vs QM9414 * LL	0.000252948
TR_79816	-3.03559	Δgnb1 * LL down vs QM9414 * LL	0.0401206
TR_59508	-3.03259	Δgnb1 * LL down vs QM9414 * LL	0.000283403
TR_105336	-3.02926	Δgnb1 * LL down vs QM9414 * LL	0.000264885
TR_105290	-3.02312	Δgnb1 * LL down vs QM9414 * LL	0.000152504
TR_56726	-3.02154	Δgnb1 * LL down vs QM9414 * LL	2.84401e-06
TR_2036	-3.0156	Δgnb1 * LL down vs QM9414 * LL	0.000123096
TR_105860	-3.01339	Δgnb1 * LL down vs QM9414 * LL	0.000226692
TR_50390	-3.01167	Δgnb1 * LL down vs QM9414 * LL	1.38709e-05
TR_77552	-3.0104	Δgnb1 * LL down vs QM9414 * LL	0.0015815
TR_53372	-3.01003	Δgnb1 * LL down vs QM9414 * LL	0.000184117
TR_74364	-3.00866	Δgnb1 * LL down vs QM9414 * LL	1.27799e-05
TR_106480	-3.00837	Δgnb1 * LL down vs QM9414 * LL	0.00210072
TR_110660	-3.0059	Δgnb1 * LL down vs QM9414 * LL	5.23988e-05
TR_102779	-3.00407	Δgnb1 * LL down vs QM9414 * LL	0.0317973
TR_58466	-2.9959	Δgnb1 * LL down vs QM9414 * LL	0.000187909
TR_68615	-2.98968	Δgnb1 * LL down vs QM9414 * LL	8.27533e-05		pfam01425, Amidase
TR_107853	-2.98592	Δgnb1 * LL down vs QM9414 * LL	0.000174378
TR_111318	-2.98487	Δgnb1 * LL down vs QM9414 * LL	0.000112587
TR_4999	-2.98369	Δgnb1 * LL down vs QM9414 * LL	1.35217e-05
TR_109199	-2.98212	Δgnb1 * LL down vs QM9414 * LL	0.00520802
TR_38876	-2.97935	Δgnb1 * LL down vs QM9414 * LL	0.000153843
TR_123260	-2.96532	Δgnb1 * LL down vs QM9414 * LL	4.74313e-05
TR_71649	-2.96401	Δgnb1 * LL down vs QM9414 * LL	0.00021585		Contains possible InterPro domain motif corresponding to tRNA-dihydrouridine synthase.
TR_107495	-2.96335	Δgnb1 * LL down vs QM9414 * LL	0.00319566
TR_73250	-2.96112	Δgnb1 * LL down vs QM9414 * LL	0.00299397		Similar to Dur3p of S. cerevisiae , which is a plasma membrane transporter for both urea and polyamines, its expression is highly sensitive to nitrogen catabolite repression and induced by allophanate, the last intermediate of the allantoin degradative pa
TR_41604	-2.96056	Δgnb1 * LL down vs QM9414 * LL	6.46021e-05
TR_105379	-2.96049	Δgnb1 * LL down vs QM9414 * LL	0.000568034
TR_64167	-2.96019	Δgnb1 * LL down vs QM9414 * LL	1.02992e-05
TR_112147	-2.95852	Δgnb1 * LL down vs QM9414 * LL	0.000407503
TR_106877	-2.95621	Δgnb1 * LL down vs QM9414 * LL	3.49866e-05
TR_67964	-2.9467	Δgnb1 * LL down vs QM9414 * LL	1.20699e-05
TR_123786	-2.94588	Δgnb1 * LL down vs QM9414 * LL	1.13258e-06		candidate non-ribosomal peptide synthetase/peptaibol synthetase
TR_103186	-2.94458	Δgnb1 * LL down vs QM9414 * LL	4.12121e-05
TR_66345	-2.94303	Δgnb1 * LL down vs QM9414 * LL	0.000989207		Mn superoxide dismutase
TR_124043	-2.9268	Δgnb1 * LL down vs QM9414 * LL	3.10268e-06	chi18-14	chitinase; fungal subgroup B chitinase
TR_60418	-2.92668	Δgnb1 * LL down vs QM9414 * LL	0.00123672		aldehyde dehydrogenase
TR_110329	-2.92659	Δgnb1 * LL down vs QM9414 * LL	0.000281381
TR_111250	-2.92211	Δgnb1 * LL down vs QM9414 * LL	0.00169385
TR_103176	-2.91837	Δgnb1 * LL down vs QM9414 * LL	0.000975678
TR_110757	-2.91833	Δgnb1 * LL down vs QM9414 * LL	0.000353291
TR_106660	-2.91733	Δgnb1 * LL down vs QM9414 * LL	0.000179218
TR_109677	-2.91568	Δgnb1 * LL down vs QM9414 * LL	3.58623e-05
TR_78264	-2.9144	Δgnb1 * LL down vs QM9414 * LL	5.90039e-07
TR_121883	-2.91208	Δgnb1 * LL down vs QM9414 * LL	4.95177e-06
TR_110159	-2.90811	Δgnb1 * LL down vs QM9414 * LL	8.65424e-06
TR_67607	-2.90722	Δgnb1 * LL down vs QM9414 * LL	0.000743588
TR_105458	-2.90406	Δgnb1 * LL down vs QM9414 * LL	0.00040598
TR_67761	-2.90261	Δgnb1 * LL down vs QM9414 * LL	5.61524e-05
TR_5369	-2.90249	Δgnb1 * LL down vs QM9414 * LL	0.0111682
TR_111237	-2.90052	Δgnb1 * LL down vs QM9414 * LL	0.0260349
TR_109910	-2.89816	Δgnb1 * LL down vs QM9414 * LL	0.00152763
TR_6005	-2.89708	Δgnb1 * LL down vs QM9414 * LL	0.000181608
TR_57402	-2.89619	Δgnb1 * LL down vs QM9414 * LL	0.00237121
TR_56587	-2.89538	Δgnb1 * LL down vs QM9414 * LL	0.00029094
TR_106897	-2.89217	Δgnb1 * LL down vs QM9414 * LL	0.000207816
TR_112521	-2.89132	Δgnb1 * LL down vs QM9414 * LL	0.00161054
TR_111966	-2.88534	Δgnb1 * LL down vs QM9414 * LL	1.25949e-08
TR_26187	-2.88371	Δgnb1 * LL down vs QM9414 * LL	2.99401e-05
TR_71192	-2.88037	Δgnb1 * LL down vs QM9414 * LL	0.000355769
TR_56095	-2.87603	Δgnb1 * LL down vs QM9414 * LL	0.00116233
TR_110708	-2.87419	Δgnb1 * LL down vs QM9414 * LL	6.25831e-06
TR_108783	-2.87391	Δgnb1 * LL down vs QM9414 * LL	4.14361e-05
TR_64125	-2.86692	Δgnb1 * LL down vs QM9414 * LL	0.00139214
TR_112665	-2.8641	Δgnb1 * LL down vs QM9414 * LL	0.00037908
TR_54790	-2.86407	Δgnb1 * LL down vs QM9414 * LL	0.000825924
TR_107207	-2.8636	Δgnb1 * LL down vs QM9414 * LL	0.000189705
TR_67275	-2.85314	Δgnb1 * LL down vs QM9414 * LL	4.87587e-05		hypothetical Guanine nucleotide exchange factor for Ras-like GTPases (RasGEF)
TR_58774	-2.84734	Δgnb1 * LL down vs QM9414 * LL	2.954e-05
TR_106512	-2.84708	Δgnb1 * LL down vs QM9414 * LL	0.000137526
TR_105535	-2.84502	Δgnb1 * LL down vs QM9414 * LL	0.00604465
TR_80019	-2.8412	Δgnb1 * LL down vs QM9414 * LL	3.93333e-08
TR_65171	-2.84106	Δgnb1 * LL down vs QM9414 * LL	0.000195241
TR_82321	-2.84078	Δgnb1 * LL down vs QM9414 * LL	0.00278349
TR_77647	-2.84051	Δgnb1 * LL down vs QM9414 * LL	0.00146053
TR_58698	-2.83835	Δgnb1 * LL down vs QM9414 * LL	2.87977e-05		42-123aa pfam05922, Subtilisin_N, Subtilisin N-terminal Region; 149-399aa pfam00082, Peptidase_S8, Subtilase family
TR_57008	-2.82885	Δgnb1 * LL down vs QM9414 * LL	3.14698e-05
TR_112369	-2.82778	Δgnb1 * LL down vs QM9414 * LL	8.71105e-06
TR_71101	-2.82768	Δgnb1 * LL down vs QM9414 * LL	0.000702056		Shows greatest similarity to bacterial enoyl-CoA hydratase/isomerases (possible contaminant?).
TR_107071	-2.8269	Δgnb1 * LL down vs QM9414 * LL	0.000208266
TR_4454	-2.82686	Δgnb1 * LL down vs QM9414 * LL	0.00164572
TR_109231	-2.82639	Δgnb1 * LL down vs QM9414 * LL	2.30957e-05
TR_111750	-2.82414	Δgnb1 * LL down vs QM9414 * LL	0.00394187		hypothetical ferric reductase like transmembrane component
TR_104081	-2.82389	Δgnb1 * LL down vs QM9414 * LL	0.000288648
TR_82246	-2.82285	Δgnb1 * LL down vs QM9414 * LL	0.00358647		TRE82246, hypothetical 7 transmembrane domain protein, putative GPCRm mPR-type, related to Magnaporthe grisea mPR-type GPCRs (PMID: 15774025)
TR_60419	-2.81788	Δgnb1 * LL down vs QM9414 * LL	0.000715209
TR_108832	-2.81449	Δgnb1 * LL down vs QM9414 * LL	0.00098211
TR_106564	-2.81309	Δgnb1 * LL down vs QM9414 * LL	0.000863071
TR_103073	-2.81182	Δgnb1 * LL down vs QM9414 * LL	0.000121591
TR_68019	-2.81104	Δgnb1 * LL down vs QM9414 * LL	0.0003899
TR_60585	-2.80741	Δgnb1 * LL down vs QM9414 * LL	6.59254e-05
TR_61830	-2.80692	Δgnb1 * LL down vs QM9414 * LL	0.00169821
TR_112125	-2.80272	Δgnb1 * LL down vs QM9414 * LL	0.000733012
TR_62091	-2.80183	Δgnb1 * LL down vs QM9414 * LL	0.00207783
TR_4240	-2.79988	Δgnb1 * LL down vs QM9414 * LL	3.74021e-06
TR_112030	-2.79621	Δgnb1 * LL down vs QM9414 * LL	0.0358061
TR_82172	-2.7917	Δgnb1 * LL down vs QM9414 * LL	2.08356e-06
TR_58115	-2.79141	Δgnb1 * LL down vs QM9414 * LL	1.12367e-05
TR_121739	-2.79103	Δgnb1 * LL down vs QM9414 * LL	1.62532e-05
TR_2343	-2.78931	Δgnb1 * LL down vs QM9414 * LL	0.00232195
TR_108458	-2.78395	Δgnb1 * LL down vs QM9414 * LL	0.000486123
TR_65021	-2.77905	Δgnb1 * LL down vs QM9414 * LL	5.56057e-05		similar to oxidoreductase, short-chain dehydrogenase/reductase family
TR_65883	-2.77721	Δgnb1 * LL down vs QM9414 * LL	0.000299671
TR_105975	-2.77677	Δgnb1 * LL down vs QM9414 * LL	8.86468e-05
TR_124079	-2.77442	Δgnb1 * LL down vs QM9414 * LL	0.00271419		Hypothetical Extracellular Multicopper Oxidase. Conserved catalytic residues. N-terminal secretion signal predicted by SignalP.
TR_70608	-2.77295	Δgnb1 * LL down vs QM9414 * LL	0.00352765
TR_59830	-2.77249	Δgnb1 * LL down vs QM9414 * LL	0.000287659
TR_65736	-2.7692	Δgnb1 * LL down vs QM9414 * LL	5.6787e-05
TR_31041	-2.76772	Δgnb1 * LL down vs QM9414 * LL	4.76884e-07
TR_56418	-2.76746	Δgnb1 * LL down vs QM9414 * LL	9.29637e-05		candidate b-1,3-exoglucanase
TR_66311	-2.76395	Δgnb1 * LL down vs QM9414 * LL	0.000160229
TR_64312	-2.76355	Δgnb1 * LL down vs QM9414 * LL	6.14119e-06
TR_105867	-2.76197	Δgnb1 * LL down vs QM9414 * LL	0.000164435
TR_108418	-2.76113	Δgnb1 * LL down vs QM9414 * LL	7.80379e-05
TR_3662	-2.7606	Δgnb1 * LL down vs QM9414 * LL	3.13548e-07
TR_38441	-2.75901	Δgnb1 * LL down vs QM9414 * LL	3.76252e-05
TR_109267	-2.75759	Δgnb1 * LL down vs QM9414 * LL	0.00194119
TR_73101	-2.75565	Δgnb1 * LL down vs QM9414 * LL	7.81068e-07		candidate b-glycosidase distantly related to b-1,3-1,4-glucanase
TR_66437	-2.74885	Δgnb1 * LL down vs QM9414 * LL	3.89501e-06
TR_66421	-2.74807	Δgnb1 * LL down vs QM9414 * LL	0.043741
TR_106538	-2.74612	Δgnb1 * LL down vs QM9414 * LL	0.000337648	hfb5	Putative class II hydrophobin, related to T. reesei HFB2.
TR_105288	-2.746	Δgnb1 * LL down vs QM9414 * LL	1.00174e-05
TR_69426	-2.73792	Δgnb1 * LL down vs QM9414 * LL	3.15334e-05
TR_107338	-2.73642	Δgnb1 * LL down vs QM9414 * LL	0.00023208
TR_107141	-2.73069	Δgnb1 * LL down vs QM9414 * LL	0.00758174
TR_109284	-2.73051	Δgnb1 * LL down vs QM9414 * LL	0.00269155
TR_106646	-2.73038	Δgnb1 * LL down vs QM9414 * LL	1.45631e-05
TR_73256	-2.72645	Δgnb1 * LL down vs QM9414 * LL	0.000432058		candidate b-glycosidase related to endo-b-1,3-glucanase
TR_104302	-2.72358	Δgnb1 * LL down vs QM9414 * LL	0.00015918
TR_105027	-2.72088	Δgnb1 * LL down vs QM9414 * LL	2.28823e-05
TR_105246	-2.71987	Δgnb1 * LL down vs QM9414 * LL	0.00119639		distantly related to GH23 modules, Glycoside hydrolases not yet assigned to a family
TR_67540	-2.71955	Δgnb1 * LL down vs QM9414 * LL	0.000204408
TR_112371	-2.71259	Δgnb1 * LL down vs QM9414 * LL	1.84451e-06
TR_104336	-2.70923	Δgnb1 * LL down vs QM9414 * LL	9.01723e-06
TR_66303	-2.70908	Δgnb1 * LL down vs QM9414 * LL	2.10452e-05
TR_69753	-2.70497	Δgnb1 * LL down vs QM9414 * LL	0.000261219		cd01320, ADA, Adenosine deaminase
TR_41663	-2.70345	Δgnb1 * LL down vs QM9414 * LL	0.00990449
TR_106720	-2.70083	Δgnb1 * LL down vs QM9414 * LL	6.46318e-06		N-terminal binuclear Zn cluster-containing/DNA binding domain-containing protein
TR_63868	-2.69675	Δgnb1 * LL down vs QM9414 * LL	1.52518e-06
TR_67052	-2.69656	Δgnb1 * LL down vs QM9414 * LL	1.78174e-07
TR_108143	-2.69643	Δgnb1 * LL down vs QM9414 * LL	0.00739923
TR_107003	-2.69318	Δgnb1 * LL down vs QM9414 * LL	0.0031495
TR_65986	-2.69153	Δgnb1 * LL down vs QM9414 * LL	3.51994e-07		candidate a-galactosidase
TR_62826	-2.6914	Δgnb1 * LL down vs QM9414 * LL	6.97855e-08
TR_59827	-2.69096	Δgnb1 * LL down vs QM9414 * LL	0.00358494
TR_102938	-2.6886	Δgnb1 * LL down vs QM9414 * LL	0.000769901
TR_109967	-2.68851	Δgnb1 * LL down vs QM9414 * LL	0.00150152
TR_110316	-2.68839	Δgnb1 * LL down vs QM9414 * LL	0.000543128		Amino acid transporter
TR_55837	-2.68815	Δgnb1 * LL down vs QM9414 * LL	0.00267671
TR_62716	-2.6873	Δgnb1 * LL down vs QM9414 * LL	0.00291427
TR_104695	-2.68635	Δgnb1 * LL down vs QM9414 * LL	7.87023e-05
TR_109641	-2.68322	Δgnb1 * LL down vs QM9414 * LL	1.54025e-05
TR_110456	-2.68107	Δgnb1 * LL down vs QM9414 * LL	0.00201345
TR_105806	-2.67939	Δgnb1 * LL down vs QM9414 * LL	8.96e-06
TR_105393	-2.6773	Δgnb1 * LL down vs QM9414 * LL	0.031117
TR_61632	-2.67643	Δgnb1 * LL down vs QM9414 * LL	0.000227533
TR_58603	-2.67623	Δgnb1 * LL down vs QM9414 * LL	0.00213325
TR_69816	-2.67431	Δgnb1 * LL down vs QM9414 * LL	0.000692089
TR_104351	-2.67396	Δgnb1 * LL down vs QM9414 * LL	0.00522149
TR_38536	-2.67255	Δgnb1 * LL down vs QM9414 * LL	0.00358776		candidate b-glycosidase realted to b-1,3-1,4-glucanase
TR_122371	-2.67131	Δgnb1 * LL down vs QM9414 * LL	2.05751e-05
TR_110281	-2.66956	Δgnb1 * LL down vs QM9414 * LL	0.00107431
TR_112392	-2.66854	Δgnb1 * LL down vs QM9414 * LL	2.797e-05		candidate xylanase
TR_119963	-2.6678	Δgnb1 * LL down vs QM9414 * LL	5.62514e-06
TR_65771	-2.66739	Δgnb1 * LL down vs QM9414 * LL	4.8798e-07
TR_103174	-2.667	Δgnb1 * LL down vs QM9414 * LL	5.07097e-05
TR_62548	-2.66631	Δgnb1 * LL down vs QM9414 * LL	0.00044108
TR_105868	-2.66529	Δgnb1 * LL down vs QM9414 * LL	0.00445269
TR_64900	-2.66375	Δgnb1 * LL down vs QM9414 * LL	3.79175e-07
TR_54007	-2.65943	Δgnb1 * LL down vs QM9414 * LL	0.000239257
TR_61692	-2.6571	Δgnb1 * LL down vs QM9414 * LL	0.0025315
TR_65037	-2.65652	Δgnb1 * LL down vs QM9414 * LL	0.000359295
TR_109323	-2.65599	Δgnb1 * LL down vs QM9414 * LL	1.59243e-06
TR_105823	-2.65347	Δgnb1 * LL down vs QM9414 * LL	2.92051e-06
TR_108025	-2.65144	Δgnb1 * LL down vs QM9414 * LL	6.56109e-05
TR_79361	-2.65021	Δgnb1 * LL down vs QM9414 * LL	9.32625e-05
TR_64181	-2.64947	Δgnb1 * LL down vs QM9414 * LL	5.2133e-05
TR_104716	-2.64801	Δgnb1 * LL down vs QM9414 * LL	4.07333e-05
TR_109015	-2.64777	Δgnb1 * LL down vs QM9414 * LL	3.73083e-06		Contains a possible Interpro domain corresponding to Dihydrouridine synthase, DuS.
TR_123079	-2.64735	Δgnb1 * LL down vs QM9414 * LL	1.7598e-06
TR_68925	-2.64727	Δgnb1 * LL down vs QM9414 * LL	0.000145821
TR_72071	-2.64635	Δgnb1 * LL down vs QM9414 * LL	0.049926		candidate carbohydrate-binding protein
TR_47733	-2.64414	Δgnb1 * LL down vs QM9414 * LL	0.000238848
TR_70090	-2.64351	Δgnb1 * LL down vs QM9414 * LL	0.00152445
TR_58574	-2.64262	Δgnb1 * LL down vs QM9414 * LL	0.00867236
TR_68336	-2.63873	Δgnb1 * LL down vs QM9414 * LL	0.000104131
TR_41504	-2.63813	Δgnb1 * LL down vs QM9414 * LL	3.17838e-05
TR_71034	-2.63756	Δgnb1 * LL down vs QM9414 * LL	0.00132472
TR_54583	-2.63746	Δgnb1 * LL down vs QM9414 * LL	7.38576e-06
TR_4990	-2.63575	Δgnb1 * LL down vs QM9414 * LL	0.000764806
TR_109934	-2.63414	Δgnb1 * LL down vs QM9414 * LL	0.0295176
TR_82241	-2.63376	Δgnb1 * LL down vs QM9414 * LL	4.80836e-05		protein containing a N-terminal binuclear Zn cluster and a DNA binding domain
TR_69066	-2.63171	Δgnb1 * LL down vs QM9414 * LL	0.000635158
TR_70803	-2.63162	Δgnb1 * LL down vs QM9414 * LL	6.95519e-05		bifunctional catalase/peroxidase
TR_66689	-2.62998	Δgnb1 * LL down vs QM9414 * LL	6.8617e-07		cd01321, ADGF, Adenosine deaminase-related growth factors
TR_111958	-2.62724	Δgnb1 * LL down vs QM9414 * LL	1.3058e-05
TR_110056	-2.62344	Δgnb1 * LL down vs QM9414 * LL	0.019851
TR_63919	-2.62115	Δgnb1 * LL down vs QM9414 * LL	9.27893e-05		MetC, Cysthathionine beta-lyases/cystathionine gamma-synthases
TR_54462	-2.61862	Δgnb1 * LL down vs QM9414 * LL	0.000231275
TR_54129	-2.61621	Δgnb1 * LL down vs QM9414 * LL	0.000634995
TR_2362	-2.61516	Δgnb1 * LL down vs QM9414 * LL	0.000196684
TR_75470	-2.61471	Δgnb1 * LL down vs QM9414 * LL	0.000434086
TR_33263	-2.61176	Δgnb1 * LL down vs QM9414 * LL	0.000124673
TR_106998	-2.60937	Δgnb1 * LL down vs QM9414 * LL	0.00010717
TR_123713	-2.60901	Δgnb1 * LL down vs QM9414 * LL	3.03051e-05
TR_70808	-2.60895	Δgnb1 * LL down vs QM9414 * LL	0.00278003
TR_60187	-2.60572	Δgnb1 * LL down vs QM9414 * LL	0.000120135
TR_112201	-2.60415	Δgnb1 * LL down vs QM9414 * LL	0.000260671
TR_41761	-2.60187	Δgnb1 * LL down vs QM9414 * LL	8.71558e-06
TR_103597	-2.59862	Δgnb1 * LL down vs QM9414 * LL	0.0021807
TR_112380	-2.59772	Δgnb1 * LL down vs QM9414 * LL	1.543e-05
TR_103172	-2.59733	Δgnb1 * LL down vs QM9414 * LL	0.00340491
TR_56211	-2.59676	Δgnb1 * LL down vs QM9414 * LL	0.000371288
TR_74351	-2.59629	Δgnb1 * LL down vs QM9414 * LL	2.93741e-05
TR_121177	-2.59624	Δgnb1 * LL down vs QM9414 * LL	0.00067833
TR_111094	-2.59604	Δgnb1 * LL down vs QM9414 * LL	0.0038142		candidate carbohydrate-binding protein
TR_120156	-2.59584	Δgnb1 * LL down vs QM9414 * LL	5.63139e-05
TR_106539	-2.59568	Δgnb1 * LL down vs QM9414 * LL	5.20913e-05
TR_55190	-2.59556	Δgnb1 * LL down vs QM9414 * LL	0.00140374		COG1167
TR_5112	-2.59498	Δgnb1 * LL down vs QM9414 * LL	2.75683e-05
TR_70845	-2.59364	Δgnb1 * LL down vs QM9414 * LL	2.36244e-07		candidate b-1,3 glucanase; similar to T. virens GNB1 (GenBank acc. No. AAL84694)
TR_123202	-2.593	Δgnb1 * LL down vs QM9414 * LL	0.00301115		Candidate 60s ribosomal protein rla2 (P2) based on homology to similar proteins in other fungi.
TR_112163	-2.59103	Δgnb1 * LL down vs QM9414 * LL	8.55648e-07
TR_76800	-2.59036	Δgnb1 * LL down vs QM9414 * LL	9.28392e-06
TR_69857	-2.58928	Δgnb1 * LL down vs QM9414 * LL	0.00181818
TR_110731	-2.58903	Δgnb1 * LL down vs QM9414 * LL	1.9671e-05
TR_75247	-2.58735	Δgnb1 * LL down vs QM9414 * LL	1.2301e-05
TR_52315	-2.58554	Δgnb1 * LL down vs QM9414 * LL	0.00987381
TR_105798	-2.58535	Δgnb1 * LL down vs QM9414 * LL	1.34955e-05		Putative transporter, possibly part of secondary metabolite cluster that contains PKS (tre33804) and PKS-NRPS hybrid (tre14836) genes
TR_65402	-2.58527	Δgnb1 * LL down vs QM9414 * LL	0.000324367
TR_110096	-2.58506	Δgnb1 * LL down vs QM9414 * LL	7.09212e-05
TR_65085	-2.58421	Δgnb1 * LL down vs QM9414 * LL	0.00414989
TR_110615	-2.58261	Δgnb1 * LL down vs QM9414 * LL	0.00103272
TR_64919	-2.58232	Δgnb1 * LL down vs QM9414 * LL	0.000519119
TR_54144	-2.58214	Δgnb1 * LL down vs QM9414 * LL	0.00108062
TR_2517	-2.5791	Δgnb1 * LL down vs QM9414 * LL	7.16722e-05
TR_72072	-2.57831	Δgnb1 * LL down vs QM9414 * LL	0.000163011		candidate esterase
TR_104373	-2.57827	Δgnb1 * LL down vs QM9414 * LL	0.000288729
TR_108383	-2.57764	Δgnb1 * LL down vs QM9414 * LL	0.00150673
TR_58296	-2.57384	Δgnb1 * LL down vs QM9414 * LL	9.01881e-05
TR_108261	-2.57332	Δgnb1 * LL down vs QM9414 * LL	5.80009e-05
TR_64996	-2.5708	Δgnb1 * LL down vs QM9414 * LL	0.00457483		pfam00795, CN_hydrolase, Carbon-nitrogen hydrolase
TR_105532	-2.56788	Δgnb1 * LL down vs QM9414 * LL	0.0165325
TR_109331	-2.56768	Δgnb1 * LL down vs QM9414 * LL	0.00242714
TR_54508	-2.5675	Δgnb1 * LL down vs QM9414 * LL	0.000433613
TR_69868	-2.56742	Δgnb1 * LL down vs QM9414 * LL	0.00119688		related to GDP-mannose a-mannosyltransferases;Distant relative
TR_102887	-2.56367	Δgnb1 * LL down vs QM9414 * LL	0.00241209
TR_56758	-2.56294	Δgnb1 * LL down vs QM9414 * LL	4.00487e-06
TR_106654	-2.56148	Δgnb1 * LL down vs QM9414 * LL	0.000111188		This domain is found in a number of fungal transcription factors including transcriptional activator xlnR, yeast regulatory protein GAL4, and other transcription proteins regulating a variety of cellular and metabolic processes.
TR_62359	-2.56099	Δgnb1 * LL down vs QM9414 * LL	0.00439283
TR_105701	-2.55667	Δgnb1 * LL down vs QM9414 * LL	1.70787e-05
TR_102454	-2.55556	Δgnb1 * LL down vs QM9414 * LL	0.0003842
TR_111253	-2.55407	Δgnb1 * LL down vs QM9414 * LL	4.92196e-05
TR_110830	-2.55369	Δgnb1 * LL down vs QM9414 * LL	0.00168834
TR_55543	-2.55368	Δgnb1 * LL down vs QM9414 * LL	0.00742636		TRE12219, hypthetical serine/threonine protein kinase with similarity to casein kinase I
TR_27219	-2.55263	Δgnb1 * LL down vs QM9414 * LL	0.000803046		candidate a-glycosidase related to a-galactosidase
TR_103668	-2.55069	Δgnb1 * LL down vs QM9414 * LL	0.0204933
TR_106168	-2.54667	Δgnb1 * LL down vs QM9414 * LL	4.45037e-05
TR_111681	-2.54242	Δgnb1 * LL down vs QM9414 * LL	0.000116905
TR_57737	-2.54189	Δgnb1 * LL down vs QM9414 * LL	1.87426e-05
TR_120988	-2.54151	Δgnb1 * LL down vs QM9414 * LL	0.00232044
TR_61839	-2.54146	Δgnb1 * LL down vs QM9414 * LL	0.000364625
TR_106661	-2.53992	Δgnb1 * LL down vs QM9414 * LL	5.02417e-05
TR_110891	-2.53884	Δgnb1 * LL down vs QM9414 * LL	0.0049407
TR_70912	-2.53783	Δgnb1 * LL down vs QM9414 * LL	0.00298209
TR_35534	-2.53339	Δgnb1 * LL down vs QM9414 * LL	0.00034038
TR_69901	-2.53106	Δgnb1 * LL down vs QM9414 * LL	1.17037e-05
TR_55782	-2.53067	Δgnb1 * LL down vs QM9414 * LL	0.00232783
TR_61858	-2.52982	Δgnb1 * LL down vs QM9414 * LL	6.64473e-05
TR_121556	-2.52964	Δgnb1 * LL down vs QM9414 * LL	0.000853146
TR_110665	-2.52813	Δgnb1 * LL down vs QM9414 * LL	0.000566981
TR_78732	-2.52687	Δgnb1 * LL down vs QM9414 * LL	1.20934e-07
TR_68466	-2.52591	Δgnb1 * LL down vs QM9414 * LL	0.00017981		Putative paralogue of a hypothetical glycerone kinase
TR_107844	-2.52553	Δgnb1 * LL down vs QM9414 * LL	0.000571242
TR_80911	-2.52538	Δgnb1 * LL down vs QM9414 * LL	8.01754e-07		pfam01019, G_glu_transpept, Gamma-glutamyltranspeptidase
TR_6107	-2.5231	Δgnb1 * LL down vs QM9414 * LL	2.04023e-06
TR_105176	-2.52219	Δgnb1 * LL down vs QM9414 * LL	0.00588504
TR_65137	-2.52147	Δgnb1 * LL down vs QM9414 * LL	0.00117675		candidate b-glycosidase distantly related to b-1,3-glucanase
TR_70918	-2.52137	Δgnb1 * LL down vs QM9414 * LL	0.00832489
TR_58456	-2.51909	Δgnb1 * LL down vs QM9414 * LL	4.5136e-05
TR_77288	-2.51853	Δgnb1 * LL down vs QM9414 * LL	0.00155078
TR_76155	-2.51849	Δgnb1 * LL down vs QM9414 * LL	6.56943e-06		acid phosphatase-like protein
TR_108586	-2.51795	Δgnb1 * LL down vs QM9414 * LL	0.000850812
TR_110853	-2.5172	Δgnb1 * LL down vs QM9414 * LL	8.99785e-05
TR_54926	-2.51572	Δgnb1 * LL down vs QM9414 * LL	0.000361002
TR_55319	-2.51289	Δgnb1 * LL down vs QM9414 * LL	0.000121969		candidate a-L-arabinofuranosidase
TR_124059	-2.51112	Δgnb1 * LL down vs QM9414 * LL	0.00107486
TR_103470	-2.51	Δgnb1 * LL down vs QM9414 * LL	0.000315706
TR_54242	-2.5094	Δgnb1 * LL down vs QM9414 * LL	4.38955e-05		candidate b-glycosidase related to b-1,3-glucanase
TR_65499	-2.50906	Δgnb1 * LL down vs QM9414 * LL	0.00015295
TR_112399	-2.50877	Δgnb1 * LL down vs QM9414 * LL	1.18499e-05
TR_109206	-2.50804	Δgnb1 * LL down vs QM9414 * LL	3.01458e-06
TR_69245	-2.50778	Δgnb1 * LL down vs QM9414 * LL	3.55141e-05		candidate b-mannosidase
TR_57864	-2.50762	Δgnb1 * LL down vs QM9414 * LL	0.000450837
TR_61298	-2.50743	Δgnb1 * LL down vs QM9414 * LL	0.000212302
TR_124330	-2.50489	Δgnb1 * LL down vs QM9414 * LL	0.00781053		shares amino acid sequence identity with mitochondrial large ribosomal subunit L49 and contains conserved domain Img2. This family of proteins have been identified as part of the mitochondrial large ribosomal subunit in yeast.
TR_107008	-2.50459	Δgnb1 * LL down vs QM9414 * LL	0.000656294
TR_68192	-2.50369	Δgnb1 * LL down vs QM9414 * LL	1.41219e-05
TR_57575	-2.5026	Δgnb1 * LL down vs QM9414 * LL	0.00673078
TR_53900	-2.5011	Δgnb1 * LL down vs QM9414 * LL	0.000126501
TR_108672	-2.50077	Δgnb1 * LL down vs QM9414 * LL	1.14191e-07		candidate a-1,3-glucanase
TR_66789	-2.49897	Δgnb1 * LL down vs QM9414 * LL	0.000157387		candidate b-glycosidase related to chitosanase
TR_108345	-2.49844	Δgnb1 * LL down vs QM9414 * LL	0.000471072
TR_124283	-2.49825	Δgnb1 * LL down vs QM9414 * LL	9.22909e-07
TR_105174	-2.49819	Δgnb1 * LL down vs QM9414 * LL	0.00297528
TR_3447	-2.4968	Δgnb1 * LL down vs QM9414 * LL	2.50391e-05
TR_40156	-2.49458	Δgnb1 * LL down vs QM9414 * LL	0.000723806
TR_122657	-2.49355	Δgnb1 * LL down vs QM9414 * LL	2.90271e-06		containing COOH terminal cytochrome b5 domain. Secretion signal predicted by SignalP.
TR_103205	-2.49189	Δgnb1 * LL down vs QM9414 * LL	0.000131056
TR_61939	-2.48916	Δgnb1 * LL down vs QM9414 * LL	1.60532e-06
TR_110339	-2.48901	Δgnb1 * LL down vs QM9414 * LL	0.000475379		hypothetical G-protein coupled receptor, PTH11 like (implicated in pathogenesis in M. grisea)
TR_104064	-2.48676	Δgnb1 * LL down vs QM9414 * LL	1.01861e-05
TR_112028	-2.48542	Δgnb1 * LL down vs QM9414 * LL	3.74546e-05		terpene synthase
TR_52476	-2.48365	Δgnb1 * LL down vs QM9414 * LL	0.00317014
TR_106314	-2.48329	Δgnb1 * LL down vs QM9414 * LL	0.00199868
TR_60758	-2.48089	Δgnb1 * LL down vs QM9414 * LL	6.16478e-05
TR_102766	-2.4793	Δgnb1 * LL down vs QM9414 * LL	4.2801e-07
TR_81004	-2.47893	Δgnb1 * LL down vs QM9414 * LL	0.00468921
TR_55871	-2.4785	Δgnb1 * LL down vs QM9414 * LL	2.06116e-06
TR_76166	-2.47836	Δgnb1 * LL down vs QM9414 * LL	0.000670347
TR_106160	-2.4779	Δgnb1 * LL down vs QM9414 * LL	0.000897175
TR_68028	-2.4776	Δgnb1 * LL down vs QM9414 * LL	0.000224601
TR_68412	-2.47677	Δgnb1 * LL down vs QM9414 * LL	0.000178347		hypothetical sphingosine kinase, involved in signal transduction, synthesizes the second messenger sphingosine-1-phosphate
TR_108460	-2.47396	Δgnb1 * LL down vs QM9414 * LL	7.68767e-07
TR_122824	-2.47339	Δgnb1 * LL down vs QM9414 * LL	0.0433303
TR_106828	-2.47212	Δgnb1 * LL down vs QM9414 * LL	8.15661e-06
TR_61536	-2.47157	Δgnb1 * LL down vs QM9414 * LL	0.00412914
TR_109346	-2.47107	Δgnb1 * LL down vs QM9414 * LL	0.000669998
TR_123726	-2.46903	Δgnb1 * LL down vs QM9414 * LL	0.000332123		candidate endo-1,3(4)-b-glucanase
TR_123131	-2.46871	Δgnb1 * LL down vs QM9414 * LL	8.3802e-06
TR_77167	-2.46856	Δgnb1 * LL down vs QM9414 * LL	0.00561455
TR_120415	-2.46853	Δgnb1 * LL down vs QM9414 * LL	3.12384e-07
TR_66854	-2.46747	Δgnb1 * LL down vs QM9414 * LL	5.20187e-05
TR_105155	-2.46687	Δgnb1 * LL down vs QM9414 * LL	0.00214169
TR_112679	-2.46598	Δgnb1 * LL down vs QM9414 * LL	3.65456e-08
TR_104435	-2.46594	Δgnb1 * LL down vs QM9414 * LL	0.0146313
TR_106960	-2.46161	Δgnb1 * LL down vs QM9414 * LL	0.000104683
TR_122506	-2.46156	Δgnb1 * LL down vs QM9414 * LL	0.0011666
TR_34312	-2.46139	Δgnb1 * LL down vs QM9414 * LL	0.0116078
TR_58472	-2.45985	Δgnb1 * LL down vs QM9414 * LL	0.000867644		catalase
TR_108046	-2.45774	Δgnb1 * LL down vs QM9414 * LL	0.000112214
TR_37783	-2.45705	Δgnb1 * LL down vs QM9414 * LL	0.00775383
TR_111252	-2.45579	Δgnb1 * LL down vs QM9414 * LL	0.0139335
TR_69755	-2.45276	Δgnb1 * LL down vs QM9414 * LL	0.000298542
TR_122556	-2.45233	Δgnb1 * LL down vs QM9414 * LL	0.0070804
TR_70860	-2.45215	Δgnb1 * LL down vs QM9414 * LL	2.00908e-05
TR_106453	-2.45072	Δgnb1 * LL down vs QM9414 * LL	0.0115758
TR_106371	-2.44707	Δgnb1 * LL down vs QM9414 * LL	0.000122483
TR_55681	-2.44682	Δgnb1 * LL down vs QM9414 * LL	0.0148272
TR_103335	-2.44638	Δgnb1 * LL down vs QM9414 * LL	0.024887
TR_108852	-2.4434	Δgnb1 * LL down vs QM9414 * LL	0.000721779
TR_112508	-2.44331	Δgnb1 * LL down vs QM9414 * LL	8.24387e-05
TR_70096	-2.44281	Δgnb1 * LL down vs QM9414 * LL	0.000747076
TR_102836	-2.44267	Δgnb1 * LL down vs QM9414 * LL	0.00829833
TR_64906	-2.44267	Δgnb1 * LL down vs QM9414 * LL	0.000573223		candidate b-1,6-glucanase; similar to T. harzianum B16-2 (GenBank acc. No. CAA55789) and T. virens BGN3 (AAL84696)
TR_61618	-2.44259	Δgnb1 * LL down vs QM9414 * LL	0.000619077
TR_67699	-2.44182	Δgnb1 * LL down vs QM9414 * LL	0.00026511		pfam00070, Pyr_redox, Pyridine nucleotide-disulphide oxidoreductase
TR_105286	-2.43826	Δgnb1 * LL down vs QM9414 * LL	0.000665386
TR_26163	-2.43812	Δgnb1 * LL down vs QM9414 * LL	0.000978441		N-terminal binuclear Zn cluster-containing protein
TR_54622	-2.43809	Δgnb1 * LL down vs QM9414 * LL	0.00106339
TR_70921	-2.43685	Δgnb1 * LL down vs QM9414 * LL	0.00943825
TR_104584	-2.43569	Δgnb1 * LL down vs QM9414 * LL	0.000299589
TR_103778	-2.43366	Δgnb1 * LL down vs QM9414 * LL	0.000298717
TR_6103	-2.43338	Δgnb1 * LL down vs QM9414 * LL	0.0107007
TR_70319	-2.43237	Δgnb1 * LL down vs QM9414 * LL	0.000111965
TR_112538	-2.431	Δgnb1 * LL down vs QM9414 * LL	0.00102898
TR_104261	-2.42938	Δgnb1 * LL down vs QM9414 * LL	0.00771772
TR_111884	-2.42925	Δgnb1 * LL down vs QM9414 * LL	0.000799992
TR_53872	-2.42822	Δgnb1 * LL down vs QM9414 * LL	0.000188299		pfam00920, ILVD_EDD, Dehydratase family
TR_119710	-2.42721	Δgnb1 * LL down vs QM9414 * LL	0.00354886
TR_123797	-2.42704	Δgnb1 * LL down vs QM9414 * LL	0.000615117
TR_69115	-2.4267	Δgnb1 * LL down vs QM9414 * LL	3.274e-05
TR_53499	-2.42635	Δgnb1 * LL down vs QM9414 * LL	0.000743865
TR_107217	-2.42601	Δgnb1 * LL down vs QM9414 * LL	0.00746809
TR_67929	-2.42544	Δgnb1 * LL down vs QM9414 * LL	0.00929694
TR_55062	-2.4251	Δgnb1 * LL down vs QM9414 * LL	6.54461e-05
TR_110686	-2.42416	Δgnb1 * LL down vs QM9414 * LL	2.44498e-05
TR_69692	-2.42393	Δgnb1 * LL down vs QM9414 * LL	6.44798e-06		hypothetical Quinoprotein amine dehydrogenase, beta chain-like
TR_67470	-2.42345	Δgnb1 * LL down vs QM9414 * LL	9.31776e-08
TR_41248	-2.42326	Δgnb1 * LL down vs QM9414 * LL	0.00135803
TR_49928	-2.42265	Δgnb1 * LL down vs QM9414 * LL	0.0103678
TR_66534	-2.41999	Δgnb1 * LL down vs QM9414 * LL	6.98007e-05
TR_112037	-2.41943	Δgnb1 * LL down vs QM9414 * LL	4.86362e-07
TR_5330	-2.4184	Δgnb1 * LL down vs QM9414 * LL	2.29573e-05
TR_104585	-2.41772	Δgnb1 * LL down vs QM9414 * LL	0.000269682
TR_65116	-2.41731	Δgnb1 * LL down vs QM9414 * LL	0.000730712		candidate polyketide synthase
TR_106812	-2.41551	Δgnb1 * LL down vs QM9414 * LL	0.000193603
TR_73016	-2.41489	Δgnb1 * LL down vs QM9414 * LL	9.48095e-05		aryl-alcohol oxidase
TR_111110	-2.41474	Δgnb1 * LL down vs QM9414 * LL	2.64091e-05
TR_106554	-2.41348	Δgnb1 * LL down vs QM9414 * LL	0.000726667
TR_54999	-2.41338	Δgnb1 * LL down vs QM9414 * LL	0.0140482
TR_111145	-2.41228	Δgnb1 * LL down vs QM9414 * LL	0.000107608
TR_103774	-2.41108	Δgnb1 * LL down vs QM9414 * LL	4.2178e-07
TR_66696	-2.41086	Δgnb1 * LL down vs QM9414 * LL	0.00544792
TR_34272	-2.41019	Δgnb1 * LL down vs QM9414 * LL	0.000191779
TR_69928	-2.40986	Δgnb1 * LL down vs QM9414 * LL	0.00011166
TR_105844	-2.40841	Δgnb1 * LL down vs QM9414 * LL	0.000796644
TR_104140	-2.40815	Δgnb1 * LL down vs QM9414 * LL	0.00587092		COG2084, MmsB, 3-hydroxyisobutyrate dehydrogenase and related beta-hydroxyacid dehydrogenases
TR_64448	-2.40786	Δgnb1 * LL down vs QM9414 * LL	1.28111e-07
TR_110035	-2.40722	Δgnb1 * LL down vs QM9414 * LL	0.000716867
TR_108585	-2.40655	Δgnb1 * LL down vs QM9414 * LL	3.56755e-06
TR_109242	-2.40419	Δgnb1 * LL down vs QM9414 * LL	0.000381412
TR_110732	-2.40335	Δgnb1 * LL down vs QM9414 * LL	4.94484e-05
TR_70639	-2.40306	Δgnb1 * LL down vs QM9414 * LL	0.00413013
TR_3717	-2.40191	Δgnb1 * LL down vs QM9414 * LL	0.000235505
TR_69769	-2.40177	Δgnb1 * LL down vs QM9414 * LL	0.000123268
TR_121646	-2.40061	Δgnb1 * LL down vs QM9414 * LL	1.04319e-06
TR_59838	-2.40053	Δgnb1 * LL down vs QM9414 * LL	6.59533e-07
TR_112112	-2.40052	Δgnb1 * LL down vs QM9414 * LL	5.78866e-05
TR_110749	-2.39998	Δgnb1 * LL down vs QM9414 * LL	6.81095e-05
TR_56897	-2.39827	Δgnb1 * LL down vs QM9414 * LL	0.00199304
TR_122820	-2.39729	Δgnb1 * LL down vs QM9414 * LL	0.000122567		COG0436
TR_41325	-2.39521	Δgnb1 * LL down vs QM9414 * LL	0.00066067
TR_106248	-2.39479	Δgnb1 * LL down vs QM9414 * LL	0.000224565
TR_70800	-2.39245	Δgnb1 * LL down vs QM9414 * LL	0.000311766
TR_123186	-2.38939	Δgnb1 * LL down vs QM9414 * LL	0.000330543
TR_60177	-2.3869	Δgnb1 * LL down vs QM9414 * LL	0.00140944
TR_105804	-2.38654	Δgnb1 * LL down vs QM9414 * LL	0.000193783		candidate polyketide synthase
TR_66859	-2.38356	Δgnb1 * LL down vs QM9414 * LL	0.0112141
TR_67958	-2.38245	Δgnb1 * LL down vs QM9414 * LL	0.0290647
TR_79931	-2.38048	Δgnb1 * LL down vs QM9414 * LL	2.04712e-05
TR_2987	-2.38015	Δgnb1 * LL down vs QM9414 * LL	6.40865e-05
TR_104380	-2.37944	Δgnb1 * LL down vs QM9414 * LL	5.27439e-06
TR_67757	-2.37887	Δgnb1 * LL down vs QM9414 * LL	0.0220331
TR_102910	-2.37878	Δgnb1 * LL down vs QM9414 * LL	2.08688e-06
TR_71094	-2.37811	Δgnb1 * LL down vs QM9414 * LL	2.03342e-05
TR_108784	-2.37718	Δgnb1 * LL down vs QM9414 * LL	4.3753e-07
TR_111904	-2.37691	Δgnb1 * LL down vs QM9414 * LL	0.0125817
TR_110966	-2.3763	Δgnb1 * LL down vs QM9414 * LL	0.0273905
TR_60739	-2.37425	Δgnb1 * LL down vs QM9414 * LL	6.67297e-06
TR_59362	-2.37375	Δgnb1 * LL down vs QM9414 * LL	0.000516373
TR_112535	-2.37359	Δgnb1 * LL down vs QM9414 * LL	0.000904854
TR_82599	-2.37308	Δgnb1 * LL down vs QM9414 * LL	3.24335e-05
TR_109725	-2.37254	Δgnb1 * LL down vs QM9414 * LL	0.000150836
TR_65162	-2.3718	Δgnb1 * LL down vs QM9414 * LL	1.21796e-06		candidate b-glycosidase related to chitinase
TR_32402	-2.37002	Δgnb1 * LL down vs QM9414 * LL	5.49332e-05
TR_5107	-2.36941	Δgnb1 * LL down vs QM9414 * LL	0.000547144
TR_23240	-2.36848	Δgnb1 * LL down vs QM9414 * LL	0.0069417
TR_56291	-2.36843	Δgnb1 * LL down vs QM9414 * LL	0.00140144
TR_82153	-2.36723	Δgnb1 * LL down vs QM9414 * LL	0.000147783
TR_104458	-2.36634	Δgnb1 * LL down vs QM9414 * LL	0.00378096
TR_105406	-2.36621	Δgnb1 * LL down vs QM9414 * LL	0.0237434
TR_5855	-2.3646	Δgnb1 * LL down vs QM9414 * LL	5.89201e-05
TR_108199	-2.36243	Δgnb1 * LL down vs QM9414 * LL	2.01807e-08
TR_39588	-2.3623	Δgnb1 * LL down vs QM9414 * LL	0.000859705
TR_104838	-2.36213	Δgnb1 * LL down vs QM9414 * LL	0.000111532
TR_108781	-2.36212	Δgnb1 * LL down vs QM9414 * LL	0.000654779
TR_70907	-2.36158	Δgnb1 * LL down vs QM9414 * LL	0.000314981
TR_69494	-2.36037	Δgnb1 * LL down vs QM9414 * LL	2.69388e-07
TR_124002	-2.35994	Δgnb1 * LL down vs QM9414 * LL	0.00717708		possible homolog of S. commune MTD1 that is expressed in dikaryons
TR_65971	-2.35963	Δgnb1 * LL down vs QM9414 * LL	0.00577437
TR_122096	-2.35892	Δgnb1 * LL down vs QM9414 * LL	0.00490533
TR_80741	-2.35878	Δgnb1 * LL down vs QM9414 * LL	5.21349e-05
TR_106457	-2.35736	Δgnb1 * LL down vs QM9414 * LL	0.00302786
TR_105843	-2.35658	Δgnb1 * LL down vs QM9414 * LL	6.09996e-05
TR_108546	-2.35601	Δgnb1 * LL down vs QM9414 * LL	0.00496742
TR_109359	-2.35499	Δgnb1 * LL down vs QM9414 * LL	5.55031e-05
TR_70956	-2.35437	Δgnb1 * LL down vs QM9414 * LL	0.000486569
TR_70949	-2.35428	Δgnb1 * LL down vs QM9414 * LL	9.64925e-05		COG0028, IlvB, Thiamine pyrophosphate-requiring enzymes
TR_43961	-2.35089	Δgnb1 * LL down vs QM9414 * LL	0.00540604		One of six subunits of the RNA polymerase III transcription initiation factor complex (TFIIIC); part of the TauA globular domain of TFIIIC that binds DNA at the BoxA promoter sites of tRNA genes
TR_106444	-2.35055	Δgnb1 * LL down vs QM9414 * LL	0.00803674
TR_104060	-2.3505	Δgnb1 * LL down vs QM9414 * LL	1.30541e-05
TR_105237	-2.3502	Δgnb1 * LL down vs QM9414 * LL	0.000296305
TR_70127	-2.34928	Δgnb1 * LL down vs QM9414 * LL	0.00526987
TR_71390	-2.34857	Δgnb1 * LL down vs QM9414 * LL	0.00334789		distantly related to plant expansins, EXPN
TR_107436	-2.34827	Δgnb1 * LL down vs QM9414 * LL	4.07837e-05
TR_47971	-2.34665	Δgnb1 * LL down vs QM9414 * LL	0.0015332
TR_102780	-2.34457	Δgnb1 * LL down vs QM9414 * LL	0.0367929
TR_56214	-2.3436	Δgnb1 * LL down vs QM9414 * LL	0.00056901
TR_64377	-2.34145	Δgnb1 * LL down vs QM9414 * LL	6.78146e-05		pfam00067, p450, Cytochrome P450 only
TR_109949	-2.34144	Δgnb1 * LL down vs QM9414 * LL	0.0169118
TR_72993	-2.3403	Δgnb1 * LL down vs QM9414 * LL	0.00266322
TR_104293	-2.33761	Δgnb1 * LL down vs QM9414 * LL	0.0155008
TR_73134	-2.33747	Δgnb1 * LL down vs QM9414 * LL	0.000556183		candidate trehalose-6-phosphate synthase
TR_110258	-2.33704	Δgnb1 * LL down vs QM9414 * LL	9.70327e-06
TR_52718	-2.33675	Δgnb1 * LL down vs QM9414 * LL	0.042615
TR_5789	-2.33609	Δgnb1 * LL down vs QM9414 * LL	1.239e-08
TR_106537	-2.33508	Δgnb1 * LL down vs QM9414 * LL	0.00708923
TR_47020	-2.33474	Δgnb1 * LL down vs QM9414 * LL	0.000314978
TR_106607	-2.33454	Δgnb1 * LL down vs QM9414 * LL	0.000173282
TR_56206	-2.3344	Δgnb1 * LL down vs QM9414 * LL	9.3812e-08
TR_56141	-2.33364	Δgnb1 * LL down vs QM9414 * LL	0.00087485
TR_59578	-2.33289	Δgnb1 * LL down vs QM9414 * LL	0.00152163		candidate oligo-1,6-glucosdiase
TR_112507	-2.33134	Δgnb1 * LL down vs QM9414 * LL	0.00146111
TR_73248	-2.32946	Δgnb1 * LL down vs QM9414 * LL	0.000608115		candidate b-1,3-exoglucanase
TR_105389	-2.32662	Δgnb1 * LL down vs QM9414 * LL	0.0013248
TR_22110	-2.32656	Δgnb1 * LL down vs QM9414 * LL	0.00098548
TR_2200	-2.32579	Δgnb1 * LL down vs QM9414 * LL	6.76897e-05
TR_104533	-2.32574	Δgnb1 * LL down vs QM9414 * LL	0.000287617
TR_62975	-2.32531	Δgnb1 * LL down vs QM9414 * LL	2.31412e-07
TR_41312	-2.32527	Δgnb1 * LL down vs QM9414 * LL	0.00072048
TR_110174	-2.32473	Δgnb1 * LL down vs QM9414 * LL	0.0123239
TR_2735	-2.32428	Δgnb1 * LL down vs QM9414 * LL	0.0001048	chi18-6	chitinase; fungal subgroup A chitinase
TR_68662	-2.3227	Δgnb1 * LL down vs QM9414 * LL	0.000446174
TR_124310	-2.32195	Δgnb1 * LL down vs QM9414 * LL	0.000897948
TR_107641	-2.32161	Δgnb1 * LL down vs QM9414 * LL	0.00178917
TR_3372	-2.32075	Δgnb1 * LL down vs QM9414 * LL	0.000443867		pfam06437, ISN1, IMP-specific 5'-nucleotidase
TR_68588	-2.3204	Δgnb1 * LL down vs QM9414 * LL	0.00178793
TR_122476	-2.31793	Δgnb1 * LL down vs QM9414 * LL	1.06601e-05
TR_105785	-2.3168	Δgnb1 * LL down vs QM9414 * LL	0.00614285
TR_35186	-2.31642	Δgnb1 * LL down vs QM9414 * LL	0.00182591
TR_69863	-2.31611	Δgnb1 * LL down vs QM9414 * LL	0.00178059		pfam01425, Amidase
TR_112660	-2.31582	Δgnb1 * LL down vs QM9414 * LL	4.01985e-05
TR_5363	-2.31562	Δgnb1 * LL down vs QM9414 * LL	0.00672565
TR_110263	-2.31449	Δgnb1 * LL down vs QM9414 * LL	4.31651e-06
TR_109307	-2.31243	Δgnb1 * LL down vs QM9414 * LL	0.00649277
TR_106491	-2.31042	Δgnb1 * LL down vs QM9414 * LL	7.15447e-06
TR_76763	-2.31011	Δgnb1 * LL down vs QM9414 * LL	0.0330667		hypothetical G-protein coupled receptor, PTH11 like (implicated in pathogenesis in M. grisea)
TR_26642	-2.30962	Δgnb1 * LL down vs QM9414 * LL	8.4603e-05
TR_106939	-2.3096	Δgnb1 * LL down vs QM9414 * LL	0.00564323
TR_66228	-2.30862	Δgnb1 * LL down vs QM9414 * LL	1.39967e-05
TR_66726	-2.30727	Δgnb1 * LL down vs QM9414 * LL	0.00263837
TR_76050	-2.30714	Δgnb1 * LL down vs QM9414 * LL	0.000128897		Contains InterPro domain signature of DPH2 involved in the synthesis of diphthamide, a modified histidine residue of translation elongation factor 2 (Eft1p or Eft2p). Possible homologue of yeast YIK3 gene.
TR_108144	-2.30582	Δgnb1 * LL down vs QM9414 * LL	0.0203399
TR_108819	-2.3056	Δgnb1 * LL down vs QM9414 * LL	4.91278e-05
TR_61097	-2.30538	Δgnb1 * LL down vs QM9414 * LL	0.000808916
TR_102890	-2.30501	Δgnb1 * LL down vs QM9414 * LL	0.00743029
TR_70934	-2.30478	Δgnb1 * LL down vs QM9414 * LL	1.41931e-06
TR_110197	-2.30426	Δgnb1 * LL down vs QM9414 * LL	0.00110618
TR_30465	-2.30156	Δgnb1 * LL down vs QM9414 * LL	0.00140269		WD-repeat containing protein probably involved in G-protein mediated signaling
TR_103273	-2.30106	Δgnb1 * LL down vs QM9414 * LL	9.62896e-05
TR_67692	-2.30073	Δgnb1 * LL down vs QM9414 * LL	2.67002e-06
TR_110880	-2.29909	Δgnb1 * LL down vs QM9414 * LL	0.0157672
TR_109909	-2.29838	Δgnb1 * LL down vs QM9414 * LL	0.0189767
TR_71005	-2.29819	Δgnb1 * LL down vs QM9414 * LL	0.00249245		candidate non-ribosomal peptide synthetase
TR_62053	-2.29714	Δgnb1 * LL down vs QM9414 * LL	0.00575183
TR_80733	-2.29555	Δgnb1 * LL down vs QM9414 * LL	1.7437e-06
TR_56350	-2.29499	Δgnb1 * LL down vs QM9414 * LL	5.92702e-06
TR_56467	-2.29435	Δgnb1 * LL down vs QM9414 * LL	0.000864591
TR_109679	-2.29026	Δgnb1 * LL down vs QM9414 * LL	0.000167665
TR_109335	-2.28978	Δgnb1 * LL down vs QM9414 * LL	0.00101703
TR_121594	-2.28947	Δgnb1 * LL down vs QM9414 * LL	0.000379385
TR_60825	-2.2887	Δgnb1 * LL down vs QM9414 * LL	0.00186445
TR_108682	-2.28795	Δgnb1 * LL down vs QM9414 * LL	0.000232065
TR_59887	-2.28602	Δgnb1 * LL down vs QM9414 * LL	0.000146094
TR_63909	-2.28421	Δgnb1 * LL down vs QM9414 * LL	7.9759e-06
TR_108075	-2.28301	Δgnb1 * LL down vs QM9414 * LL	0.00306587
TR_49038	-2.28184	Δgnb1 * LL down vs QM9414 * LL	0.000242716		Contains Interpro domain that corresponds to eukaryotic initiation factor 3, gamma subunit.
TR_68169	-2.28155	Δgnb1 * LL down vs QM9414 * LL	0.000283385		TRE68169, hypothetical Calcium transporter
TR_103825	-2.28052	Δgnb1 * LL down vs QM9414 * LL	0.00148946
TR_5894	-2.2789	Δgnb1 * LL down vs QM9414 * LL	0.000263579
TR_69537	-2.27799	Δgnb1 * LL down vs QM9414 * LL	0.00150742
TR_104118	-2.27635	Δgnb1 * LL down vs QM9414 * LL	7.24035e-05
TR_67627	-2.27422	Δgnb1 * LL down vs QM9414 * LL	6.95333e-07
TR_61278	-2.27422	Δgnb1 * LL down vs QM9414 * LL	0.0186564
TR_69291	-2.27312	Δgnb1 * LL down vs QM9414 * LL	8.65581e-10
TR_56259	-2.27312	Δgnb1 * LL down vs QM9414 * LL	1.21202e-06
TR_64925	-2.27198	Δgnb1 * LL down vs QM9414 * LL	1.43917e-06		candidate a-glycosyltransferase
TR_110843	-2.2719	Δgnb1 * LL down vs QM9414 * LL	0.00174782
TR_3412	-2.27118	Δgnb1 * LL down vs QM9414 * LL	0.00156121		COG0591, PutP, Na+/proline symporter
TR_110363	-2.26877	Δgnb1 * LL down vs QM9414 * LL	0.000146072
TR_112338	-2.26846	Δgnb1 * LL down vs QM9414 * LL	0.00557165
TR_65493	-2.26834	Δgnb1 * LL down vs QM9414 * LL	0.0012608
TR_122948	-2.26823	Δgnb1 * LL down vs QM9414 * LL	0.000205197		Conserved Multicopper oxidase sequence similar to Fusarium proliferatum laccase. No N-Terminal signal predicted by Signal P. Conserved catalytic residues
TR_107168	-2.26811	Δgnb1 * LL down vs QM9414 * LL	0.00679091
TR_30668	-2.26779	Δgnb1 * LL down vs QM9414 * LL	2.99487e-05
TR_66657	-2.26578	Δgnb1 * LL down vs QM9414 * LL	3.37995e-05
TR_30144	-2.26567	Δgnb1 * LL down vs QM9414 * LL	0.0039362
TR_111095	-2.26542	Δgnb1 * LL down vs QM9414 * LL	0.00239926
TR_103133	-2.26457	Δgnb1 * LL down vs QM9414 * LL	0.000140891
TR_33811	-2.26394	Δgnb1 * LL down vs QM9414 * LL	1.87358e-05
TR_121506	-2.26344	Δgnb1 * LL down vs QM9414 * LL	0.00827438		TRE121506, probable mitrochondrial substrate carrier, comprises DEAD/DEAH box helicase domain
TR_70341	-2.2632	Δgnb1 * LL down vs QM9414 * LL	0.000330425		candidate b-glycosidase related to chitosanase
TR_108346	-2.26173	Δgnb1 * LL down vs QM9414 * LL	0.000270095	chi18-8	candidate b-glycosidase related to chitinase; CHI18-8 (GenBank acc. No. DAA05856); fungal subgroup C chitinase
TR_112539	-2.26035	Δgnb1 * LL down vs QM9414 * LL	0.00166561
TR_71076	-2.25957	Δgnb1 * LL down vs QM9414 * LL	0.000321779
TR_78072	-2.25941	Δgnb1 * LL down vs QM9414 * LL	6.11826e-06		pfam01425, Amidase
TR_124040	-2.25924	Δgnb1 * LL down vs QM9414 * LL	0.013496
TR_110791	-2.25891	Δgnb1 * LL down vs QM9414 * LL	4.06197e-05
TR_79037	-2.25871	Δgnb1 * LL down vs QM9414 * LL	0.00579388	asn1
TR_105752	-2.25723	Δgnb1 * LL down vs QM9414 * LL	0.0468226
TR_65933	-2.25684	Δgnb1 * LL down vs QM9414 * LL	0.000226152
TR_110729	-2.25663	Δgnb1 * LL down vs QM9414 * LL	0.0113506
TR_79813	-2.25475	Δgnb1 * LL down vs QM9414 * LL	0.000840365
TR_67907	-2.25367	Δgnb1 * LL down vs QM9414 * LL	5.61667e-05
TR_5647	-2.25277	Δgnb1 * LL down vs QM9414 * LL	0.000178601		hypothetical G-protein coupled receptor, PTH11 like (implicated in pathogenesis in M. grisea)
TR_123702	-2.25269	Δgnb1 * LL down vs QM9414 * LL	0.000458961		protein belonging to the major facilitator superfamily, probable general substrate transporter, contains 10 transmembrane domains
TR_3310	-2.25228	Δgnb1 * LL down vs QM9414 * LL	4.05738e-05
TR_107866	-2.25183	Δgnb1 * LL down vs QM9414 * LL	1.2155e-05
TR_112281	-2.25129	Δgnb1 * LL down vs QM9414 * LL	0.00349647
TR_109943	-2.25009	Δgnb1 * LL down vs QM9414 * LL	0.000472929
TR_2852	-2.24952	Δgnb1 * LL down vs QM9414 * LL	0.00237153
TR_107107	-2.24867	Δgnb1 * LL down vs QM9414 * LL	0.000851288
TR_123571	-2.24848	Δgnb1 * LL down vs QM9414 * LL	0.00276156
TR_107996	-2.2484	Δgnb1 * LL down vs QM9414 * LL	0.000145746
TR_79565	-2.24816	Δgnb1 * LL down vs QM9414 * LL	0.000456021
TR_107867	-2.24672	Δgnb1 * LL down vs QM9414 * LL	0.00292887
TR_64937	-2.24581	Δgnb1 * LL down vs QM9414 * LL	0.00474301
TR_109846	-2.2457	Δgnb1 * LL down vs QM9414 * LL	0.019913
TR_81096	-2.24505	Δgnb1 * LL down vs QM9414 * LL	0.00191985
TR_61526	-2.24453	Δgnb1 * LL down vs QM9414 * LL	0.000235823
TR_103177	-2.24376	Δgnb1 * LL down vs QM9414 * LL	0.0315757
TR_104201	-2.24348	Δgnb1 * LL down vs QM9414 * LL	2.66039e-05
TR_32087	-2.24309	Δgnb1 * LL down vs QM9414 * LL	0.000839243		similar to oxidoreductase, short-chain dehydrogenase/reductase family
TR_104117	-2.24286	Δgnb1 * LL down vs QM9414 * LL	1.99514e-05
TR_70028	-2.2428	Δgnb1 * LL down vs QM9414 * LL	9.09954e-05
TR_67504	-2.24257	Δgnb1 * LL down vs QM9414 * LL	0.00204716		Predicted gene product contains Interpro motif IPR001865 that is typical of ribosomal protein S2.
TR_106482	-2.2419	Δgnb1 * LL down vs QM9414 * LL	0.00206531
TR_35240	-2.24062	Δgnb1 * LL down vs QM9414 * LL	0.000136403
TR_111645	-2.24058	Δgnb1 * LL down vs QM9414 * LL	0.00353312
TR_70998	-2.23954	Δgnb1 * LL down vs QM9414 * LL	0.00204494		COG0531, PotE, Amino acid transporters
TR_106296	-2.23859	Δgnb1 * LL down vs QM9414 * LL	6.88498e-07
TR_27422	-2.23697	Δgnb1 * LL down vs QM9414 * LL	0.000519773
TR_79726	-2.23646	Δgnb1 * LL down vs QM9414 * LL	0.00886305
TR_105133	-2.23624	Δgnb1 * LL down vs QM9414 * LL	0.000280519
TR_110274	-2.23598	Δgnb1 * LL down vs QM9414 * LL	3.58856e-05
TR_109381	-2.23433	Δgnb1 * LL down vs QM9414 * LL	0.000509613
TR_103121	-2.234	Δgnb1 * LL down vs QM9414 * LL	7.94127e-06
TR_58026	-2.23323	Δgnb1 * LL down vs QM9414 * LL	0.000164962
TR_69493	-2.2301	Δgnb1 * LL down vs QM9414 * LL	1.82614e-07		candidate a-glycosidase distantly related to a-1,2-mannosidase
TR_124084	-2.22977	Δgnb1 * LL down vs QM9414 * LL	0.00323068
TR_102820	-2.22974	Δgnb1 * LL down vs QM9414 * LL	0.000122866		Putative multicopper oxidase with ferroxidase activity. Involved in high affinity iron transport. Similar to Fet3 yeast ferroxidase. Contains conserved catalytic residues. N-terminal secretion signal predicted by SignalP and C-terminal transmembrane domai
TR_105931	-2.22839	Δgnb1 * LL down vs QM9414 * LL	0.0157584		candidate b-glycosidase distantly related to N-acetyl-b-D-glucosaminidase
TR_108893	-2.22829	Δgnb1 * LL down vs QM9414 * LL	0.000109618
TR_107488	-2.22781	Δgnb1 * LL down vs QM9414 * LL	0.000542997
TR_4774	-2.22768	Δgnb1 * LL down vs QM9414 * LL	0.00281354
TR_103049	-2.22731	Δgnb1 * LL down vs QM9414 * LL	0.000204287		candidate a-glycosidase related to exo-polygalacturonase
TR_103959	-2.22689	Δgnb1 * LL down vs QM9414 * LL	0.000492667
TR_120365	-2.22625	Δgnb1 * LL down vs QM9414 * LL	0.0132986		unique basic leucine zipper protein
TR_53029	-2.22529	Δgnb1 * LL down vs QM9414 * LL	0.000616354
TR_62426	-2.22515	Δgnb1 * LL down vs QM9414 * LL	0.000794723		hypothetical GTPase activator protein for Ras-like GTPase (RasGAP)
TR_60665	-2.22414	Δgnb1 * LL down vs QM9414 * LL	5.84649e-06
TR_121499	-2.22276	Δgnb1 * LL down vs QM9414 * LL	0.00170635
TR_71039	-2.22254	Δgnb1 * LL down vs QM9414 * LL	1.45919e-05		pfam06052, 3-HAO, 3-hydroxyanthranilic acid dioxygenase
TR_102855	-2.22192	Δgnb1 * LL down vs QM9414 * LL	0.00293594		Contains a possible InterPro domain corresponding to a putative methyltransferase. Shares significant amino acid sequence identity (E = 0.0) with yeast TRM9 (tRNA carboxylmethyl transferase).
TR_109925	-2.22187	Δgnb1 * LL down vs QM9414 * LL	0.00594209
TR_109370	-2.22102	Δgnb1 * LL down vs QM9414 * LL	0.000172856
TR_67562	-2.22091	Δgnb1 * LL down vs QM9414 * LL	0.00203471
TR_70204	-2.22007	Δgnb1 * LL down vs QM9414 * LL	0.00651739
TR_112656	-2.2198	Δgnb1 * LL down vs QM9414 * LL	0.00144955
TR_110272	-2.21935	Δgnb1 * LL down vs QM9414 * LL	0.0147394
TR_76039	-2.21764	Δgnb1 * LL down vs QM9414 * LL	2.79575e-06		N-terminal binuclear Zn cluster-containing protein
TR_111735	-2.21752	Δgnb1 * LL down vs QM9414 * LL	0.0135453
TR_59759	-2.21683	Δgnb1 * LL down vs QM9414 * LL	0.000642098
TR_59065	-2.21616	Δgnb1 * LL down vs QM9414 * LL	0.00649406
TR_112083	-2.21534	Δgnb1 * LL down vs QM9414 * LL	0.000832636
TR_106154	-2.21522	Δgnb1 * LL down vs QM9414 * LL	0.00203973
TR_106131	-2.21502	Δgnb1 * LL down vs QM9414 * LL	0.000581275
TR_111121	-2.21467	Δgnb1 * LL down vs QM9414 * LL	0.00032395
TR_109907	-2.21383	Δgnb1 * LL down vs QM9414 * LL	2.82363e-07
TR_76880	-2.21322	Δgnb1 * LL down vs QM9414 * LL	9.00564e-06	rsr1	RAS-GTPase, Rap subfamily, related to N. crassa krev-1 and A. fumigatus Rsr1
TR_110342	-2.21207	Δgnb1 * LL down vs QM9414 * LL	0.0148592
TR_55478	-2.21186	Δgnb1 * LL down vs QM9414 * LL	0.000225861
TR_70339	-2.21113	Δgnb1 * LL down vs QM9414 * LL	0.00482041
TR_76910	-2.21089	Δgnb1 * LL down vs QM9414 * LL	9.12201e-05
TR_103437	-2.21038	Δgnb1 * LL down vs QM9414 * LL	3.63604e-05
TR_44389	-2.20924	Δgnb1 * LL down vs QM9414 * LL	3.45116e-07
TR_105838	-2.20901	Δgnb1 * LL down vs QM9414 * LL	6.41794e-05
TR_58857	-2.20855	Δgnb1 * LL down vs QM9414 * LL	0.00282346
TR_121439	-2.20768	Δgnb1 * LL down vs QM9414 * LL	0.00305624
TR_55723	-2.20753	Δgnb1 * LL down vs QM9414 * LL	0.0016733		hypothetical PotE
TR_4027	-2.20696	Δgnb1 * LL down vs QM9414 * LL	1.37698e-05		distantly related to b-glycosyltransferases
TR_110276	-2.2065	Δgnb1 * LL down vs QM9414 * LL	0.00879309
TR_102906	-2.2046	Δgnb1 * LL down vs QM9414 * LL	4.49098e-05
TR_70108	-2.20448	Δgnb1 * LL down vs QM9414 * LL	0.00147809
TR_108835	-2.20439	Δgnb1 * LL down vs QM9414 * LL	0.000100085
TR_3765	-2.20281	Δgnb1 * LL down vs QM9414 * LL	0.000253548
TR_105617	-2.20123	Δgnb1 * LL down vs QM9414 * LL	0.000811119
TR_66609	-2.20112	Δgnb1 * LL down vs QM9414 * LL	0.00313917
TR_107717	-2.20076	Δgnb1 * LL down vs QM9414 * LL	0.000278482
TR_67024	-2.20076	Δgnb1 * LL down vs QM9414 * LL	3.72252e-07
TR_112387	-2.20043	Δgnb1 * LL down vs QM9414 * LL	0.000466747
TR_61227	-2.20029	Δgnb1 * LL down vs QM9414 * LL	0.0102216
TR_64375	-2.19834	Δgnb1 * LL down vs QM9414 * LL	9.18268e-06		candidate exo-b-1,3-glucanase
TR_32755	-2.19757	Δgnb1 * LL down vs QM9414 * LL	0.00142034
TR_108605	-2.19546	Δgnb1 * LL down vs QM9414 * LL	0.00192335
TR_111541	-2.19535	Δgnb1 * LL down vs QM9414 * LL	8.42138e-05
TR_4517	-2.19523	Δgnb1 * LL down vs QM9414 * LL	0.000594927		protein belonging to the cytochrome P450 superfamily
TR_68640	-2.19457	Δgnb1 * LL down vs QM9414 * LL	0.00293969
TR_108702	-2.19217	Δgnb1 * LL down vs QM9414 * LL	0.000407526
TR_60849	-2.19203	Δgnb1 * LL down vs QM9414 * LL	8.38714e-05
TR_106043	-2.19051	Δgnb1 * LL down vs QM9414 * LL	0.00187601
TR_70186	-2.18966	Δgnb1 * LL down vs QM9414 * LL	2.14758e-06		candidate a-glycosidase related to exo-polygalacturonase
TR_75169	-2.18821	Δgnb1 * LL down vs QM9414 * LL	8.18535e-05
TR_70988	-2.18819	Δgnb1 * LL down vs QM9414 * LL	1.50095e-06
TR_123999	-2.18729	Δgnb1 * LL down vs QM9414 * LL	0.0026277
TR_112114	-2.18714	Δgnb1 * LL down vs QM9414 * LL	0.000375304
TR_109908	-2.1866	Δgnb1 * LL down vs QM9414 * LL	0.00164822
TR_43671	-2.18571	Δgnb1 * LL down vs QM9414 * LL	0.000589006		ammonium permease
TR_58412	-2.18546	Δgnb1 * LL down vs QM9414 * LL	0.000139981		COG1064, AdhP, Zn-dependent alcohol dehydrogenases
TR_68585	-2.18437	Δgnb1 * LL down vs QM9414 * LL	0.000580396		galactose-6-phosphate isomerase
TR_79501	-2.18366	Δgnb1 * LL down vs QM9414 * LL	5.11515e-06
TR_107012	-2.18364	Δgnb1 * LL down vs QM9414 * LL	0.000127493
TR_106250	-2.18336	Δgnb1 * LL down vs QM9414 * LL	1.96987e-06
TR_111515	-2.18177	Δgnb1 * LL down vs QM9414 * LL	3.28472e-06		This domain is found in a number of fungal transcription factors including transcriptional activator xlnR, yeast regulatory protein GAL4, and other transcription proteins regulating a variety of cellular and metabolic processes. Zn(2)Cys6-transcriptional
ADDLSEQ_MAT112	-2.18148	Δgnb1 * LL down vs QM9414 * LL	8.253e-05
TR_65040	-2.18132	Δgnb1 * LL down vs QM9414 * LL	3.65969e-05
TR_104322	-2.18086	Δgnb1 * LL down vs QM9414 * LL	2.8963e-06
TR_63397	-2.1808	Δgnb1 * LL down vs QM9414 * LL	0.000470934
TR_107479	-2.17993	Δgnb1 * LL down vs QM9414 * LL	0.0122146
TR_108996	-2.17867	Δgnb1 * LL down vs QM9414 * LL	0.000179881
TR_109721	-2.17858	Δgnb1 * LL down vs QM9414 * LL	0.000791964
TR_112499	-2.17853	Δgnb1 * LL down vs QM9414 * LL	0.00328371
TR_109300	-2.17803	Δgnb1 * LL down vs QM9414 * LL	0.00613522
TR_66679	-2.17739	Δgnb1 * LL down vs QM9414 * LL	0.0156809
TR_79119	-2.17739	Δgnb1 * LL down vs QM9414 * LL	0.00228352
TR_108401	-2.17735	Δgnb1 * LL down vs QM9414 * LL	8.45371e-05
TR_123086	-2.17682	Δgnb1 * LL down vs QM9414 * LL	0.0157022
TR_42043	-2.17665	Δgnb1 * LL down vs QM9414 * LL	1.44174e-05
TR_119859	-2.1765	Δgnb1 * LL down vs QM9414 * LL	0.00987923	chi18-13	chitinase; fungal subgroup B chitinase
TR_28036	-2.17635	Δgnb1 * LL down vs QM9414 * LL	0.0161749
TR_53526	-2.176	Δgnb1 * LL down vs QM9414 * LL	6.28029e-05
TR_110850	-2.17599	Δgnb1 * LL down vs QM9414 * LL	2.05625e-06		Zn/2)Cys6 transcription factor
TR_109387	-2.17468	Δgnb1 * LL down vs QM9414 * LL	0.000298932
TR_112146	-2.17266	Δgnb1 * LL down vs QM9414 * LL	9.27101e-06
TR_103537	-2.17249	Δgnb1 * LL down vs QM9414 * LL	0.00375183
TR_110901	-2.17234	Δgnb1 * LL down vs QM9414 * LL	0.00968938		This domain is found in a number of fungal transcription factors including transcriptional activator xlnR, yeast regulatory protein GAL4, and other transcription proteins regulating a variety of cellular and metabolic processes
TR_112458	-2.17181	Δgnb1 * LL down vs QM9414 * LL	9.16441e-05
TR_67868	-2.17177	Δgnb1 * LL down vs QM9414 * LL	0.000438291
TR_80058	-2.17159	Δgnb1 * LL down vs QM9414 * LL	0.000686503
TR_102904	-2.17023	Δgnb1 * LL down vs QM9414 * LL	0.00172257
TR_123675	-2.16969	Δgnb1 * LL down vs QM9414 * LL	0.0014302
TR_43974	-2.16904	Δgnb1 * LL down vs QM9414 * LL	1.39073e-07
TR_5182	-2.16851	Δgnb1 * LL down vs QM9414 * LL	0.000140819
TR_69896	-2.16738	Δgnb1 * LL down vs QM9414 * LL	0.000129357
TR_112695	-2.16646	Δgnb1 * LL down vs QM9414 * LL	2.79622e-05
TR_51375	-2.16569	Δgnb1 * LL down vs QM9414 * LL	0.037538
TR_110117	-2.16531	Δgnb1 * LL down vs QM9414 * LL	0.00966644
TR_106272	-2.16488	Δgnb1 * LL down vs QM9414 * LL	0.00404588		candidate polyketide synthase
TR_108336	-2.16405	Δgnb1 * LL down vs QM9414 * LL	0.00107288
TR_104651	-2.164	Δgnb1 * LL down vs QM9414 * LL	0.000129339
TR_80528	-2.16388	Δgnb1 * LL down vs QM9414 * LL	0.000469795		hypothetical guanine nucleotide binding protein, beta subunit-like, contains WD40 repeats, shares homology with the damage and replication checkpoint control protein crb3 (S. pombe)
TR_108776	-2.16324	Δgnb1 * LL down vs QM9414 * LL	0.00747438		candidate b-1,3-glucanase; similar to T. harzianum BGN13.1 (GenBank acc.no.CAA58889) and T. virens BGN2 (AAL84695)
TR_108649	-2.16321	Δgnb1 * LL down vs QM9414 * LL	8.0296e-05
TR_105984	-2.16204	Δgnb1 * LL down vs QM9414 * LL	0.00569521
TR_104272	-2.16063	Δgnb1 * LL down vs QM9414 * LL	0.0323479
TR_112633	-2.16051	Δgnb1 * LL down vs QM9414 * LL	0.00284294
TR_32212	-2.15976	Δgnb1 * LL down vs QM9414 * LL	8.67917e-06
TR_121146	-2.15932	Δgnb1 * LL down vs QM9414 * LL	0.000245186
TR_63200	-2.15853	Δgnb1 * LL down vs QM9414 * LL	3.74684e-05		Similar to YKu70p (Hdf1p) of Saccharomyces cerevisiae, a component of the YKu70/80 heterodimer that functions in non-homologous end joining of DNA double strand breaks and telomere maintenance.
TR_68961	-2.15778	Δgnb1 * LL down vs QM9414 * LL	0.000326889
TR_121875	-2.15707	Δgnb1 * LL down vs QM9414 * LL	0.000457272
TR_105156	-2.15705	Δgnb1 * LL down vs QM9414 * LL	0.0249073
TR_53430	-2.15684	Δgnb1 * LL down vs QM9414 * LL	0.000606751
TR_53863	-2.1561	Δgnb1 * LL down vs QM9414 * LL	0.00542043
TR_61642	-2.15539	Δgnb1 * LL down vs QM9414 * LL	3.61647e-06
TR_44097	-2.15472	Δgnb1 * LL down vs QM9414 * LL	2.05381e-05
TR_106236	-2.15394	Δgnb1 * LL down vs QM9414 * LL	0.0258349
TR_81442	-2.15334	Δgnb1 * LL down vs QM9414 * LL	0.00106852		COG0833, LysP, Amino acid transporters
TR_108367	-2.15289	Δgnb1 * LL down vs QM9414 * LL	0.00991837
TR_103364	-2.15261	Δgnb1 * LL down vs QM9414 * LL	0.019429
TR_58639	-2.15203	Δgnb1 * LL down vs QM9414 * LL	0.00102788
TR_103112	-2.152	Δgnb1 * LL down vs QM9414 * LL	7.646e-06
TR_106249	-2.15159	Δgnb1 * LL down vs QM9414 * LL	0.00121876
TR_110311	-2.15114	Δgnb1 * LL down vs QM9414 * LL	0.0028773
TR_104294	-2.151	Δgnb1 * LL down vs QM9414 * LL	0.00200486
TR_108721	-2.14913	Δgnb1 * LL down vs QM9414 * LL	4.11108e-07
TR_120447	-2.14831	Δgnb1 * LL down vs QM9414 * LL	0.00276887		homologous to Rad24p of Saccharomyces cerevisiae and mammalian Rad17p, an alternative replication factor C subunit involved in replication checkpoint control
TR_54632	-2.14816	Δgnb1 * LL down vs QM9414 * LL	0.0110598
TR_106604	-2.14768	Δgnb1 * LL down vs QM9414 * LL	0.00922525
TR_124277	-2.14758	Δgnb1 * LL down vs QM9414 * LL	0.00465667
TR_70830	-2.14645	Δgnb1 * LL down vs QM9414 * LL	0.000278051
TR_106251	-2.14641	Δgnb1 * LL down vs QM9414 * LL	0.00275759
TR_68988	-2.14577	Δgnb1 * LL down vs QM9414 * LL	0.00298023
TR_109030	-2.14516	Δgnb1 * LL down vs QM9414 * LL	2.52094e-06
TR_122197	-2.14496	Δgnb1 * LL down vs QM9414 * LL	1.08531e-07
TR_112231	-2.14488	Δgnb1 * LL down vs QM9414 * LL	0.00024584		kinesin-like protein
TR_107745	-2.14431	Δgnb1 * LL down vs QM9414 * LL	3.0797e-05
TR_59322	-2.14405	Δgnb1 * LL down vs QM9414 * LL	0.000569
TR_71008	-2.14373	Δgnb1 * LL down vs QM9414 * LL	0.000377256
TR_103669	-2.14257	Δgnb1 * LL down vs QM9414 * LL	5.11627e-06
TR_106308	-2.14223	Δgnb1 * LL down vs QM9414 * LL	2.21046e-05
TR_71010	-2.14178	Δgnb1 * LL down vs QM9414 * LL	0.0110714
TR_63653	-2.14133	Δgnb1 * LL down vs QM9414 * LL	1.74205e-05
TR_107973	-2.14093	Δgnb1 * LL down vs QM9414 * LL	0.00308711
TR_69883	-2.1408	Δgnb1 * LL down vs QM9414 * LL	0.000317125
TR_106055	-2.14001	Δgnb1 * LL down vs QM9414 * LL	0.00335406
TR_103853	-2.13995	Δgnb1 * LL down vs QM9414 * LL	0.000409004
TR_111716	-2.13823	Δgnb1 * LL down vs QM9414 * LL	0.00148632
TR_104369	-2.13751	Δgnb1 * LL down vs QM9414 * LL	0.00199714
TR_30455	-2.13739	Δgnb1 * LL down vs QM9414 * LL	9.07971e-07		Distantly related to S. cerevisiae Sec62, component of the ER translocon protein complex
TR_102562	-2.13638	Δgnb1 * LL down vs QM9414 * LL	0.0321062
TR_110173	-2.1338	Δgnb1 * LL down vs QM9414 * LL	0.017888
TR_103162	-2.13321	Δgnb1 * LL down vs QM9414 * LL	0.0195929
TR_22466	-2.13215	Δgnb1 * LL down vs QM9414 * LL	4.43062e-05
TR_123090	-2.13098	Δgnb1 * LL down vs QM9414 * LL	4.05725e-07
TR_105465	-2.13028	Δgnb1 * LL down vs QM9414 * LL	0.0210908
TR_120689	-2.12927	Δgnb1 * LL down vs QM9414 * LL	0.0229295
TR_106024	-2.12926	Δgnb1 * LL down vs QM9414 * LL	0.000339679
TR_102561	-2.12926	Δgnb1 * LL down vs QM9414 * LL	0.00656063
TR_73837	-2.12926	Δgnb1 * LL down vs QM9414 * LL	3.14207e-05	erf1	Peptide chain release factor eRF/aRF subunit 1 (eRF1).
TR_54064	-2.12831	Δgnb1 * LL down vs QM9414 * LL	0.0203072
TR_109946	-2.12822	Δgnb1 * LL down vs QM9414 * LL	0.0340751
TR_122817	-2.12786	Δgnb1 * LL down vs QM9414 * LL	0.000104122
TR_22573	-2.12784	Δgnb1 * LL down vs QM9414 * LL	3.68165e-06
TR_102775	-2.12768	Δgnb1 * LL down vs QM9414 * LL	0.00116712
TR_77339	-2.12661	Δgnb1 * LL down vs QM9414 * LL	0.0030856
TR_66469	-2.12616	Δgnb1 * LL down vs QM9414 * LL	0.000263802
TR_67109	-2.12458	Δgnb1 * LL down vs QM9414 * LL	0.00757436
TR_73173	-2.12397	Δgnb1 * LL down vs QM9414 * LL	0.0402169	hfb1	hydrophobin belonging to the class II of fungal hydrophobins PMID:8631337
TR_123124	-2.12388	Δgnb1 * LL down vs QM9414 * LL	0.000412079
TR_64330	-2.12352	Δgnb1 * LL down vs QM9414 * LL	0.00164242
TR_77512	-2.12292	Δgnb1 * LL down vs QM9414 * LL	7.28355e-05
TR_107685	-2.12277	Δgnb1 * LL down vs QM9414 * LL	0.0171611
TR_62386	-2.12259	Δgnb1 * LL down vs QM9414 * LL	0.000188095
TR_39156	-2.12202	Δgnb1 * LL down vs QM9414 * LL	0.00355275
TR_64601	-2.12153	Δgnb1 * LL down vs QM9414 * LL	4.12669e-05
TR_112085	-2.12149	Δgnb1 * LL down vs QM9414 * LL	1.98284e-06
TR_38603	-2.12121	Δgnb1 * LL down vs QM9414 * LL	0.00166528
TR_106492	-2.12118	Δgnb1 * LL down vs QM9414 * LL	0.000287125
TR_66611	-2.12099	Δgnb1 * LL down vs QM9414 * LL	3.61395e-05		COG0833, LysP, Amino acid transporters
TR_103050	-2.12088	Δgnb1 * LL down vs QM9414 * LL	1.11633e-05
TR_104335	-2.12075	Δgnb1 * LL down vs QM9414 * LL	0.00179836
TR_23146	-2.12027	Δgnb1 * LL down vs QM9414 * LL	4.77495e-05
TR_66598	-2.11982	Δgnb1 * LL down vs QM9414 * LL	0.000664758
TR_121098	-2.11873	Δgnb1 * LL down vs QM9414 * LL	0.000157654		Hypothetical Multicopper Oxidase. Potential ferroxidase activity based in sequence homology.Contains conserved residues involved in the formation of the type 1, type 2 and type 3 Cu centers. Contains conserved residues described as critical for ferroxidas
TR_106362	-2.1183	Δgnb1 * LL down vs QM9414 * LL	0.00139049
TR_54675	-2.11807	Δgnb1 * LL down vs QM9414 * LL	0.0106446		PhoG and its homologues, are proteins that have been found to increase acid phosphatase activity within certain fungi. It is not clear that these proteins are actually the acid phosphatase themselves.
TR_69870	-2.11797	Δgnb1 * LL down vs QM9414 * LL	4.34137e-05
TR_64951	-2.1175	Δgnb1 * LL down vs QM9414 * LL	0.00491556		similar to oxidoreductase
TR_121417	-2.11748	Δgnb1 * LL down vs QM9414 * LL	0.00273059
TR_57016	-2.1169	Δgnb1 * LL down vs QM9414 * LL	5.18519e-07		TRE30044, hypothetical germinal center kinase, related to S. cerevisiae Kic1p, D. discoideum severin kinase and Crypotcoccus Mst4
TR_42953	-2.11679	Δgnb1 * LL down vs QM9414 * LL	0.000129498
TR_102778	-2.11677	Δgnb1 * LL down vs QM9414 * LL	0.00191856
TR_122630	-2.11668	Δgnb1 * LL down vs QM9414 * LL	1.4542e-05
TR_107935	-2.11639	Δgnb1 * LL down vs QM9414 * LL	0.0206614
TR_111495	-2.11636	Δgnb1 * LL down vs QM9414 * LL	0.00233359
TR_66583	-2.11594	Δgnb1 * LL down vs QM9414 * LL	0.000574884
TR_56341	-2.11525	Δgnb1 * LL down vs QM9414 * LL	2.6569e-05
TR_5016	-2.11503	Δgnb1 * LL down vs QM9414 * LL	2.78928e-05
TR_57905	-2.11368	Δgnb1 * LL down vs QM9414 * LL	0.000137124
TR_61114	-2.11339	Δgnb1 * LL down vs QM9414 * LL	2.95799e-06		COG0833, LysP, Amino acid transporters
TR_58880	-2.11308	Δgnb1 * LL down vs QM9414 * LL	0.00135027
TR_2666	-2.11292	Δgnb1 * LL down vs QM9414 * LL	5.44752e-05
TR_69777	-2.11276	Δgnb1 * LL down vs QM9414 * LL	4.93651e-05
TR_59655	-2.11215	Δgnb1 * LL down vs QM9414 * LL	0.000960664
TR_63364	-2.11076	Δgnb1 * LL down vs QM9414 * LL	0.00421147
TR_104077	-2.11017	Δgnb1 * LL down vs QM9414 * LL	0.000131207		COG0531, PotE, Amino acid transporters
TR_2076	-2.10853	Δgnb1 * LL down vs QM9414 * LL	9.58964e-07
TR_67752	-2.10836	Δgnb1 * LL down vs QM9414 * LL	0.000587052
TR_112496	-2.1081	Δgnb1 * LL down vs QM9414 * LL	0.0135406
TR_76601	-2.10796	Δgnb1 * LL down vs QM9414 * LL	0.000646511		Sulfite oxidase
TR_112124	-2.1079	Δgnb1 * LL down vs QM9414 * LL	0.000786143
TR_24586	-2.10747	Δgnb1 * LL down vs QM9414 * LL	0.00305744		candidate non-ribosomal peptide synthetase
TR_69210	-2.10657	Δgnb1 * LL down vs QM9414 * LL	0.0407993
TR_123258	-2.10497	Δgnb1 * LL down vs QM9414 * LL	0.000246669	rho3	Small GTPase rho3 involved in preotein secretion and cell polarity.
TR_123278	-2.10431	Δgnb1 * LL down vs QM9414 * LL	0.00307634
TR_66751	-2.10329	Δgnb1 * LL down vs QM9414 * LL	0.0253089		hypothetical dehydrogenase
TR_76491	-2.10307	Δgnb1 * LL down vs QM9414 * LL	0.000288526
TR_58391	-2.10297	Δgnb1 * LL down vs QM9414 * LL	0.000109464
TR_60008	-2.10267	Δgnb1 * LL down vs QM9414 * LL	9.30204e-06		Shows amino acid sequence similarity to S. cerevisiae mitochondrial ribosomal protein MRPL35.
TR_111012	-2.10168	Δgnb1 * LL down vs QM9414 * LL	0.048009
TR_56278	-2.10089	Δgnb1 * LL down vs QM9414 * LL	0.0051703
TR_65106	-2.10074	Δgnb1 * LL down vs QM9414 * LL	0.00680536		pfam00795, CN_hydrolase
TR_108681	-2.09994	Δgnb1 * LL down vs QM9414 * LL	0.000206235
TR_40074	-2.09978	Δgnb1 * LL down vs QM9414 * LL	0.0101954
TR_81649	-2.09928	Δgnb1 * LL down vs QM9414 * LL	1.27671e-07
TR_41607	-2.09884	Δgnb1 * LL down vs QM9414 * LL	3.959e-05
TR_62751	-2.09769	Δgnb1 * LL down vs QM9414 * LL	3.07569e-05		tre44503, histidine kinase class IX, contains PAS domain, related to G. moniliformis HHK6p
TR_104455	-2.09748	Δgnb1 * LL down vs QM9414 * LL	2.02565e-05
TR_64832	-2.0969	Δgnb1 * LL down vs QM9414 * LL	1.55159e-05
TR_111451	-2.09506	Δgnb1 * LL down vs QM9414 * LL	0.00088349
TR_110570	-2.09173	Δgnb1 * LL down vs QM9414 * LL	1.0279e-06
TR_58011	-2.09159	Δgnb1 * LL down vs QM9414 * LL	6.1102e-05
TR_103031	-2.09116	Δgnb1 * LL down vs QM9414 * LL	0.00130447
TR_3422	-2.09048	Δgnb1 * LL down vs QM9414 * LL	0.000593058
TR_69736	-2.09037	Δgnb1 * LL down vs QM9414 * LL	1.25895e-05		candidate b-1,6-glucanase
TR_58772	-2.09029	Δgnb1 * LL down vs QM9414 * LL	0.000756881
TR_82458	-2.08994	Δgnb1 * LL down vs QM9414 * LL	0.000572686
TR_107680	-2.08931	Δgnb1 * LL down vs QM9414 * LL	0.0153817	phr1	DNA photolyase, class I, rapidly regulated by blue light in T. harzianum
TR_66294	-2.08847	Δgnb1 * LL down vs QM9414 * LL	1.52735e-05
TR_60028	-2.08817	Δgnb1 * LL down vs QM9414 * LL	0.000290567
TR_106219	-2.08786	Δgnb1 * LL down vs QM9414 * LL	0.00138104
TR_110651	-2.08735	Δgnb1 * LL down vs QM9414 * LL	4.10928e-05
TR_69926	-2.08683	Δgnb1 * LL down vs QM9414 * LL	1.59887e-05		distantly related to glycosyltransferases, Glycosyltransferases not yet assigned to a family
TR_60557	-2.08676	Δgnb1 * LL down vs QM9414 * LL	0.0102091
TR_109562	-2.08675	Δgnb1 * LL down vs QM9414 * LL	0.00416537
TR_57185	-2.08674	Δgnb1 * LL down vs QM9414 * LL	0.000647592		COG0531, PotE, Amino acid transporters
TR_121308	-2.08522	Δgnb1 * LL down vs QM9414 * LL	1.16415e-05		COG1012, PutA, NAD-dependent aldehyde dehydrogenases
TR_64972	-2.08503	Δgnb1 * LL down vs QM9414 * LL	0.00261185
TR_109668	-2.08301	Δgnb1 * LL down vs QM9414 * LL	0.0010349
TR_109325	-2.08281	Δgnb1 * LL down vs QM9414 * LL	1.07589e-06
TR_4430	-2.08243	Δgnb1 * LL down vs QM9414 * LL	0.000221396
TR_57179	-2.08062	Δgnb1 * LL down vs QM9414 * LL	0.0246596
TR_52489	-2.07925	Δgnb1 * LL down vs QM9414 * LL	0.00908276		hypothetical cytosine-purine permease
TR_111948	-2.07912	Δgnb1 * LL down vs QM9414 * LL	0.00263273
TR_105391	-2.07907	Δgnb1 * LL down vs QM9414 * LL	2.48777e-05
TR_57574	-2.07907	Δgnb1 * LL down vs QM9414 * LL	0.000101982
TR_72788	-2.07893	Δgnb1 * LL down vs QM9414 * LL	0.00357851		distantly related to b-glycosyltransferases;Distant relative
TR_59668	-2.07808	Δgnb1 * LL down vs QM9414 * LL	0.000183748		probable homolog of S. cerevisiae DBF2 a cell cyle protein kinase
TR_109952	-2.0769	Δgnb1 * LL down vs QM9414 * LL	0.000426816
TR_108357	-2.07685	Δgnb1 * LL down vs QM9414 * LL	7.64778e-08
TR_71123	-2.07634	Δgnb1 * LL down vs QM9414 * LL	0.00124867
TR_52505	-2.07609	Δgnb1 * LL down vs QM9414 * LL	0.00675128
TR_21663	-2.07592	Δgnb1 * LL down vs QM9414 * LL	0.000339753		cd02651, nuc_hydro_IU_UC_XIUA
TR_56427	-2.07578	Δgnb1 * LL down vs QM9414 * LL	1.48189e-06
TR_65810	-2.07549	Δgnb1 * LL down vs QM9414 * LL	0.000241626
TR_112398	-2.07519	Δgnb1 * LL down vs QM9414 * LL	9.90299e-05
TR_2038	-2.07503	Δgnb1 * LL down vs QM9414 * LL	0.00581996
TR_59272	-2.07447	Δgnb1 * LL down vs QM9414 * LL	0.0189269
TR_110735	-2.07362	Δgnb1 * LL down vs QM9414 * LL	0.00182771
TR_22481	-2.07355	Δgnb1 * LL down vs QM9414 * LL	4.62731e-05
TR_106479	-2.07214	Δgnb1 * LL down vs QM9414 * LL	9.36998e-05
TR_71817	-2.07095	Δgnb1 * LL down vs QM9414 * LL	0.012306
TR_102787	-2.0709	Δgnb1 * LL down vs QM9414 * LL	0.000177444
TR_124113	-2.07075	Δgnb1 * LL down vs QM9414 * LL	0.000117157		hypothetical G-protein coupled receptor, PTH11 like (implicated in pathogenesis in M. grisea)
TR_121584	-2.07067	Δgnb1 * LL down vs QM9414 * LL	2.46506e-05
TR_107070	-2.06983	Δgnb1 * LL down vs QM9414 * LL	5.43868e-05
TR_103032	-2.06947	Δgnb1 * LL down vs QM9414 * LL	0.0025668		Hypothetical protein
TR_109344	-2.06944	Δgnb1 * LL down vs QM9414 * LL	0.000138268
TR_107072	-2.06903	Δgnb1 * LL down vs QM9414 * LL	0.000461573
TR_60206	-2.06861	Δgnb1 * LL down vs QM9414 * LL	0.000113656
TR_109087	-2.06773	Δgnb1 * LL down vs QM9414 * LL	0.00330947
TR_105652	-2.06766	Δgnb1 * LL down vs QM9414 * LL	0.00187506
TR_78639	-2.06737	Δgnb1 * LL down vs QM9414 * LL	2.53398e-05		Contains and InterPro domain corresponding to extracellular aspartic proteases. Encodes a likely signal peptide based on SignalP ver. 3.0.
TR_107445	-2.0673	Δgnb1 * LL down vs QM9414 * LL	0.0323583
TR_65142	-2.0671	Δgnb1 * LL down vs QM9414 * LL	0.00010696
TR_52021	-2.06698	Δgnb1 * LL down vs QM9414 * LL	0.011626		Contains possible N-terminal protein kinase, active site domain (Interpro).
TR_67209	-2.06642	Δgnb1 * LL down vs QM9414 * LL	5.53669e-07
TR_68950	-2.06586	Δgnb1 * LL down vs QM9414 * LL	6.75858e-05
TR_58431	-2.06552	Δgnb1 * LL down vs QM9414 * LL	0.00606929
TR_22912	-2.06551	Δgnb1 * LL down vs QM9414 * LL	0.0039782	hxt1	sugar transporter
TR_110131	-2.06281	Δgnb1 * LL down vs QM9414 * LL	0.0234781
TR_63006	-2.06117	Δgnb1 * LL down vs QM9414 * LL	0.000224238
TR_106928	-2.06112	Δgnb1 * LL down vs QM9414 * LL	0.00362578
TR_68889	-2.06069	Δgnb1 * LL down vs QM9414 * LL	0.000327852
TR_61442	-2.06052	Δgnb1 * LL down vs QM9414 * LL	0.0113982
TR_109410	-2.06014	Δgnb1 * LL down vs QM9414 * LL	0.0130783
TR_64920	-2.05888	Δgnb1 * LL down vs QM9414 * LL	0.00143825
TR_69904	-2.05738	Δgnb1 * LL down vs QM9414 * LL	0.00808548
TR_53503	-2.05726	Δgnb1 * LL down vs QM9414 * LL	0.000601732
TR_77767	-2.05724	Δgnb1 * LL down vs QM9414 * LL	4.59864e-05
TR_106493	-2.0569	Δgnb1 * LL down vs QM9414 * LL	4.92802e-05
TR_57555	-2.05688	Δgnb1 * LL down vs QM9414 * LL	1.56118e-06
TR_69881	-2.05668	Δgnb1 * LL down vs QM9414 * LL	0.00039046
TR_105157	-2.0559	Δgnb1 * LL down vs QM9414 * LL	0.000412444
TR_112567	-2.05566	Δgnb1 * LL down vs QM9414 * LL	0.00164519
TR_108715	-2.05535	Δgnb1 * LL down vs QM9414 * LL	1.45725e-05
TR_121445	-2.05531	Δgnb1 * LL down vs QM9414 * LL	1.43817e-06
TR_5368	-2.05445	Δgnb1 * LL down vs QM9414 * LL	6.37591e-05
TR_58227	-2.05401	Δgnb1 * LL down vs QM9414 * LL	0.000714287
TR_5787	-2.054	Δgnb1 * LL down vs QM9414 * LL	3.14654e-05		COG0833, LysP, Amino acid transporters
TR_112524	-2.05398	Δgnb1 * LL down vs QM9414 * LL	0.00164109		N-terminal binuclear Zn cluster-containing/DNA binding domain-containing protein
TR_60638	-2.0534	Δgnb1 * LL down vs QM9414 * LL	0.0170092
TR_53314	-2.0533	Δgnb1 * LL down vs QM9414 * LL	0.000669746
TR_104372	-2.05257	Δgnb1 * LL down vs QM9414 * LL	0.0103656
TR_4484	-2.0521	Δgnb1 * LL down vs QM9414 * LL	0.00999994
TR_55545	-2.05174	Δgnb1 * LL down vs QM9414 * LL	0.00038958		containing WD-40 repeats
TR_70922	-2.051	Δgnb1 * LL down vs QM9414 * LL	1.16368e-05
TR_2250	-2.05094	Δgnb1 * LL down vs QM9414 * LL	0.000580644
TR_103801	-2.05093	Δgnb1 * LL down vs QM9414 * LL	0.000492273
TR_69946	-2.05058	Δgnb1 * LL down vs QM9414 * LL	0.0099706		candidate non-ribosomal peptide synthetase for siderophore synthesis
TR_110691	-2.04853	Δgnb1 * LL down vs QM9414 * LL	0.00044185
TR_111393	-2.04768	Δgnb1 * LL down vs QM9414 * LL	0.00956825
TR_102936	-2.0475	Δgnb1 * LL down vs QM9414 * LL	0.0242113
TR_121870	-2.04744	Δgnb1 * LL down vs QM9414 * LL	5.99096e-05
TR_66077	-2.04734	Δgnb1 * LL down vs QM9414 * LL	0.00760906
TR_70829	-2.04649	Δgnb1 * LL down vs QM9414 * LL	0.00182468
TR_66758	-2.0463	Δgnb1 * LL down vs QM9414 * LL	0.0141594
TR_110753	-2.04542	Δgnb1 * LL down vs QM9414 * LL	2.96978e-05		COG0591, PutP, Na+/proline symporter
TR_42152	-2.04503	Δgnb1 * LL down vs QM9414 * LL	8.17547e-05		candidate b-glycosidase related to chitosanase
TR_109334	-2.04416	Δgnb1 * LL down vs QM9414 * LL	0.000889226
TR_103130	-2.04323	Δgnb1 * LL down vs QM9414 * LL	0.00302435
TR_48792	-2.04274	Δgnb1 * LL down vs QM9414 * LL	0.000769132
TR_104179	-2.04255	Δgnb1 * LL down vs QM9414 * LL	0.00246648
TR_61462	-2.04058	Δgnb1 * LL down vs QM9414 * LL	0.00608501
TR_122448	-2.04038	Δgnb1 * LL down vs QM9414 * LL	1.86856e-05
TR_110170	-2.03966	Δgnb1 * LL down vs QM9414 * LL	6.93328e-05
TR_41152	-2.03957	Δgnb1 * LL down vs QM9414 * LL	0.000361647
TR_108928	-2.0393	Δgnb1 * LL down vs QM9414 * LL	0.0221929
TR_105401	-2.039	Δgnb1 * LL down vs QM9414 * LL	9.67172e-05
TR_105454	-2.0385	Δgnb1 * LL down vs QM9414 * LL	0.0112886
TR_3283	-2.03758	Δgnb1 * LL down vs QM9414 * LL	0.0164363
TR_104549	-2.0375	Δgnb1 * LL down vs QM9414 * LL	2.01264e-05
TR_111058	-2.03732	Δgnb1 * LL down vs QM9414 * LL	3.9241e-05
TR_55634	-2.03729	Δgnb1 * LL down vs QM9414 * LL	4.52242e-05
TR_35109	-2.03727	Δgnb1 * LL down vs QM9414 * LL	0.00196428
TR_105884	-2.03629	Δgnb1 * LL down vs QM9414 * LL	1.08437e-05
TR_78685	-2.03538	Δgnb1 * LL down vs QM9414 * LL	2.74397e-05
TR_123455	-2.03464	Δgnb1 * LL down vs QM9414 * LL	0.0037309
TR_59372	-2.03454	Δgnb1 * LL down vs QM9414 * LL	0.00663844
TR_109361	-2.03422	Δgnb1 * LL down vs QM9414 * LL	0.000384489		candidate a-glycosyltransferase
TR_111956	-2.03385	Δgnb1 * LL down vs QM9414 * LL	8.75492e-06
TR_1673	-2.03376	Δgnb1 * LL down vs QM9414 * LL	1.1921e-05		Contains a possible Interpro domain corresponding to eukaryotic translation initiation factor 4E (eIF-4E).
TR_108003	-2.03375	Δgnb1 * LL down vs QM9414 * LL	0.00350971
TR_59402	-2.03372	Δgnb1 * LL down vs QM9414 * LL	0.0226936
TR_120498	-2.03369	Δgnb1 * LL down vs QM9414 * LL	2.43448e-05
TR_21442	-2.03304	Δgnb1 * LL down vs QM9414 * LL	1.36171e-06
TR_102935	-2.03302	Δgnb1 * LL down vs QM9414 * LL	0.000108038
TR_70400	-2.03193	Δgnb1 * LL down vs QM9414 * LL	0.00125504
TR_22331	-2.03191	Δgnb1 * LL down vs QM9414 * LL	0.000331311
TR_121405	-2.03118	Δgnb1 * LL down vs QM9414 * LL	0.00478332		pfam00202, Aminotran_3, Aminotransferase class-III
TR_80359	-2.03087	Δgnb1 * LL down vs QM9414 * LL	0.000118326
TR_112034	-2.02962	Δgnb1 * LL down vs QM9414 * LL	0.00310653
TR_103799	-2.02774	Δgnb1 * LL down vs QM9414 * LL	0.00066338
TR_40918	-2.02694	Δgnb1 * LL down vs QM9414 * LL	5.83625e-06
TR_3568	-2.0269	Δgnb1 * LL down vs QM9414 * LL	0.0017835
TR_3397	-2.02606	Δgnb1 * LL down vs QM9414 * LL	0.00420439
TR_57237	-2.026	Δgnb1 * LL down vs QM9414 * LL	0.00230084
TR_111838	-2.02599	Δgnb1 * LL down vs QM9414 * LL	0.002188
TR_112386	-2.02589	Δgnb1 * LL down vs QM9414 * LL	0.000653392
TR_111417	-2.02552	Δgnb1 * LL down vs QM9414 * LL	0.00929154
TR_106686	-2.02532	Δgnb1 * LL down vs QM9414 * LL	0.00222021
TR_104377	-2.02529	Δgnb1 * LL down vs QM9414 * LL	0.000291301
TR_107526	-2.02484	Δgnb1 * LL down vs QM9414 * LL	0.000846291
TR_70329	-2.02477	Δgnb1 * LL down vs QM9414 * LL	1.30685e-05
TR_56687	-2.0245	Δgnb1 * LL down vs QM9414 * LL	5.06976e-05
TR_68831	-2.0244	Δgnb1 * LL down vs QM9414 * LL	0.00148788		Amino acid transporter
TR_60988	-2.02394	Δgnb1 * LL down vs QM9414 * LL	0.0117399
TR_1959	-2.02387	Δgnb1 * LL down vs QM9414 * LL	0.00328909
TR_73102	-2.02329	Δgnb1 * LL down vs QM9414 * LL	0.000128264		candidate b-glycosidase
TR_41590	-2.02295	Δgnb1 * LL down vs QM9414 * LL	0.00114854
TR_63145	-2.02261	Δgnb1 * LL down vs QM9414 * LL	2.15883e-05
TR_110810	-2.02158	Δgnb1 * LL down vs QM9414 * LL	0.00915846
TR_110733	-2.02071	Δgnb1 * LL down vs QM9414 * LL	0.000966097
TR_46763	-2.01999	Δgnb1 * LL down vs QM9414 * LL	6.20297e-05
TR_104276	-2.01979	Δgnb1 * LL down vs QM9414 * LL	0.000624211
TR_109848	-2.01962	Δgnb1 * LL down vs QM9414 * LL	0.00426535
TR_49112	-2.01898	Δgnb1 * LL down vs QM9414 * LL	0.00139849		COG0001, HemL, Glutamate-1-semialdehyde aminotransferase
TR_26255	-2.01833	Δgnb1 * LL down vs QM9414 * LL	0.000154176
TR_104089	-2.01732	Δgnb1 * LL down vs QM9414 * LL	0.013905		Hypothetical protein
TR_112040	-2.01704	Δgnb1 * LL down vs QM9414 * LL	0.000872854
TR_42301	-2.01677	Δgnb1 * LL down vs QM9414 * LL	0.000190577
TR_2374	-2.01545	Δgnb1 * LL down vs QM9414 * LL	3.47676e-05		related to actin-like protein
TR_57335	-2.01524	Δgnb1 * LL down vs QM9414 * LL	0.000669352
TR_102637	-2.01489	Δgnb1 * LL down vs QM9414 * LL	1.35726e-05
TR_4426	-2.01395	Δgnb1 * LL down vs QM9414 * LL	0.00608101
TR_106645	-2.01363	Δgnb1 * LL down vs QM9414 * LL	3.31742e-05
TR_103900	-2.01363	Δgnb1 * LL down vs QM9414 * LL	0.0022921
TR_105287	-2.01229	Δgnb1 * LL down vs QM9414 * LL	0.00158765
TR_61403	-2.01218	Δgnb1 * LL down vs QM9414 * LL	0.000646054
TR_68106	-2.0114	Δgnb1 * LL down vs QM9414 * LL	0.000474748
TR_53349	-2.01109	Δgnb1 * LL down vs QM9414 * LL	0.0041952		TRE32625, histidine kinse class I, part of a two component phosphorelay system
TR_77739	-2.011	Δgnb1 * LL down vs QM9414 * LL	0.00134007		pfam04209, HgmA, homogentisate 1,2-dioxygenase
TR_110406	-2.01051	Δgnb1 * LL down vs QM9414 * LL	0.0001675
TR_68401	-2.00999	Δgnb1 * LL down vs QM9414 * LL	0.00199102
TR_112115	-2.0093	Δgnb1 * LL down vs QM9414 * LL	0.000881796
TR_65190	-2.00889	Δgnb1 * LL down vs QM9414 * LL	0.00370218		pfam00795, CN_hydrolase, Carbon-nitrogen hydrolase
TR_73924	-2.00854	Δgnb1 * LL down vs QM9414 * LL	0.00397197		possible homolog of ABC4 from Venturia inaequalis
TR_65117	-2.00702	Δgnb1 * LL down vs QM9414 * LL	8.20414e-05
TR_108188	-2.00694	Δgnb1 * LL down vs QM9414 * LL	0.000893114
TR_107358	-2.00694	Δgnb1 * LL down vs QM9414 * LL	0.0102694
TR_52960	-2.00692	Δgnb1 * LL down vs QM9414 * LL	8.04494e-05
TR_61496	-2.00604	Δgnb1 * LL down vs QM9414 * LL	8.61402e-05
TR_76845	-2.00597	Δgnb1 * LL down vs QM9414 * LL	7.4191e-05
TR_69650	-2.00541	Δgnb1 * LL down vs QM9414 * LL	0.00302381		containing FAD-binding domain and SignalP-predicted secretion signal. Similar to tre36816 and tre34100.
TR_111049	-2.00525	Δgnb1 * LL down vs QM9414 * LL	0.000767432
TR_108082	-2.00444	Δgnb1 * LL down vs QM9414 * LL	9.65824e-06
TR_59791	-2.00386	Δgnb1 * LL down vs QM9414 * LL	0.00113234	chi18-15	candidate chitinase related to bacterial chitinases, does not belong to a fungal subgroup
TR_21306	-2.00319	Δgnb1 * LL down vs QM9414 * LL	8.26107e-05		protein kinase with active site characteristic for serine/threonine protein kinases sharing distant similarity to the U4/U6-associated splicing factor PRP4
TR_123735	-2.00297	Δgnb1 * LL down vs QM9414 * LL	3.81476e-05
TR_105540	-2.00277	Δgnb1 * LL down vs QM9414 * LL	2.10293e-06
TR_60791	-2.00269	Δgnb1 * LL down vs QM9414 * LL	0.000249503
TR_77473	-2.00212	Δgnb1 * LL down vs QM9414 * LL	0.0205034		TRE77473, hypothetical DNA photolyase, N-terminal, class 1, FAD-binding; related to Gloeobacter violaceus Cryptochrome DASH
TR_120697	-2.00165	Δgnb1 * LL down vs QM9414 * LL	0.015644
TR_112113	-2.00141	Δgnb1 * LL down vs QM9414 * LL	0.00111728
TR_111873	-2.00139	Δgnb1 * LL down vs QM9414 * LL	0.00253075
TR_108604	-2.00043	Δgnb1 * LL down vs QM9414 * LL	0.00241421
TR_73023	-2.00009	Δgnb1 * LL down vs QM9414 * LL	0.00332852		hypothetical protein
TR_4171	-2.00008	Δgnb1 * LL down vs QM9414 * LL	0.00514752		TRE4171, hypothetical calcium transporter

## Sheet: Δgnb1 DD up
Genes at least twofold upregulated in the Δgnb1 deletion strain in darkness compared to the parental strain QM9414 in darkness
Protein ID	Fold-Change	Fold-Change Description	p-value	Name	Description
TR_80659	8.76972	Δgnb1 * DD up vs QM9414 * DD	0.000584875
TR_124079	7.60569	Δgnb1 * DD up vs QM9414 * DD	4.40065e-06		Hypothetical Extracellular Multicopper Oxidase. Conserved catalytic residues. N-terminal secretion signal predicted by SignalP.
TR_3532	7.51941	Δgnb1 * DD up vs QM9414 * DD	2.10777e-06
TR_124175	7.01447	Δgnb1 * DD up vs QM9414 * DD	0.000180983		candidate b-glycosidase distantly related to b-1,3-glucanase
TR_50323	6.91949	Δgnb1 * DD up vs QM9414 * DD	0.000486711	ooc1	This protein is transcribed exclusively on cellulose in constant darkness and most probably involved in cellulase signal transduction (PMID: 15959723)
TR_119902	6.48958	Δgnb1 * DD up vs QM9414 * DD	5.67685e-05
TR_112258	5.87631	Δgnb1 * DD up vs QM9414 * DD	0.000107756
TR_58602	5.58033	Δgnb1 * DD up vs QM9414 * DD	2.32538e-06
TR_55886	5.51439	Δgnb1 * DD up vs QM9414 * DD	6.80427e-05		candidate b-glycosidase realted to b-1,3-1,4-glucanase
TR_105752	5.49407	Δgnb1 * DD up vs QM9414 * DD	0.000443573
TR_109779	5.46132	Δgnb1 * DD up vs QM9414 * DD	4.73144e-06
TR_123236	5.36828	Δgnb1 * DD up vs QM9414 * DD	0.000285228
TR_106879	4.9621	Δgnb1 * DD up vs QM9414 * DD	2.91495e-05
TR_41660	4.22062	Δgnb1 * DD up vs QM9414 * DD	0.000439644
TR_119826	4.15018	Δgnb1 * DD up vs QM9414 * DD	8.62848e-06
TR_30776	4.12279	Δgnb1 * DD up vs QM9414 * DD	0.00207428
TR_104181	4.0276	Δgnb1 * DD up vs QM9414 * DD	0.00892868
TR_72379	4.0221	Δgnb1 * DD up vs QM9414 * DD	0.00120667		hypothetical proteinase inhibitor with similarity to the H. lixii conidiospore surface protein cmp1
TR_108642	4.01778	Δgnb1 * DD up vs QM9414 * DD	0.00409039		Shares limited amino acid sequence identity with yeast Tif3p; Translation initiation factor eIF-4B.
TR_124277	3.98351	Δgnb1 * DD up vs QM9414 * DD	2.84488e-05
TR_122975	3.87672	Δgnb1 * DD up vs QM9414 * DD	0.00360788
TR_104816	3.76905	Δgnb1 * DD up vs QM9414 * DD	0.00122371
TR_106171	3.75087	Δgnb1 * DD up vs QM9414 * DD	0.00164638
TR_82208	3.73187	Δgnb1 * DD up vs QM9414 * DD	0.000110475		candidate polyketide synthase
TR_111912	3.6286	Δgnb1 * DD up vs QM9414 * DD	5.39538e-05
TR_122271	3.60913	Δgnb1 * DD up vs QM9414 * DD	0.0114643
TR_111251	3.59269	Δgnb1 * DD up vs QM9414 * DD	0.000134139
TR_68831	3.51476	Δgnb1 * DD up vs QM9414 * DD	6.07664e-06		Amino acid transporter
TR_69563	3.4722	Δgnb1 * DD up vs QM9414 * DD	0.00190892
TR_106538	3.41676	Δgnb1 * DD up vs QM9414 * DD	5.26521e-05	hfb5	Putative class II hydrophobin, related to T. reesei HFB2.
TR_111250	3.41494	Δgnb1 * DD up vs QM9414 * DD	0.000566182
TR_78223	3.40513	Δgnb1 * DD up vs QM9414 * DD	3.23935e-05
TR_109944	3.31751	Δgnb1 * DD up vs QM9414 * DD	0.00362196
TR_107644	3.22735	Δgnb1 * DD up vs QM9414 * DD	8.96104e-05
TR_6005	3.03932	Δgnb1 * DD up vs QM9414 * DD	0.000119745
TR_119552	2.93729	Δgnb1 * DD up vs QM9414 * DD	0.0144412
TR_112567	2.88356	Δgnb1 * DD up vs QM9414 * DD	5.37425e-05
TR_76633	2.85264	Δgnb1 * DD up vs QM9414 * DD	0.000414058
TR_77557	2.75807	Δgnb1 * DD up vs QM9414 * DD	0.000357727		distantly related to glycosyltransferases;Caution: distant, Glycosyltransferases not yet assigned to a family
TR_122495	2.73996	Δgnb1 * DD up vs QM9414 * DD	0.000157124		candidate a-glycosidase
TR_64125	2.64656	Δgnb1 * DD up vs QM9414 * DD	0.00252388
TR_121990	2.64588	Δgnb1 * DD up vs QM9414 * DD	4.02539e-05		hypothetical G-protein coupled receptor, PTH11 like (implicated in pathogenesis in M. grisea)
TR_68566	2.64249	Δgnb1 * DD up vs QM9414 * DD	2.98948e-05
TR_33763	2.61549	Δgnb1 * DD up vs QM9414 * DD	6.19824e-07
TR_69013	2.58417	Δgnb1 * DD up vs QM9414 * DD	2.91394e-07
TR_109307	2.5778	Δgnb1 * DD up vs QM9414 * DD	0.00285091
TR_122160	2.56516	Δgnb1 * DD up vs QM9414 * DD	0.000665727
TR_102785	2.54515	Δgnb1 * DD up vs QM9414 * DD	0.000524997
TR_107960	2.54131	Δgnb1 * DD up vs QM9414 * DD	0.000615626
TR_1885	2.48156	Δgnb1 * DD up vs QM9414 * DD	0.000135154
TR_58580	2.47534	Δgnb1 * DD up vs QM9414 * DD	0.0215285
TR_71180	2.46981	Δgnb1 * DD up vs QM9414 * DD	0.00729225
TR_48211	2.43771	Δgnb1 * DD up vs QM9414 * DD	0.00254632
TR_46443	2.43698	Δgnb1 * DD up vs QM9414 * DD	0.000129127
TR_123697	2.36895	Δgnb1 * DD up vs QM9414 * DD	2.6947e-05
TR_111968	2.36488	Δgnb1 * DD up vs QM9414 * DD	0.0105594
TR_57088	2.35864	Δgnb1 * DD up vs QM9414 * DD	4.80735e-05		sulfate permease
TR_64922	2.34299	Δgnb1 * DD up vs QM9414 * DD	0.000486166
TR_5107	2.31888	Δgnb1 * DD up vs QM9414 * DD	0.000677812
TR_74953	2.31594	Δgnb1 * DD up vs QM9414 * DD	0.00063291
TR_106660	2.30235	Δgnb1 * DD up vs QM9414 * DD	0.00151329
TR_112519	2.29008	Δgnb1 * DD up vs QM9414 * DD	0.000341618
TR_46128	2.28681	Δgnb1 * DD up vs QM9414 * DD	0.00735765
TR_55636	2.2745	Δgnb1 * DD up vs QM9414 * DD	0.000841761
TR_58396	2.25514	Δgnb1 * DD up vs QM9414 * DD	0.000459981
TR_106116	2.24994	Δgnb1 * DD up vs QM9414 * DD	0.03172
TR_64916	2.24109	Δgnb1 * DD up vs QM9414 * DD	4.34343e-05
TR_69529	2.23961	Δgnb1 * DD up vs QM9414 * DD	0.00893318
TR_62439	2.23859	Δgnb1 * DD up vs QM9414 * DD	0.000107542
TR_57204	2.23806	Δgnb1 * DD up vs QM9414 * DD	0.00976346
TR_68941	2.21809	Δgnb1 * DD up vs QM9414 * DD	0.0425486
TR_34252	2.18243	Δgnb1 * DD up vs QM9414 * DD	0.00350826
TR_123979	2.17513	Δgnb1 * DD up vs QM9414 * DD	0.027341
TR_81004	2.16536	Δgnb1 * DD up vs QM9414 * DD	0.0126562
TR_54461	2.16295	Δgnb1 * DD up vs QM9414 * DD	0.0105015
TR_44366	2.162	Δgnb1 * DD up vs QM9414 * DD	0.0120496
TR_110910	2.1548	Δgnb1 * DD up vs QM9414 * DD	0.000537783
TR_54007	2.14364	Δgnb1 * DD up vs QM9414 * DD	0.00190832
TR_51110	2.12292	Δgnb1 * DD up vs QM9414 * DD	0.000376297	inda1	COG0833, LysP, Amino acid transporters
TR_105956	2.0982	Δgnb1 * DD up vs QM9414 * DD	0.00315058		candidate a-amylase
TR_68997	2.05552	Δgnb1 * DD up vs QM9414 * DD	0.00413323
TR_112490	2.04703	Δgnb1 * DD up vs QM9414 * DD	0.00222286
TR_123978	2.0455	Δgnb1 * DD up vs QM9414 * DD	0.0329932		alcohol oxidase
TR_64049	2.04195	Δgnb1 * DD up vs QM9414 * DD	0.00138031
TR_4430	2.02347	Δgnb1 * DD up vs QM9414 * DD	0.000317963
TR_62576	2.01986	Δgnb1 * DD up vs QM9414 * DD	0.0385893
TR_104842	2.01915	Δgnb1 * DD up vs QM9414 * DD	0.000657697
TR_66311	2.01027	Δgnb1 * DD up vs QM9414 * DD	0.00349182
TR_102836	2.00942	Δgnb1 * DD up vs QM9414 * DD	0.0308957
TR_110382	2.00715	Δgnb1 * DD up vs QM9414 * DD	0.0241352
TR_73897	2.00699	Δgnb1 * DD up vs QM9414 * DD	0.000724282		cd00190, Tryp_SPc, Trypsin-like serine protease
TR_65739	2.00637	Δgnb1 * DD up vs QM9414 * DD	0.00568175

## Sheet: Δgnb1 DD down
Genes at least twofold downregulated in the Δgnb1 deletion strain in darkness compared to the parental strain QM9414 in darkness
Protein ID	Fold-Change	Fold-Change Description	p-value	Name	Description
TR_124198	-37.9153	Δgnb1 * DD down vs QM9414 * DD	8.36193e-08
TR_74282	-9.38444	Δgnb1 * DD down vs QM9414 * DD	9.8989e-05
TR_108232	-8.93916	Δgnb1 * DD down vs QM9414 * DD	0.00429541
TR_73623	-7.91871	Δgnb1 * DD down vs QM9414 * DD	0.000574313
TR_69611	-7.45617	Δgnb1 * DD down vs QM9414 * DD	2.91186e-06
TR_123084	-6.58348	Δgnb1 * DD down vs QM9414 * DD	0.00515885		contains dehyrdogenase/reductase domain
TR_58366	-6.43632	Δgnb1 * DD down vs QM9414 * DD	0.00129988
TR_73618	-6.17552	Δgnb1 * DD down vs QM9414 * DD	0.01079		candidate polyketide synthase
TR_73621	-5.98842	Δgnb1 * DD down vs QM9414 * DD	0.0134322		candidate polyketide synthase
TR_43701	-5.93398	Δgnb1 * DD down vs QM9414 * DD	0.000641017
TR_124119	-4.90558	Δgnb1 * DD down vs QM9414 * DD	2.293e-05
TR_122889	-4.77285	Δgnb1 * DD down vs QM9414 * DD	2.40502e-05
TR_81122	-4.71936	Δgnb1 * DD down vs QM9414 * DD	6.30608e-06
TR_73631	-4.6605	Δgnb1 * DD down vs QM9414 * DD	0.014586
TR_4851	-4.25887	Δgnb1 * DD down vs QM9414 * DD	6.51732e-05
TR_23292	-4.09184	Δgnb1 * DD down vs QM9414 * DD	0.00501727
TR_122523	-4.04274	Δgnb1 * DD down vs QM9414 * DD	0.00820728		The N-terminal region of a number of fungal transcriptional regulatory proteins contains a Cys-rich motif that is involved in zinc-dependent binding of DNA. The region forms a binuclear Zn cluster, in which two Zn atoms are bound by six Cys residues
TR_76210	-3.94949	Δgnb1 * DD down vs QM9414 * DD	0.00825931	abf2	a-L-arabinofuranosidase ABF2 (GenBand acc. No. AAP57750)
TR_121418	-3.91951	Δgnb1 * DD down vs QM9414 * DD	7.69051e-05
TR_123881	-3.81467	Δgnb1 * DD down vs QM9414 * DD	1.52134e-05		N-terminal binuclear Zn cluster-containing/DNA binding domain-containing protein
TR_109523	-3.77418	Δgnb1 * DD down vs QM9414 * DD	5.6878e-07
TR_53372	-3.65467	Δgnb1 * DD down vs QM9414 * DD	3.76637e-05
TR_62380	-3.6399	Δgnb1 * DD down vs QM9414 * DD	0.0436552		galactose permease
TR_119857	-3.61812	Δgnb1 * DD down vs QM9414 * DD	0.000847747
TR_123191	-3.30824	Δgnb1 * DD down vs QM9414 * DD	0.000814976
TR_106314	-3.2749	Δgnb1 * DD down vs QM9414 * DD	0.000217462
TR_111887	-3.25654	Δgnb1 * DD down vs QM9414 * DD	0.000149416
TR_46816	-3.24088	Δgnb1 * DD down vs QM9414 * DD	2.24032e-05	cel3D	b-glucosidase (GenBank acc. No. AAP57759)
TR_69500	-3.20415	Δgnb1 * DD down vs QM9414 * DD	9.37992e-05		hypothetical G-protein coupled receptor, PTH11 like (implicated in pathogenesis in M. grisea)
TR_55887	-3.1571	Δgnb1 * DD down vs QM9414 * DD	4.00769e-06
TR_73643	-3.15615	Δgnb1 * DD down vs QM9414 * DD	0.00295904	cel61A	endo-1,4-glucanase; CEL61A (EGL4)
TR_112328	-3.11052	Δgnb1 * DD down vs QM9414 * DD	0.00186731
TR_65869	-3.0906	Δgnb1 * DD down vs QM9414 * DD	0.00335534		120-267aa pfam01202, SKI, Shikimate kinase; 328-551aa cd00502, DHQase_I, Type I 3-dehydroquinase; 591-877aa pfam01488, Shikimate_DH, Shikimate / quinate 5-dehydrogenase
TR_22839	-3.03649	Δgnb1 * DD down vs QM9414 * DD	0.000471957
TR_59368	-2.97698	Δgnb1 * DD down vs QM9414 * DD	0.000209533		hypothetical protein
TR_54632	-2.91915	Δgnb1 * DD down vs QM9414 * DD	0.00108311
TR_56840	-2.91137	Δgnb1 * DD down vs QM9414 * DD	0.000194921
TR_102497	-2.90307	Δgnb1 * DD down vs QM9414 * DD	0.000466159
TR_122825	-2.88442	Δgnb1 * DD down vs QM9414 * DD	0.00468011
TR_44175	-2.87152	Δgnb1 * DD down vs QM9414 * DD	0.00335324		hypothetical sugar transporter family protein
TR_82204	-2.84485	Δgnb1 * DD down vs QM9414 * DD	0.00850331
TR_121534	-2.77975	Δgnb1 * DD down vs QM9414 * DD	0.028057		COG0028, IlvB, Thiamine pyrophosphate-requiring enzymes
TR_122511	-2.76768	Δgnb1 * DD down vs QM9414 * DD	0.00863353		candidate endo-1,3(4)-b-glucanase
TR_53722	-2.76073	Δgnb1 * DD down vs QM9414 * DD	0.000886244
TR_120953	-2.73853	Δgnb1 * DD down vs QM9414 * DD	0.0252583
TR_67642	-2.71438	Δgnb1 * DD down vs QM9414 * DD	4.11004e-05
TR_23228	-2.70983	Δgnb1 * DD down vs QM9414 * DD	0.0100411
TR_81383	-2.70701	Δgnb1 * DD down vs QM9414 * DD	0.000231895	grk3	hypothetical G-protein coupled receptor, contains RGS (regulator of G-protein signaling) domain
TR_72076	-2.69437	Δgnb1 * DD down vs QM9414 * DD	0.000474181		N-terminal binuclear Zn cluster-containing/DNA binding domain-containing protein
TR_79202	-2.66956	Δgnb1 * DD down vs QM9414 * DD	0.000235235		hypothetical transmembrane protein belonging to major facilitator superfamily of transport proteins; associated to cellulase signal transduction (PMID: 15288024)
TR_109526	-2.65594	Δgnb1 * DD down vs QM9414 * DD	0.000644215
TR_102499	-2.65305	Δgnb1 * DD down vs QM9414 * DD	0.00103744
TR_69957	-2.65255	Δgnb1 * DD down vs QM9414 * DD	0.00546425		Predicted transporter (major facilitator superfamily) / hypothetical maltose permease
TR_76763	-2.615	Δgnb1 * DD down vs QM9414 * DD	0.0167883		hypothetical G-protein coupled receptor, PTH11 like (implicated in pathogenesis in M. grisea)
TR_102904	-2.58874	Δgnb1 * DD down vs QM9414 * DD	0.000315031
TR_81339	-2.58318	Δgnb1 * DD down vs QM9414 * DD	0.00107564		pfam02347, GDC-P, Glycine cleavage system P-protein; COG1003, GcvP, Glycine cleavage system protein P (pyridoxal-binding), C-terminal domain
TR_103446	-2.58155	Δgnb1 * DD down vs QM9414 * DD	1.16068e-05
TR_120749	-2.58095	Δgnb1 * DD down vs QM9414 * DD	0.0401057	cel1A	b-glucosidase CEL1a (GenBank acc. No. BAA74959)
TR_64869	-2.57293	Δgnb1 * DD down vs QM9414 * DD	0.00358758
TR_105156	-2.53103	Δgnb1 * DD down vs QM9414 * DD	0.00893166
TR_66786	-2.51695	Δgnb1 * DD down vs QM9414 * DD	0.017669
TR_123251	-2.48062	Δgnb1 * DD down vs QM9414 * DD	0.00128242		flavohemoglobin
TR_80639	-2.46882	Δgnb1 * DD down vs QM9414 * DD	0.00330298		Related to yeast FTR1 Iron Permease. Hypothetical iron permease involved in high affinity iron uptake. Transmembrane protein that forms complex with Fet3. Located only 1.5 kb upstream from the tre30893 Fet3 gene model
TR_121284	-2.46186	Δgnb1 * DD down vs QM9414 * DD	6.82013e-07
TR_65743	-2.44659	Δgnb1 * DD down vs QM9414 * DD	0.0254963
TR_55990	-2.44198	Δgnb1 * DD down vs QM9414 * DD	0.002602
TR_105307	-2.43886	Δgnb1 * DD down vs QM9414 * DD	0.000957618		Related to 40s mitochodrial ribosome subunit protein Mrp17
TR_65883	-2.42799	Δgnb1 * DD down vs QM9414 * DD	0.000998191
TR_73638	-2.41488	Δgnb1 * DD down vs QM9414 * DD	0.000873573	cip1	candidate cellulose-binding protein;identical to AAP57751.1
TR_49081	-2.40962	Δgnb1 * DD down vs QM9414 * DD	0.014546		candidate xyloglucanase; EGL6 (CEL74A)
TR_73632	-2.39263	Δgnb1 * DD down vs QM9414 * DD	0.000392701	axe1	acetyl xylan esterase (EC 3.1.1.72); C-terminal CBM1 module;identical to Axe1 (CAA93247.1)
TR_78713	-2.38559	Δgnb1 * DD down vs QM9414 * DD	0.00132621
TR_54395	-2.38041	Δgnb1 * DD down vs QM9414 * DD	4.39757e-05	rgs1	regulator of G-protein signaling related to Aspergillus nidulans FlbA, involved in virulence, conidiation and hydrophobin synthesis, regulates desensitization to alpha factor in S. cerevisiae
TR_108018	-2.36706	Δgnb1 * DD down vs QM9414 * DD	0.0033965
TR_82321	-2.34408	Δgnb1 * DD down vs QM9414 * DD	0.0104629
TR_105718	-2.34177	Δgnb1 * DD down vs QM9414 * DD	0.00445113
TR_62166	-2.33545	Δgnb1 * DD down vs QM9414 * DD	0.000152767		candidate b-mannosidase
TR_74228	-2.32931	Δgnb1 * DD down vs QM9414 * DD	0.00393927		similar to oleate delta-12 desaturase
TR_62100	-2.31956	Δgnb1 * DD down vs QM9414 * DD	0.0489793
TR_60116	-2.31908	Δgnb1 * DD down vs QM9414 * DD	0.00131118
TR_119576	-2.30876	Δgnb1 * DD down vs QM9414 * DD	0.00361732
TR_108591	-2.27805	Δgnb1 * DD down vs QM9414 * DD	1.73792e-05
TR_47829	-2.26795	Δgnb1 * DD down vs QM9414 * DD	0.00356094
TR_40290	-2.26741	Δgnb1 * DD down vs QM9414 * DD	0.0411166
TR_123473	-2.25463	Δgnb1 * DD down vs QM9414 * DD	0.00107838
TR_70355	-2.25443	Δgnb1 * DD down vs QM9414 * DD	0.0136119
TR_51130	-2.23988	Δgnb1 * DD down vs QM9414 * DD	0.0271119
TR_75165	-2.22391	Δgnb1 * DD down vs QM9414 * DD	0.00448466
TR_45573	-2.21803	Δgnb1 * DD down vs QM9414 * DD	0.0321181		hypothetical G-protein coupled receptor, PTH11 like (implicated in pathogenesis in M. grisea)
TR_111849	-2.2123	Δgnb1 * DD down vs QM9414 * DD	1.16273e-05	xyn4	xylanase 4
TR_123659	-2.21034	Δgnb1 * DD down vs QM9414 * DD	0.0186452		von Willebrand factor and related coagulation proteins/ putative cell wall protein. Distantly related to S. cerevisiae Pir3p.
TR_102655	-2.20167	Δgnb1 * DD down vs QM9414 * DD	0.000251293	pde2	tre32709 high affinity cAMP phosphodiesterase, related to S. cerevisiae PDE2
TR_73519	-2.19716	Δgnb1 * DD down vs QM9414 * DD	0.00990327
TR_46819	-2.19696	Δgnb1 * DD down vs QM9414 * DD	0.000898011
TR_121127	-2.18495	Δgnb1 * DD down vs QM9414 * DD	0.00206967	bxl1	b-xylosidase BXL1 (GenBank acc. No.CAA93248)
TR_123940	-2.17298	Δgnb1 * DD down vs QM9414 * DD	0.024596	cip2	candidate cellulose-binding protein;identical to AAP57749.1
TR_123992	-2.1667	Δgnb1 * DD down vs QM9414 * DD	0.010145		swollenin; N-terminal CBM1 module;identical to CAB92328.1
TR_122208	-2.16434	Δgnb1 * DD down vs QM9414 * DD	0.00371424	xyr1	xylanase regulatator 1
TR_59014	-2.16055	Δgnb1 * DD down vs QM9414 * DD	0.0175837
TR_119956	-2.15873	Δgnb1 * DD down vs QM9414 * DD	0.00326738
TR_58790	-2.15778	Δgnb1 * DD down vs QM9414 * DD	0.00417512
TR_76532	-2.1559	Δgnb1 * DD down vs QM9414 * DD	0.0138222	rla0	Homologue of yeast RPP0.
TR_122371	-2.14533	Δgnb1 * DD down vs QM9414 * DD	0.000247577
TR_119963	-2.13643	Δgnb1 * DD down vs QM9414 * DD	8.30004e-05
TR_59388	-2.13243	Δgnb1 * DD down vs QM9414 * DD	0.00692983
TR_3739	-2.13214	Δgnb1 * DD down vs QM9414 * DD	0.000959199		candidate b-xylosidase
TR_69727	-2.12491	Δgnb1 * DD down vs QM9414 * DD	1.01091e-06
TR_41248	-2.12425	Δgnb1 * DD down vs QM9414 * DD	0.00438886
TR_5359	-2.09861	Δgnb1 * DD down vs QM9414 * DD	0.0009667
TR_122487	-2.09133	Δgnb1 * DD down vs QM9414 * DD	0.04283		distant similarity to a Nectria haemaotcocca putative DNAse, has one predicted transmembrane domain
TR_23415	-2.08471	Δgnb1 * DD down vs QM9414 * DD	0.00596096
TR_105840	-2.08404	Δgnb1 * DD down vs QM9414 * DD	0.0119047
TR_108663	-2.08219	Δgnb1 * DD down vs QM9414 * DD	0.000677884
TR_120311	-2.07053	Δgnb1 * DD down vs QM9414 * DD	0.0387537
TR_55126	-2.07009	Δgnb1 * DD down vs QM9414 * DD	0.00996656
TR_38441	-2.0673	Δgnb1 * DD down vs QM9414 * DD	0.000834461
TR_21908	-2.06419	Δgnb1 * DD down vs QM9414 * DD	8.92115e-05
TR_54850	-2.06417	Δgnb1 * DD down vs QM9414 * DD	0.00415756
TR_59482	-2.05994	Δgnb1 * DD down vs QM9414 * DD	0.00519047		candidate polyketide synthase
TR_44251	-2.05765	Δgnb1 * DD down vs QM9414 * DD	0.00032545		hypothetical GTPase activating protein for Rab GTPases (Ras superfamily of small GTPases), related to S. cerevisiae GYP3
TR_102738	-2.04089	Δgnb1 * DD down vs QM9414 * DD	0.000410456
TR_72526	-2.02936	Δgnb1 * DD down vs QM9414 * DD	0.0143422		candidate a-glucuronidase GLR1 (GenBand acc.no. CAA92949)
TR_80058	-2.02329	Δgnb1 * DD down vs QM9414 * DD	0.00148371
TR_70847	-2.01922	Δgnb1 * DD down vs QM9414 * DD	0.00158423
TR_112083	-2.01756	Δgnb1 * DD down vs QM9414 * DD	0.0022105
TR_77932	-2.00665	Δgnb1 * DD down vs QM9414 * DD	0.040162		Possible ribosomal protein L30.
TR_2687	-2.00639	Δgnb1 * DD down vs QM9414 * DD	0.0114412
TR_105242	-2.00451	Δgnb1 * DD down vs QM9414 * DD	0.029914
TR_50996	-2.00427	Δgnb1 * DD down vs QM9414 * DD	0.00326258
