# Supplementary material for: The phosducin-like protein PhLP1 impacts regulation of glycoside hydrolases and light response in Trichoderma reesei
Source: BMC Genomics. 2011 Dec 19;12:613. doi: 10.1186/1471-2164-12-613 (PMC3267782; doi:10.1186/1471-2164-12-613)
Supplement: Additional file 7 — Targets of GNG1. Genes at least two-fold differentially regulated in the Δgng1 deletion strain compared to QM9414 in light and darkness. [file 1471-2164-12-613-S7.XLS]

## Sheet: Δgng1 LL up
Genes at least twofold upregulated in the Δgng1 deletion strain in light compared to the parental strain QM9414 in light
Protein ID	Fold-Change	Fold-Change Description	p-value	Name	Description
TR_124079	23.3829	Δgng1 * LL up vs QM9414 * LL	2.1998e-08		Hypothetical Extracellular Multicopper Oxidase. Conserved catalytic residues. N-terminal secretion signal predicted by SignalP.
TR_124175	19.3753	Δgng1 * LL up vs QM9414 * LL	2.23797e-06		candidate b-glycosidase distantly related to b-1,3-glucanase
TR_123236	16.3365	Δgng1 * LL up vs QM9414 * LL	1.42973e-06
TR_54352	15.1715	Δgng1 * LL up vs QM9414 * LL	9.27262e-10
TR_119552	14.1712	Δgng1 * LL up vs QM9414 * LL	7.724e-06
TR_55886	14.0773	Δgng1 * LL up vs QM9414 * LL	5.52693e-07		candidate b-glycosidase realted to b-1,3-1,4-glucanase
TR_122271	14.0212	Δgng1 * LL up vs QM9414 * LL	3.35479e-05
TR_106538	14.0082	Δgng1 * LL up vs QM9414 * LL	6.83977e-09	hfb5	Putative class II hydrophobin, related to T. reesei HFB2.
TR_64125	13.7043	Δgng1 * LL up vs QM9414 * LL	1.09773e-07
TR_112258	13.5904	Δgng1 * LL up vs QM9414 * LL	1.72641e-06
TR_123199	13.4701	Δgng1 * LL up vs QM9414 * LL	6.79709e-07
TR_80833	12.1447	Δgng1 * LL up vs QM9414 * LL	3.37013e-06	chi18-5	chitinase, fungal subgroup A chitinase; known as ECH42 in other Trichoderma species
TR_50323	11.8456	Δgng1 * LL up vs QM9414 * LL	4.87154e-05	ooc1	This protein is transcribed exclusively on cellulose in constant darkness and most probably involved in cellulase signal transduction (PMID: 15959723)
TR_109779	11.6511	Δgng1 * LL up vs QM9414 * LL	5.87248e-08
TR_82208	11.5578	Δgng1 * LL up vs QM9414 * LL	1.10492e-07		candidate polyketide synthase
TR_124277	10.8317	Δgng1 * LL up vs QM9414 * LL	5.22445e-08
TR_74953	10.6628	Δgng1 * LL up vs QM9414 * LL	6.57317e-09
TR_5000	9.79048	Δgng1 * LL up vs QM9414 * LL	3.72978e-05
TR_57204	9.29639	Δgng1 * LL up vs QM9414 * LL	9.25665e-07
TR_66077	9.00811	Δgng1 * LL up vs QM9414 * LL	1.63777e-07
TR_106879	8.49639	Δgng1 * LL up vs QM9414 * LL	1.18406e-06
TR_123955	7.75835	Δgng1 * LL up vs QM9414 * LL	4.58343e-07		hypothetical protein bearing a cerato-platanin domain, related to N. crassa SnodProt1
TR_71170	6.91036	Δgng1 * LL up vs QM9414 * LL	1.55456e-06
TR_80879	6.78759	Δgng1 * LL up vs QM9414 * LL	0.0009786
TR_122975	5.57544	Δgng1 * LL up vs QM9414 * LL	0.000575701
TR_122579	5.29445	Δgng1 * LL up vs QM9414 * LL	8.30222e-07
TR_104816	5.11265	Δgng1 * LL up vs QM9414 * LL	0.000207643
TR_72379	4.96399	Δgng1 * LL up vs QM9414 * LL	0.000371064		hypothetical proteinase inhibitor with similarity to the H. lixii conidiospore surface protein cmp1
TR_122375	4.95622	Δgng1 * LL up vs QM9414 * LL	0.00370344
TR_52476	4.78262	Δgng1 * LL up vs QM9414 * LL	2.67163e-05
TR_81004	4.72264	Δgng1 * LL up vs QM9414 * LL	5.09507e-05
TR_44366	4.58711	Δgng1 * LL up vs QM9414 * LL	5.53604e-05
TR_124210	4.52266	Δgng1 * LL up vs QM9414 * LL	0.00505316	hH3	histone H3
TR_110272	4.41508	Δgng1 * LL up vs QM9414 * LL	0.000139826
TR_103131	4.40058	Δgng1 * LL up vs QM9414 * LL	3.36429e-05
TR_107960	4.28251	Δgng1 * LL up vs QM9414 * LL	7.96513e-06
TR_109944	3.83274	Δgng1 * LL up vs QM9414 * LL	0.00157774
TR_37665	3.81301	Δgng1 * LL up vs QM9414 * LL	0.00012567
TR_76359	3.74796	Δgng1 * LL up vs QM9414 * LL	3.82414e-06
TR_3267	3.71597	Δgng1 * LL up vs QM9414 * LL	4.86696e-06
TR_59726	3.71038	Δgng1 * LL up vs QM9414 * LL	0.00873502		TRE59726, hypothetical DNA photolyase, N-terminal, class 1, FAD-binding; related to Gloeobacter violaceus Cryptochrome DASH
TR_23292	3.60825	Δgng1 * LL up vs QM9414 * LL	0.00904906
TR_27395	3.53197	Δgng1 * LL up vs QM9414 * LL	6.26043e-05		candidate a-glycosidase
TR_57185	3.46345	Δgng1 * LL up vs QM9414 * LL	3.50669e-06		COG0531, PotE, Amino acid transporters
TR_103134	3.43448	Δgng1 * LL up vs QM9414 * LL	0.00203297
TR_70365	3.42195	Δgng1 * LL up vs QM9414 * LL	9.04485e-06
TR_107850	3.32422	Δgng1 * LL up vs QM9414 * LL	9.84487e-06
TR_47268	3.27713	Δgng1 * LL up vs QM9414 * LL	0.00342448		candidate b-glucosidase
TR_55733	3.25427	Δgng1 * LL up vs QM9414 * LL	0.00170719		candidate a-glycosidase distantly related to a-1,2-mannosidase
TR_68941	3.234	Δgng1 * LL up vs QM9414 * LL	0.00540013
TR_112502	3.20411	Δgng1 * LL up vs QM9414 * LL	7.05203e-05
TR_59333	3.13799	Δgng1 * LL up vs QM9414 * LL	0.00721191
TR_123976	3.03483	Δgng1 * LL up vs QM9414 * LL	0.00013065
TR_121486	3.00192	Δgng1 * LL up vs QM9414 * LL	0.0326228		pfam01490, Aa_trans, Transmembrane amino acid transporter protein
TR_106556	2.99315	Δgng1 * LL up vs QM9414 * LL	0.00378411		galactose permease
TR_108642	2.96072	Δgng1 * LL up vs QM9414 * LL	0.0181429		Shares limited amino acid sequence identity with yeast Tif3p; Translation initiation factor eIF-4B.
TR_109031	2.92802	Δgng1 * LL up vs QM9414 * LL	0.000151448
TR_107704	2.92401	Δgng1 * LL up vs QM9414 * LL	0.000117254
TR_119826	2.92315	Δgng1 * LL up vs QM9414 * LL	0.000154818
TR_105221	2.92089	Δgng1 * LL up vs QM9414 * LL	0.00783233
TR_66788	2.91612	Δgng1 * LL up vs QM9414 * LL	0.000920297
TR_123723	2.87583	Δgng1 * LL up vs QM9414 * LL	0.00237734
TR_121178	2.82363	Δgng1 * LL up vs QM9414 * LL	0.000627454
TR_80086	2.78307	Δgng1 * LL up vs QM9414 * LL	0.00262315
TR_106480	2.73409	Δgng1 * LL up vs QM9414 * LL	0.0040153
TR_112519	2.7184	Δgng1 * LL up vs QM9414 * LL	5.7658e-05
TR_104211	2.65918	Δgng1 * LL up vs QM9414 * LL	0.00169067
TR_74807	2.64497	Δgng1 * LL up vs QM9414 * LL	6.3464e-06
TR_76971	2.63191	Δgng1 * LL up vs QM9414 * LL	0.00627332
TR_80871	2.62542	Δgng1 * LL up vs QM9414 * LL	5.39182e-05
TR_111494	2.62526	Δgng1 * LL up vs QM9414 * LL	0.00346345
TR_76633	2.62379	Δgng1 * LL up vs QM9414 * LL	0.000838249
TR_122929	2.58505	Δgng1 * LL up vs QM9414 * LL	0.00348206
TR_112478	2.57174	Δgng1 * LL up vs QM9414 * LL	0.000116069
TR_78465	2.57006	Δgng1 * LL up vs QM9414 * LL	3.10681e-06
TR_58602	2.55901	Δgng1 * LL up vs QM9414 * LL	0.000932495
TR_71259	2.54557	Δgng1 * LL up vs QM9414 * LL	0.00677104		similar to triacylglycerol lipase
TR_73643	2.54389	Δgng1 * LL up vs QM9414 * LL	0.0112785	cel61A	endo-1,4-glucanase; CEL61A (EGL4)
TR_78176	2.5388	Δgng1 * LL up vs QM9414 * LL	0.0357379		candidate b-1,3-glucan synthase
TR_77167	2.50286	Δgng1 * LL up vs QM9414 * LL	0.00508401
TR_120931	2.50169	Δgng1 * LL up vs QM9414 * LL	0.00287396
TR_102851	2.49995	Δgng1 * LL up vs QM9414 * LL	0.000367422
TR_105449	2.42227	Δgng1 * LL up vs QM9414 * LL	0.0142862
TR_4430	2.417	Δgng1 * LL up vs QM9414 * LL	3.66089e-05
TR_106171	2.41362	Δgng1 * LL up vs QM9414 * LL	0.0213846
TR_80639	2.38435	Δgng1 * LL up vs QM9414 * LL	0.0043296		Related to yeast FTR1 Iron Permease. Hypothetical iron permease involved in high affinity iron uptake. Transmembrane protein that forms complex with Fet3. Located only 1.5 kb upstream from the tre30893 Fet3 gene model
TR_40618	2.37194	Δgng1 * LL up vs QM9414 * LL	0.000149906
TR_34252	2.30873	Δgng1 * LL up vs QM9414 * LL	0.00212618
TR_68527	2.269	Δgng1 * LL up vs QM9414 * LL	0.000841398		homologous to UVSD of Aspergillus nidulans and UVS-3 of Neurospora crassa; probable regulator of DNA damage response
TR_77288	2.26035	Δgng1 * LL up vs QM9414 * LL	0.00384416
TR_67579	2.25888	Δgng1 * LL up vs QM9414 * LL	0.00853372
TR_71655	2.25184	Δgng1 * LL up vs QM9414 * LL	0.000506177		homologous to sterol delta(24(28))- reductase, an enzyme in the ergosterol biosynthetic pathway
TR_5319	2.23381	Δgng1 * LL up vs QM9414 * LL	0.000327961
TR_55559	2.22715	Δgng1 * LL up vs QM9414 * LL	6.41512e-05
TR_111881	2.18345	Δgng1 * LL up vs QM9414 * LL	0.0223701
TR_111923	2.17351	Δgng1 * LL up vs QM9414 * LL	0.00119579
TR_104320	2.17008	Δgng1 * LL up vs QM9414 * LL	0.00010556
TR_54227	2.16684	Δgng1 * LL up vs QM9414 * LL	0.0160358
TR_119806	2.16655	Δgng1 * LL up vs QM9414 * LL	0.00022801
TR_68990	2.14801	Δgng1 * LL up vs QM9414 * LL	0.0193344
TR_124338	2.14139	Δgng1 * LL up vs QM9414 * LL	0.00259795		contains consensus InterPro domains corresponding to the SIN3 component of the histone deacetylase complex and a PHD zinc finger.
TR_78828	2.138	Δgng1 * LL up vs QM9414 * LL	0.0173464
TR_122455	2.13603	Δgng1 * LL up vs QM9414 * LL	0.00756618
TR_80273	2.13243	Δgng1 * LL up vs QM9414 * LL	0.000246124		Hypthetical phosphatidylinositol polyphosphate phosphatase
TR_110342	2.13193	Δgng1 * LL up vs QM9414 * LL	0.0191336
TR_75385	2.12424	Δgng1 * LL up vs QM9414 * LL	0.0128646
TR_106287	2.12188	Δgng1 * LL up vs QM9414 * LL	5.13265e-05
TR_112034	2.11661	Δgng1 * LL up vs QM9414 * LL	0.00204374
TR_61794	2.11567	Δgng1 * LL up vs QM9414 * LL	0.000107903
TR_82049	2.11452	Δgng1 * LL up vs QM9414 * LL	0.00650007
TR_112609	2.09913	Δgng1 * LL up vs QM9414 * LL	0.000396556
TR_102776	2.08963	Δgng1 * LL up vs QM9414 * LL	0.00539507
TR_123327	2.08529	Δgng1 * LL up vs QM9414 * LL	0.000152939
TR_69303	2.0843	Δgng1 * LL up vs QM9414 * LL	0.00293551
TR_80056	2.08245	Δgng1 * LL up vs QM9414 * LL	0.000893101
TR_45476	2.08188	Δgng1 * LL up vs QM9414 * LL	0.0197105		Hypothetical v-SNARE, sft1, involved in transport of proteins between early and a late Golgi
TR_121647	2.07304	Δgng1 * LL up vs QM9414 * LL	4.49398e-05
TR_45971	2.06968	Δgng1 * LL up vs QM9414 * LL	0.0336394
TR_60337	2.06259	Δgng1 * LL up vs QM9414 * LL	0.01097
TR_124256	2.06089	Δgng1 * LL up vs QM9414 * LL	0.002458		phospholipase-like protein
TR_34197	2.06037	Δgng1 * LL up vs QM9414 * LL	0.000115055
TR_68997	2.04917	Δgng1 * LL up vs QM9414 * LL	0.00425569
TR_69712	2.04759	Δgng1 * LL up vs QM9414 * LL	0.00464123
TR_108775	2.04202	Δgng1 * LL up vs QM9414 * LL	0.0129117		Transcriptional enhancer activators are nuclear proteins that contain a TEA/ATTSdomain, a DNA-binding region of 66-68 amino acids. The TEA/ATTS domain is found in the N-termini of certain gene regulatory proteins, such as the enhancer factor TEF-1, yeast
TR_79606	2.03554	Δgng1 * LL up vs QM9414 * LL	0.00555814
TR_122556	2.03344	Δgng1 * LL up vs QM9414 * LL	0.025819
TR_52956	2.03247	Δgng1 * LL up vs QM9414 * LL	0.000152608
TR_55306	2.03132	Δgng1 * LL up vs QM9414 * LL	0.00420425
TR_56003	2.02366	Δgng1 * LL up vs QM9414 * LL	3.67898e-06
TR_119860	2.01768	Δgng1 * LL up vs QM9414 * LL	0.0124482
TR_69563	2.01545	Δgng1 * LL up vs QM9414 * LL	0.0499181
TR_119816	2.01212	Δgng1 * LL up vs QM9414 * LL	0.0340506
TR_43076	2.0121	Δgng1 * LL up vs QM9414 * LL	0.00681448
TR_121605	2.00361	Δgng1 * LL up vs QM9414 * LL	0.0146785

## Sheet: Δgng1 LL down
Genes at least twofold downregulated in the Δgng1 deletion strain in light compared to the parental strain QM9414 in light
Protein ID	Fold-Change	Fold-Change Description	p-value	Name	Description
TR_58366	-11.8546	Δgng1 * LL down vs QM9414 * LL	0.000108083
TR_70520	-9.12279	Δgng1 * LL down vs QM9414 * LL	1.1298e-06
TR_62693	-8.31514	Δgng1 * LL down vs QM9414 * LL	1.34684e-07		TRE62693, candidate ABC-transporter, related to a-factor exporter Ste6p (26 % identity)
TR_108975	-6.78508	Δgng1 * LL down vs QM9414 * LL	0.0011506
TR_56700	-6.60389	Δgng1 * LL down vs QM9414 * LL	2.75504e-05
TR_123865	-5.81912	Δgng1 * LL down vs QM9414 * LL	5.40137e-07
TR_69957	-5.6056	Δgng1 * LL down vs QM9414 * LL	4.62158e-05		Predicted transporter (major facilitator superfamily) / hypothetical maltose permease
TR_107329	-5.51041	Δgng1 * LL down vs QM9414 * LL	0.000188069
TR_106936	-5.46677	Δgng1 * LL down vs QM9414 * LL	0.000113607
TR_49589	-5.25804	Δgng1 * LL down vs QM9414 * LL	0.00094341
TR_124059	-5.08437	Δgng1 * LL down vs QM9414 * LL	4.24064e-06
TR_105106	-5.0694	Δgng1 * LL down vs QM9414 * LL	7.35602e-07
TR_106516	-5.03285	Δgng1 * LL down vs QM9414 * LL	3.94269e-06
TR_65114	-4.94766	Δgng1 * LL down vs QM9414 * LL	1.14766e-05
TR_108874	-4.9463	Δgng1 * LL down vs QM9414 * LL	0.00307111
TR_120311	-4.90358	Δgng1 * LL down vs QM9414 * LL	0.000201104
TR_41248	-4.89769	Δgng1 * LL down vs QM9414 * LL	4.92589e-06
TR_103127	-4.81183	Δgng1 * LL down vs QM9414 * LL	1.22142e-08
TR_71394	-4.78472	Δgng1 * LL down vs QM9414 * LL	2.32801e-06		candidate b-glycosidase related to b-glucuronidase
TR_67866	-4.77675	Δgng1 * LL down vs QM9414 * LL	0.00091792
TR_108232	-4.70681	Δgng1 * LL down vs QM9414 * LL	0.0305269
TR_105242	-4.68663	Δgng1 * LL down vs QM9414 * LL	9.92448e-05
TR_105336	-4.52162	Δgng1 * LL down vs QM9414 * LL	1.22577e-05
TR_57643	-4.46146	Δgng1 * LL down vs QM9414 * LL	0.000286637
TR_121337	-4.43871	Δgng1 * LL down vs QM9414 * LL	0.000215943
TR_54226	-4.43239	Δgng1 * LL down vs QM9414 * LL	0.000122038
TR_71125	-4.3924	Δgng1 * LL down vs QM9414 * LL	1.8991e-07
TR_66345	-4.35629	Δgng1 * LL down vs QM9414 * LL	5.96672e-05		Mn superoxide dismutase
TR_66753	-4.32882	Δgng1 * LL down vs QM9414 * LL	6.21663e-05
TR_104425	-4.28744	Δgng1 * LL down vs QM9414 * LL	0.0155123
TR_110271	-4.28178	Δgng1 * LL down vs QM9414 * LL	9.43122e-09
TR_73621	-4.27094	Δgng1 * LL down vs QM9414 * LL	0.0378084		candidate polyketide synthase
TR_70608	-4.22448	Δgng1 * LL down vs QM9414 * LL	0.000214959
TR_119857	-4.20328	Δgng1 * LL down vs QM9414 * LL	0.000329828
TR_79598	-4.16409	Δgng1 * LL down vs QM9414 * LL	4.68004e-06
TR_105869	-4.12633	Δgng1 * LL down vs QM9414 * LL	0.000231757		Distantly related to Hypocrea lixii QID3, a putative cell wall protein. Has a C-terminal class II hydrophobin domain.
TR_106475	-4.10336	Δgng1 * LL down vs QM9414 * LL	0.00205945
TR_104458	-4.09418	Δgng1 * LL down vs QM9414 * LL	5.75989e-05
TR_106649	-4.0663	Δgng1 * LL down vs QM9414 * LL	0.00032439
TR_107913	-4.02492	Δgng1 * LL down vs QM9414 * LL	0.000151964
TR_53434	-4.0215	Δgng1 * LL down vs QM9414 * LL	2.5088e-05
TR_68274	-4.00834	Δgng1 * LL down vs QM9414 * LL	0.000546031
TR_78713	-3.99104	Δgng1 * LL down vs QM9414 * LL	1.76478e-05
TR_102773	-3.99017	Δgng1 * LL down vs QM9414 * LL	1.32288e-05
TR_62475	-3.98074	Δgng1 * LL down vs QM9414 * LL	0.000277721
TR_108384	-3.97898	Δgng1 * LL down vs QM9414 * LL	0.0035712
TR_110056	-3.95849	Δgng1 * LL down vs QM9414 * LL	0.00215606
TR_34493	-3.92869	Δgng1 * LL down vs QM9414 * LL	0.00321533	hpp1	a-type peptide pheromone precursor hpp1
TR_106178	-3.92575	Δgng1 * LL down vs QM9414 * LL	0.000561304
TR_109304	-3.91536	Δgng1 * LL down vs QM9414 * LL	0.00237623
TR_70838	-3.89922	Δgng1 * LL down vs QM9414 * LL	0.000755586
TR_58774	-3.89637	Δgng1 * LL down vs QM9414 * LL	1.65147e-06
TR_31134	-3.85512	Δgng1 * LL down vs QM9414 * LL	4.69585e-05		candidate isoprenylcysteine carboxyl methyltransferase, involved in posttranslational modification of CaaX-domain proteins, probably with signaling function
TR_102855	-3.84547	Δgng1 * LL down vs QM9414 * LL	2.92402e-05		Contains a possible InterPro domain corresponding to a putative methyltransferase. Shares significant amino acid sequence identity (E = 0.0) with yeast TRM9 (tRNA carboxylmethyl transferase).
TR_123084	-3.83716	Δgng1 * LL down vs QM9414 * LL	0.0332051		contains dehyrdogenase/reductase domain
TR_103827	-3.81216	Δgng1 * LL down vs QM9414 * LL	0.000703105
TR_122487	-3.81215	Δgng1 * LL down vs QM9414 * LL	0.00121643		distant similarity to a Nectria haemaotcocca putative DNAse, has one predicted transmembrane domain
TR_67778	-3.80558	Δgng1 * LL down vs QM9414 * LL	4.64573e-05
TR_49081	-3.79217	Δgng1 * LL down vs QM9414 * LL	0.000849764		candidate xyloglucanase; EGL6 (CEL74A)
TR_45573	-3.76175	Δgng1 * LL down vs QM9414 * LL	0.00143183		hypothetical G-protein coupled receptor, PTH11 like (implicated in pathogenesis in M. grisea)
TR_62091	-3.75879	Δgng1 * LL down vs QM9414 * LL	0.000260811
TR_110855	-3.73348	Δgng1 * LL down vs QM9414 * LL	0.000252332
TR_69944	-3.7207	Δgng1 * LL down vs QM9414 * LL	6.34263e-05		candidate a-xylosidase
TR_122614	-3.70743	Δgng1 * LL down vs QM9414 * LL	3.07976e-05
TR_109357	-3.68855	Δgng1 * LL down vs QM9414 * LL	2.06739e-05
TR_53025	-3.68448	Δgng1 * LL down vs QM9414 * LL	0.000943013
TR_112396	-3.66494	Δgng1 * LL down vs QM9414 * LL	3.92046e-06
TR_110797	-3.65436	Δgng1 * LL down vs QM9414 * LL	0.000252236
TR_102864	-3.65422	Δgng1 * LL down vs QM9414 * LL	0.000937937		hyoothetical protein
TR_70098	-3.65225	Δgng1 * LL down vs QM9414 * LL	1.30745e-05		COG0531, PotE, Amino acid transporters
TR_74580	-3.63826	Δgng1 * LL down vs QM9414 * LL	7.80105e-07
TR_67678	-3.63461	Δgng1 * LL down vs QM9414 * LL	1.59131e-05		candidate chitinase
TR_71034	-3.62113	Δgng1 * LL down vs QM9414 * LL	0.000111625
TR_108155	-3.60021	Δgng1 * LL down vs QM9414 * LL	0.000304403
TR_55999	-3.59819	Δgng1 * LL down vs QM9414 * LL	7.53627e-06
TR_109560	-3.59549	Δgng1 * LL down vs QM9414 * LL	0.000324251
TR_62333	-3.59341	Δgng1 * LL down vs QM9414 * LL	1.92083e-05
TR_107494	-3.57364	Δgng1 * LL down vs QM9414 * LL	0.000180045
TR_106181	-3.57109	Δgng1 * LL down vs QM9414 * LL	1.93552e-05
TR_53282	-3.56012	Δgng1 * LL down vs QM9414 * LL	0.00196124
TR_102467	-3.55779	Δgng1 * LL down vs QM9414 * LL	0.000102533
TR_67013	-3.55664	Δgng1 * LL down vs QM9414 * LL	2.67621e-06
TR_110078	-3.54599	Δgng1 * LL down vs QM9414 * LL	0.000119232
TR_109367	-3.54206	Δgng1 * LL down vs QM9414 * LL	0.000355905
TR_109934	-3.54134	Δgng1 * LL down vs QM9414 * LL	0.00689947
TR_112328	-3.53755	Δgng1 * LL down vs QM9414 * LL	0.000799634
TR_109910	-3.53645	Δgng1 * LL down vs QM9414 * LL	0.000369344
TR_4941	-3.53086	Δgng1 * LL down vs QM9414 * LL	2.53065e-05
TR_53961	-3.529	Δgng1 * LL down vs QM9414 * LL	0.00270502
TR_35726	-3.52298	Δgng1 * LL down vs QM9414 * LL	5.50527e-06
TR_54789	-3.52093	Δgng1 * LL down vs QM9414 * LL	7.14064e-05
TR_111318	-3.50274	Δgng1 * LL down vs QM9414 * LL	2.87167e-05
TR_3094	-3.48957	Δgng1 * LL down vs QM9414 * LL	0.000655702		candidate b-1,6-glucanase; similar to T. harzianum BGN16.3 (GenBank acc no Q8J0I9)
TR_33029	-3.48778	Δgng1 * LL down vs QM9414 * LL	0.0123193
TR_123431	-3.48776	Δgng1 * LL down vs QM9414 * LL	0.000116419
TR_58672	-3.46553	Δgng1 * LL down vs QM9414 * LL	0.000262269
TR_59763	-3.46199	Δgng1 * LL down vs QM9414 * LL	1.73513e-05
TR_60665	-3.45735	Δgng1 * LL down vs QM9414 * LL	3.07831e-08
TR_59778	-3.45418	Δgng1 * LL down vs QM9414 * LL	7.74121e-09		TRE59778; contains 7 transmembrane domains, putative G-protein coupled receptor, related to A nidulans GprC
TR_69613	-3.4536	Δgng1 * LL down vs QM9414 * LL	1.13628e-07
TR_103147	-3.44914	Δgng1 * LL down vs QM9414 * LL	1.82339e-05
TR_64181	-3.43543	Δgng1 * LL down vs QM9414 * LL	4.18217e-06
TR_65171	-3.43375	Δgng1 * LL down vs QM9414 * LL	3.8352e-05
TR_112518	-3.41516	Δgng1 * LL down vs QM9414 * LL	0.000410169
TR_109075	-3.41286	Δgng1 * LL down vs QM9414 * LL	0.000307802
TR_26187	-3.39396	Δgng1 * LL down vs QM9414 * LL	6.45772e-06
TR_71532	-3.38637	Δgng1 * LL down vs QM9414 * LL	2.8434e-06
TR_103121	-3.38317	Δgng1 * LL down vs QM9414 * LL	5.83228e-08
TR_111170	-3.37564	Δgng1 * LL down vs QM9414 * LL	0.000981123
TR_110894	-3.37467	Δgng1 * LL down vs QM9414 * LL	1.79005e-05		candidate endo-b-1,6-galactanase; similar to T. viride 6GAL (GenBank acc. No. BAC84995)
TR_65583	-3.36921	Δgng1 * LL down vs QM9414 * LL	0.000161566
TR_112147	-3.35395	Δgng1 * LL down vs QM9414 * LL	0.000150474
TR_110456	-3.34517	Δgng1 * LL down vs QM9414 * LL	0.000387308
TR_107386	-3.34097	Δgng1 * LL down vs QM9414 * LL	2.00827e-06
TR_111517	-3.32296	Δgng1 * LL down vs QM9414 * LL	4.23203e-05
TR_69490	-3.31873	Δgng1 * LL down vs QM9414 * LL	3.96997e-05
TR_111742	-3.31744	Δgng1 * LL down vs QM9414 * LL	1.51638e-05
TR_123881	-3.31306	Δgng1 * LL down vs QM9414 * LL	4.84038e-05		N-terminal binuclear Zn cluster-containing/DNA binding domain-containing protein
TR_55681	-3.30979	Δgng1 * LL down vs QM9414 * LL	0.00230782
TR_80240	-3.30523	Δgng1 * LL down vs QM9414 * LL	1.6582e-06	bga1	b-galactosidase (GenBank acc. No. CAD70669) (EC 3.2.1.23)
TR_104556	-3.30399	Δgng1 * LL down vs QM9414 * LL	0.000168239
TR_108802	-3.29848	Δgng1 * LL down vs QM9414 * LL	0.00196739
TR_109237	-3.29463	Δgng1 * LL down vs QM9414 * LL	0.000560604
TR_111955	-3.28766	Δgng1 * LL down vs QM9414 * LL	0.0012716
TR_65085	-3.28323	Δgng1 * LL down vs QM9414 * LL	0.000760142
TR_107146	-3.27842	Δgng1 * LL down vs QM9414 * LL	0.0016223
TR_67751	-3.27174	Δgng1 * LL down vs QM9414 * LL	7.43809e-06
TR_121127	-3.26979	Δgng1 * LL down vs QM9414 * LL	5.34657e-05	bxl1	b-xylosidase BXL1 (GenBank acc. No.CAA93248)
TR_62522	-3.2694	Δgng1 * LL down vs QM9414 * LL	0.000157154
TR_123473	-3.26797	Δgng1 * LL down vs QM9414 * LL	3.40066e-05
TR_105894	-3.26558	Δgng1 * LL down vs QM9414 * LL	0.00326287
TR_5182	-3.26515	Δgng1 * LL down vs QM9414 * LL	1.55813e-06
TR_104368	-3.26481	Δgng1 * LL down vs QM9414 * LL	0.000424193
TR_110323	-3.25672	Δgng1 * LL down vs QM9414 * LL	0.000166747
TR_112030	-3.25119	Δgng1 * LL down vs QM9414 * LL	0.0185625
TR_110987	-3.24744	Δgng1 * LL down vs QM9414 * LL	8.87437e-05
TR_109320	-3.24675	Δgng1 * LL down vs QM9414 * LL	0.000456215
TR_105290	-3.24671	Δgng1 * LL down vs QM9414 * LL	8.36192e-05
TR_63006	-3.24164	Δgng1 * LL down vs QM9414 * LL	1.35779e-06
TR_68705	-3.23802	Δgng1 * LL down vs QM9414 * LL	0.000444719
TR_29993	-3.2244	Δgng1 * LL down vs QM9414 * LL	0.000364427
TR_109359	-3.21154	Δgng1 * LL down vs QM9414 * LL	1.96223e-06
TR_56838	-3.20996	Δgng1 * LL down vs QM9414 * LL	6.0437e-06
TR_60467	-3.20991	Δgng1 * LL down vs QM9414 * LL	0.000559765
TR_56328	-3.20806	Δgng1 * LL down vs QM9414 * LL	0.00168493		distantly related to b-glycosyltransferases
TR_63435	-3.20471	Δgng1 * LL down vs QM9414 * LL	2.63797e-05
TR_103143	-3.2002	Δgng1 * LL down vs QM9414 * LL	0.00126218
TR_112629	-3.19923	Δgng1 * LL down vs QM9414 * LL	0.0252065
TR_67732	-3.1872	Δgng1 * LL down vs QM9414 * LL	3.28287e-06
TR_32639	-3.18716	Δgng1 * LL down vs QM9414 * LL	0.00107212
TR_120229	-3.18193	Δgng1 * LL down vs QM9414 * LL	6.07426e-06		candidate xylanase
TR_121491	-3.17995	Δgng1 * LL down vs QM9414 * LL	0.0419137		candidate a,a-trehalose phosphorylase/synthase
TR_41604	-3.17653	Δgng1 * LL down vs QM9414 * LL	3.41996e-05
TR_123202	-3.17581	Δgng1 * LL down vs QM9414 * LL	0.000675393		Candidate 60s ribosomal protein rla2 (P2) based on homology to similar proteins in other fungi.
TR_110267	-3.1613	Δgng1 * LL down vs QM9414 * LL	2.2026e-05
TR_122998	-3.1607	Δgng1 * LL down vs QM9414 * LL	0.00485214
TR_111094	-3.16034	Δgng1 * LL down vs QM9414 * LL	0.000933932		candidate carbohydrate-binding protein
TR_60638	-3.15373	Δgng1 * LL down vs QM9414 * LL	0.00070302
TR_109244	-3.1518	Δgng1 * LL down vs QM9414 * LL	0.00124112
TR_102780	-3.15073	Δgng1 * LL down vs QM9414 * LL	0.00770323
TR_108383	-3.14911	Δgng1 * LL down vs QM9414 * LL	0.000303255
TR_102386	-3.14721	Δgng1 * LL down vs QM9414 * LL	0.0035055
TR_108460	-3.14716	Δgng1 * LL down vs QM9414 * LL	4.32789e-08
TR_102499	-3.14597	Δgng1 * LL down vs QM9414 * LL	0.000261405
TR_110197	-3.14456	Δgng1 * LL down vs QM9414 * LL	6.41269e-05
TR_58574	-3.14402	Δgng1 * LL down vs QM9414 * LL	0.00293481
TR_82041	-3.14362	Δgng1 * LL down vs QM9414 * LL	0.000493769
TR_23382	-3.14081	Δgng1 * LL down vs QM9414 * LL	0.000689891
TR_3287	-3.1353	Δgng1 * LL down vs QM9414 * LL	0.000488012
TR_76817	-3.13008	Δgng1 * LL down vs QM9414 * LL	6.19007e-05		areA is the major nitrogen regulatory protein. Positively acting regulatory gene of nitrogen metabolite repression
TR_41768	-3.12965	Δgng1 * LL down vs QM9414 * LL	0.000556233
TR_103135	-3.1221	Δgng1 * LL down vs QM9414 * LL	0.00051854
TR_109725	-3.12113	Δgng1 * LL down vs QM9414 * LL	9.0434e-06
TR_105356	-3.11583	Δgng1 * LL down vs QM9414 * LL	3.40993e-07
TR_48080	-3.11504	Δgng1 * LL down vs QM9414 * LL	7.58384e-06
TR_58848	-3.11212	Δgng1 * LL down vs QM9414 * LL	0.00257675
TR_110430	-3.11127	Δgng1 * LL down vs QM9414 * LL	0.000179869
TR_65106	-3.10831	Δgng1 * LL down vs QM9414 * LL	0.000260041		pfam00795, CN_hydrolase
TR_103668	-3.10481	Δgng1 * LL down vs QM9414 * LL	0.00694679
TR_111205	-3.1047	Δgng1 * LL down vs QM9414 * LL	0.00356454
TR_110902	-3.10036	Δgng1 * LL down vs QM9414 * LL	0.00367691
TR_46285	-3.09805	Δgng1 * LL down vs QM9414 * LL	0.025563
TR_76166	-3.0964	Δgng1 * LL down vs QM9414 * LL	9.14634e-05
TR_75247	-3.09534	Δgng1 * LL down vs QM9414 * LL	1.78258e-06
TR_107974	-3.09261	Δgng1 * LL down vs QM9414 * LL	0.000409684		bZIP transcription factor JlbA/IDI-4
TR_63909	-3.09076	Δgng1 * LL down vs QM9414 * LL	2.12458e-07
TR_104168	-3.08756	Δgng1 * LL down vs QM9414 * LL	4.46486e-05
TR_58511	-3.08693	Δgng1 * LL down vs QM9414 * LL	2.75153e-08		pfam00324, AA_permease, Amino acid permease
TR_105027	-3.08605	Δgng1 * LL down vs QM9414 * LL	6.37245e-06
TR_121405	-3.08394	Δgng1 * LL down vs QM9414 * LL	0.000107987		pfam00202, Aminotran_3, Aminotransferase class-III
TR_70949	-3.08278	Δgng1 * LL down vs QM9414 * LL	5.5233e-06		COG0028, IlvB, Thiamine pyrophosphate-requiring enzymes
TR_67509	-3.0779	Δgng1 * LL down vs QM9414 * LL	0.00361643
TR_66437	-3.07758	Δgng1 * LL down vs QM9414 * LL	1.15409e-06
TR_109475	-3.07708	Δgng1 * LL down vs QM9414 * LL	0.000230876
TR_80920	-3.06981	Δgng1 * LL down vs QM9414 * LL	0.000173002		candidate adh1
TR_57101	-3.06858	Δgng1 * LL down vs QM9414 * LL	0.00219922		hypothetical G-protein coupled receptor, PTH11 like (implicated in pathogenesis in M. grisea)
TR_108655	-3.06542	Δgng1 * LL down vs QM9414 * LL	0.0129113
TR_108477	-3.06346	Δgng1 * LL down vs QM9414 * LL	1.04141e-05		candidate oligo-1,6-glucosdiase
TR_82014	-3.0628	Δgng1 * LL down vs QM9414 * LL	0.000187533		pfam01490, Aa_trans, Transmembrane amino acid transporter protein
TR_71245	-3.06268	Δgng1 * LL down vs QM9414 * LL	0.000366805	chi18-1	chitinase, precursor protein, gextracellular, contains chitin binding domain, type 1
TR_54508	-3.05767	Δgng1 * LL down vs QM9414 * LL	9.01002e-05
TR_61462	-3.05685	Δgng1 * LL down vs QM9414 * LL	0.000175514
TR_68925	-3.05433	Δgng1 * LL down vs QM9414 * LL	3.77686e-05
TR_106897	-3.04981	Δgng1 * LL down vs QM9414 * LL	0.000131552
TR_105532	-3.04693	Δgng1 * LL down vs QM9414 * LL	0.00622492
TR_104867	-3.04538	Δgng1 * LL down vs QM9414 * LL	0.000153341
TR_81383	-3.04196	Δgng1 * LL down vs QM9414 * LL	8.10562e-05	grk3	hypothetical G-protein coupled receptor, contains RGS (regulator of G-protein signaling) domain
TR_103774	-3.04073	Δgng1 * LL down vs QM9414 * LL	2.33994e-08
TR_80003	-3.03844	Δgng1 * LL down vs QM9414 * LL	0.00036505		COG0111, SerA, Phosphoglycerate dehydrogenase and related dehydrogenases
TR_109489	-3.02509	Δgng1 * LL down vs QM9414 * LL	1.19693e-05
TR_109117	-3.02493	Δgng1 * LL down vs QM9414 * LL	0.00085933
TR_54239	-3.02177	Δgng1 * LL down vs QM9414 * LL	0.00196764		Hypothetical Multicopper Oxidase. Similar to the brown 2 laccase from Aspergillus fumigatus. N-terminal secretion signal predicted by SignalP
TR_107141	-3.02113	Δgng1 * LL down vs QM9414 * LL	0.00406353
TR_107853	-3.02112	Δgng1 * LL down vs QM9414 * LL	0.000157796
TR_120215	-3.01688	Δgng1 * LL down vs QM9414 * LL	2.01968e-05
TR_69426	-3.00944	Δgng1 * LL down vs QM9414 * LL	1.22209e-05
TR_110329	-3.00924	Δgng1 * LL down vs QM9414 * LL	0.000222879
TR_67707	-3.00803	Δgng1 * LL down vs QM9414 * LL	0.0029631
TR_111204	-3.00688	Δgng1 * LL down vs QM9414 * LL	0.00041969
TR_60418	-3.00354	Δgng1 * LL down vs QM9414 * LL	0.00102248		aldehyde dehydrogenase
TR_59838	-3.00341	Δgng1 * LL down vs QM9414 * LL	4.0578e-08
TR_63868	-3.00036	Δgng1 * LL down vs QM9414 * LL	4.57122e-07
TR_76722	-2.99353	Δgng1 * LL down vs QM9414 * LL	0.000830642		flavohemoglobin
TR_108345	-2.99182	Δgng1 * LL down vs QM9414 * LL	8.99826e-05
TR_106869	-2.99158	Δgng1 * LL down vs QM9414 * LL	0.0233177
TR_105867	-2.99154	Δgng1 * LL down vs QM9414 * LL	7.95041e-05
TR_66592	-2.98566	Δgng1 * LL down vs QM9414 * LL	0.00107921
TR_107502	-2.98529	Δgng1 * LL down vs QM9414 * LL	0.000652043
TR_111121	-2.98464	Δgng1 * LL down vs QM9414 * LL	1.39838e-05
TR_105176	-2.98261	Δgng1 * LL down vs QM9414 * LL	0.00183252
TR_120953	-2.98225	Δgng1 * LL down vs QM9414 * LL	0.0167181
TR_103112	-2.98041	Δgng1 * LL down vs QM9414 * LL	1.20865e-07
TR_104925	-2.96716	Δgng1 * LL down vs QM9414 * LL	0.00194333
TR_58535	-2.96527	Δgng1 * LL down vs QM9414 * LL	1.6581e-05
TR_105363	-2.96415	Δgng1 * LL down vs QM9414 * LL	1.16907e-05
TR_72526	-2.96175	Δgng1 * LL down vs QM9414 * LL	0.000752391		candidate a-glucuronidase GLR1 (GenBand acc.no. CAA92949)
TR_67607	-2.95905	Δgng1 * LL down vs QM9414 * LL	0.000648173
TR_105206	-2.95894	Δgng1 * LL down vs QM9414 * LL	0.000323237
TR_55709	-2.9577	Δgng1 * LL down vs QM9414 * LL	0.00172455
TR_112369	-2.956	Δgng1 * LL down vs QM9414 * LL	5.49376e-06
TR_105984	-2.95325	Δgng1 * LL down vs QM9414 * LL	0.000429385
TR_59402	-2.95317	Δgng1 * LL down vs QM9414 * LL	0.00158764
TR_123256	-2.95243	Δgng1 * LL down vs QM9414 * LL	3.26583e-05
TR_5656	-2.9523	Δgng1 * LL down vs QM9414 * LL	8.75161e-05
TR_110966	-2.95105	Δgng1 * LL down vs QM9414 * LL	0.00817454
TR_6107	-2.9505	Δgng1 * LL down vs QM9414 * LL	3.22904e-07
TR_2343	-2.94455	Δgng1 * LL down vs QM9414 * LL	0.0015771
TR_66228	-2.94294	Δgng1 * LL down vs QM9414 * LL	7.86563e-07
TR_3568	-2.94055	Δgng1 * LL down vs QM9414 * LL	4.06993e-05
TR_122069	-2.93978	Δgng1 * LL down vs QM9414 * LL	8.34573e-06
TR_104335	-2.93967	Δgng1 * LL down vs QM9414 * LL	7.68909e-05
TR_111393	-2.93729	Δgng1 * LL down vs QM9414 * LL	0.000490832
TR_70808	-2.93472	Δgng1 * LL down vs QM9414 * LL	0.00115797
TR_123797	-2.93101	Δgng1 * LL down vs QM9414 * LL	0.000107075
TR_55407	-2.92985	Δgng1 * LL down vs QM9414 * LL	0.0170677
TR_104423	-2.92948	Δgng1 * LL down vs QM9414 * LL	0.000142225
TR_112112	-2.92787	Δgng1 * LL down vs QM9414 * LL	6.70726e-06
TR_104067	-2.92759	Δgng1 * LL down vs QM9414 * LL	0.000222948
TR_112115	-2.92753	Δgng1 * LL down vs QM9414 * LL	1.46519e-05
TR_61858	-2.92735	Δgng1 * LL down vs QM9414 * LL	1.47093e-05
TR_71649	-2.92584	Δgng1 * LL down vs QM9414 * LL	0.00024095		Contains possible InterPro domain motif corresponding to tRNA-dihydrouridine synthase.
TR_104369	-2.92161	Δgng1 * LL down vs QM9414 * LL	0.000103116
TR_110729	-2.91711	Δgng1 * LL down vs QM9414 * LL	0.00183278
TR_103470	-2.9168	Δgng1 * LL down vs QM9414 * LL	7.61738e-05
TR_102999	-2.91622	Δgng1 * LL down vs QM9414 * LL	0.00035467
TR_110891	-2.91515	Δgng1 * LL down vs QM9414 * LL	0.00185348
TR_103060	-2.91423	Δgng1 * LL down vs QM9414 * LL	0.000633358
TR_103186	-2.91358	Δgng1 * LL down vs QM9414 * LL	4.55503e-05
TR_68019	-2.91098	Δgng1 * LL down vs QM9414 * LL	0.000290061
TR_105342	-2.90706	Δgng1 * LL down vs QM9414 * LL	3.70357e-07
TR_24586	-2.90529	Δgng1 * LL down vs QM9414 * LL	0.00015821		candidate non-ribosomal peptide synthetase
TR_103179	-2.89989	Δgng1 * LL down vs QM9414 * LL	0.00119164
TR_4990	-2.8986	Δgng1 * LL down vs QM9414 * LL	0.000342433
TR_66534	-2.89824	Δgng1 * LL down vs QM9414 * LL	1.01171e-05
TR_123946	-2.89076	Δgng1 * LL down vs QM9414 * LL	3.47972e-05		hypothetical dehydrogenase associated with cellulase signal transduction (PMID: 15288024)
TR_105763	-2.88986	Δgng1 * LL down vs QM9414 * LL	0.00263157		Distantly related to C. albicans Rbt5p. Putative cell wall protein.
TR_112390	-2.88916	Δgng1 * LL down vs QM9414 * LL	4.18377e-05
TR_73523	-2.88736	Δgng1 * LL down vs QM9414 * LL	0.000389037		contains two carboxy terminal WCS domains possibly involved in carbohydrate binding. N-terminal contains possible peroxidases and SignalP predicted secretion signal.
TR_112163	-2.88583	Δgng1 * LL down vs QM9414 * LL	2.36813e-07
TR_70400	-2.88374	Δgng1 * LL down vs QM9414 * LL	3.19162e-05
TR_104336	-2.88367	Δgng1 * LL down vs QM9414 * LL	4.6058e-06
TR_109231	-2.88321	Δgng1 * LL down vs QM9414 * LL	1.891e-05
TR_103597	-2.88151	Δgng1 * LL down vs QM9414 * LL	0.00098404
TR_105535	-2.87437	Δgng1 * LL down vs QM9414 * LL	0.00567517
TR_109267	-2.87229	Δgng1 * LL down vs QM9414 * LL	0.00143683
TR_61618	-2.87193	Δgng1 * LL down vs QM9414 * LL	0.000138713
TR_76227	-2.87059	Δgng1 * LL down vs QM9414 * LL	3.02271e-05	cel3E	b-glucosidase (genBank acc. No. AAP57760); CEL3e
TR_42043	-2.86953	Δgng1 * LL down vs QM9414 * LL	4.52213e-07
TR_58115	-2.8691	Δgng1 * LL down vs QM9414 * LL	8.43e-06
TR_122511	-2.86608	Δgng1 * LL down vs QM9414 * LL	0.00701233		candidate endo-1,3(4)-b-glucanase
TR_111958	-2.86576	Δgng1 * LL down vs QM9414 * LL	5.07814e-06
TR_104097	-2.86567	Δgng1 * LL down vs QM9414 * LL	0.0106804
TR_103033	-2.86404	Δgng1 * LL down vs QM9414 * LL	4.84343e-05		distantly related to alginate lyases
TR_59065	-2.86294	Δgng1 * LL down vs QM9414 * LL	0.000853036
TR_105975	-2.86201	Δgng1 * LL down vs QM9414 * LL	6.65139e-05
TR_4454	-2.8572	Δgng1 * LL down vs QM9414 * LL	0.00152139
TR_81049	-2.85383	Δgng1 * LL down vs QM9414 * LL	3.14176e-06		homologous to the ERG4/ERG24 family of sterol reductases
TR_103009	-2.8534	Δgng1 * LL down vs QM9414 * LL	0.0140108
TR_106043	-2.85302	Δgng1 * LL down vs QM9414 * LL	0.000159611
TR_121154	-2.84952	Δgng1 * LL down vs QM9414 * LL	0.00162999		pfam01425, Amidase
TR_104175	-2.84619	Δgng1 * LL down vs QM9414 * LL	4.04062e-06
TR_109276	-2.84475	Δgng1 * LL down vs QM9414 * LL	0.000537381
TR_59197	-2.84151	Δgng1 * LL down vs QM9414 * LL	1.70828e-05
TR_76682	-2.84011	Δgng1 * LL down vs QM9414 * LL	9.754e-05
TR_120357	-2.83795	Δgng1 * LL down vs QM9414 * LL	7.5318e-05
TR_106564	-2.83431	Δgng1 * LL down vs QM9414 * LL	0.000813252
TR_107071	-2.83053	Δgng1 * LL down vs QM9414 * LL	0.000205908
TR_69611	-2.82913	Δgng1 * LL down vs QM9414 * LL	0.00167118
TR_110757	-2.82739	Δgng1 * LL down vs QM9414 * LL	0.000459631
TR_104302	-2.82687	Δgng1 * LL down vs QM9414 * LL	0.000112518
TR_103113	-2.82427	Δgng1 * LL down vs QM9414 * LL	0.00127004
TR_109387	-2.82237	Δgng1 * LL down vs QM9414 * LL	1.73718e-05
TR_109199	-2.81954	Δgng1 * LL down vs QM9414 * LL	0.00729719
TR_109206	-2.81908	Δgng1 * LL down vs QM9414 * LL	7.51743e-07
TR_105379	-2.81668	Δgng1 * LL down vs QM9414 * LL	0.00084133
TR_110457	-2.81566	Δgng1 * LL down vs QM9414 * LL	8.50438e-05
TR_106998	-2.815	Δgng1 * LL down vs QM9414 * LL	5.05702e-05
TR_122506	-2.81334	Δgng1 * LL down vs QM9414 * LL	0.00036538
TR_52222	-2.81205	Δgng1 * LL down vs QM9414 * LL	5.68586e-05
TR_105823	-2.81202	Δgng1 * LL down vs QM9414 * LL	1.50351e-06
TR_105868	-2.81108	Δgng1 * LL down vs QM9414 * LL	0.00308981
TR_108182	-2.80976	Δgng1 * LL down vs QM9414 * LL	0.00398921
TR_108893	-2.8094	Δgng1 * LL down vs QM9414 * LL	7.94389e-06
TR_70339	-2.80939	Δgng1 * LL down vs QM9414 * LL	0.000661832
TR_55782	-2.80808	Δgng1 * LL down vs QM9414 * LL	0.00102794
TR_123260	-2.80704	Δgng1 * LL down vs QM9414 * LL	7.94943e-05
TR_81586	-2.80655	Δgng1 * LL down vs QM9414 * LL	0.0199453
TR_67983	-2.80646	Δgng1 * LL down vs QM9414 * LL	4.26784e-06		related to nuclear migration protein, ami1, of N. crassa
TR_64919	-2.80623	Δgng1 * LL down vs QM9414 * LL	0.000246791
TR_73248	-2.80526	Δgng1 * LL down vs QM9414 * LL	9.99632e-05		candidate b-1,3-exoglucanase
TR_110471	-2.80383	Δgng1 * LL down vs QM9414 * LL	0.00275476
TR_123992	-2.80325	Δgng1 * LL down vs QM9414 * LL	0.00142684		swollenin; N-terminal CBM1 module;identical to CAB92328.1
TR_79396	-2.80305	Δgng1 * LL down vs QM9414 * LL	0.000117728		candidate polysaccharide-forming b-glycosyltransferase; distantly related to animal hyaluronan synthases
TR_105806	-2.80262	Δgng1 * LL down vs QM9414 * LL	5.4779e-06
TR_75470	-2.80149	Δgng1 * LL down vs QM9414 * LL	0.000233655
TR_105553	-2.80142	Δgng1 * LL down vs QM9414 * LL	0.0094031
TR_108729	-2.80034	Δgng1 * LL down vs QM9414 * LL	5.81856e-09
TR_67958	-2.79232	Δgng1 * LL down vs QM9414 * LL	0.0122072
TR_121126	-2.79211	Δgng1 * LL down vs QM9414 * LL	4.81493e-05
TR_103335	-2.78949	Δgng1 * LL down vs QM9414 * LL	0.0121009
TR_76238	-2.78566	Δgng1 * LL down vs QM9414 * LL	0.000966708
TR_49976	-2.78397	Δgng1 * LL down vs QM9414 * LL	0.000130978	cel45A	endoglucanase V EGL5 (CEL45A)
TR_3717	-2.7839	Δgng1 * LL down vs QM9414 * LL	5.2769e-05
TR_68961	-2.78288	Δgng1 * LL down vs QM9414 * LL	2.00564e-05
TR_67964	-2.78247	Δgng1 * LL down vs QM9414 * LL	2.15835e-05
TR_55837	-2.78147	Δgng1 * LL down vs QM9414 * LL	0.00208733
TR_53722	-2.78109	Δgng1 * LL down vs QM9414 * LL	0.000835415
TR_67540	-2.77848	Δgng1 * LL down vs QM9414 * LL	0.000167818
TR_112124	-2.77524	Δgng1 * LL down vs QM9414 * LL	4.31492e-05
TR_107996	-2.77443	Δgng1 * LL down vs QM9414 * LL	1.41476e-05
TR_26160	-2.77109	Δgng1 * LL down vs QM9414 * LL	0.00124137
TR_108046	-2.77056	Δgng1 * LL down vs QM9414 * LL	3.22195e-05
TR_120365	-2.76543	Δgng1 * LL down vs QM9414 * LL	0.00289734		unique basic leucine zipper protein
TR_104064	-2.76461	Δgng1 * LL down vs QM9414 * LL	2.9971e-06
TR_67470	-2.76313	Δgng1 * LL down vs QM9414 * LL	1.64045e-08
TR_104301	-2.76165	Δgng1 * LL down vs QM9414 * LL	7.72777e-05
TR_80091	-2.76022	Δgng1 * LL down vs QM9414 * LL	0.000215196		candidate quinate permease, contains 11 transmembrane domains
TR_63381	-2.76012	Δgng1 * LL down vs QM9414 * LL	0.00516634
TR_112094	-2.75921	Δgng1 * LL down vs QM9414 * LL	8.4229e-05
TR_65229	-2.75859	Δgng1 * LL down vs QM9414 * LL	0.000108925
TR_111451	-2.75395	Δgng1 * LL down vs QM9414 * LL	4.94983e-05
TR_53900	-2.75247	Δgng1 * LL down vs QM9414 * LL	4.76143e-05
TR_107935	-2.75168	Δgng1 * LL down vs QM9414 * LL	0.00339153
TR_112521	-2.74964	Δgng1 * LL down vs QM9414 * LL	0.00231786
TR_105912	-2.74792	Δgng1 * LL down vs QM9414 * LL	2.99554e-05
TR_59508	-2.74788	Δgng1 * LL down vs QM9414 * LL	0.000638302
TR_111405	-2.74777	Δgng1 * LL down vs QM9414 * LL	0.018967
TR_112338	-2.7456	Δgng1 * LL down vs QM9414 * LL	0.00123199
TR_108914	-2.74413	Δgng1 * LL down vs QM9414 * LL	1.40167e-05
TR_5849	-2.74355	Δgng1 * LL down vs QM9414 * LL	0.000336475
TR_103273	-2.74346	Δgng1 * LL down vs QM9414 * LL	1.35524e-05
TR_105408	-2.74267	Δgng1 * LL down vs QM9414 * LL	0.0200015
TR_66598	-2.73767	Δgng1 * LL down vs QM9414 * LL	4.35192e-05
TR_71008	-2.73516	Δgng1 * LL down vs QM9414 * LL	2.59838e-05
TR_109015	-2.72677	Δgng1 * LL down vs QM9414 * LL	2.66212e-06		Contains a possible Interpro domain corresponding to Dihydrouridine synthase, DuS.
TR_107338	-2.72642	Δgng1 * LL down vs QM9414 * LL	0.000239939
TR_59205	-2.72627	Δgng1 * LL down vs QM9414 * LL	3.9386e-06
TR_79813	-2.72536	Δgng1 * LL down vs QM9414 * LL	0.000130695
TR_106512	-2.72108	Δgng1 * LL down vs QM9414 * LL	0.000208067
TR_105979	-2.71627	Δgng1 * LL down vs QM9414 * LL	0.000102974
TR_110174	-2.71383	Δgng1 * LL down vs QM9414 * LL	0.00433105
TR_112665	-2.71381	Δgng1 * LL down vs QM9414 * LL	0.000597278
TR_69066	-2.71185	Δgng1 * LL down vs QM9414 * LL	0.000489538
TR_106868	-2.71135	Δgng1 * LL down vs QM9414 * LL	0.00351415
TR_103177	-2.71117	Δgng1 * LL down vs QM9414 * LL	0.0106013
TR_26163	-2.7062	Δgng1 * LL down vs QM9414 * LL	0.000384024		N-terminal binuclear Zn cluster-containing protein
TR_60931	-2.70271	Δgng1 * LL down vs QM9414 * LL	0.000591261		N-terminal binuclear Zn cluster-containing/DNA binding domain-containing protein
TR_112086	-2.70214	Δgng1 * LL down vs QM9414 * LL	0.000222077
TR_105980	-2.70176	Δgng1 * LL down vs QM9414 * LL	4.02438e-05		These fungal specific transcription factors belong to the Zn(2)- Cys(6) family.
TR_53956	-2.70171	Δgng1 * LL down vs QM9414 * LL	0.000379414
TR_103366	-2.69815	Δgng1 * LL down vs QM9414 * LL	3.16732e-07
TR_65986	-2.69806	Δgng1 * LL down vs QM9414 * LL	3.41759e-07		candidate a-galactosidase
TR_107495	-2.69744	Δgng1 * LL down vs QM9414 * LL	0.0058882
TR_66276	-2.69611	Δgng1 * LL down vs QM9414 * LL	0.00105907
TR_122371	-2.69512	Δgng1 * LL down vs QM9414 * LL	1.87104e-05
TR_27219	-2.69352	Δgng1 * LL down vs QM9414 * LL	0.000501966		candidate a-glycosidase related to a-galactosidase
TR_69868	-2.69184	Δgng1 * LL down vs QM9414 * LL	0.000805577		related to GDP-mannose a-mannosyltransferases;Distant relative
TR_104421	-2.69122	Δgng1 * LL down vs QM9414 * LL	1.21723e-05
TR_109946	-2.68709	Δgng1 * LL down vs QM9414 * LL	0.00825972
TR_5894	-2.68698	Δgng1 * LL down vs QM9414 * LL	4.56802e-05
TR_57575	-2.68434	Δgng1 * LL down vs QM9414 * LL	0.00415286
TR_54622	-2.68362	Δgng1 * LL down vs QM9414 * LL	0.00045254
TR_77481	-2.68133	Δgng1 * LL down vs QM9414 * LL	0.00115323
TR_124330	-2.6791	Δgng1 * LL down vs QM9414 * LL	0.00497222		shares amino acid sequence identity with mitochondrial large ribosomal subunit L49 and contains conserved domain Img2. This family of proteins have been identified as part of the mitochondrial large ribosomal subunit in yeast.
TR_106453	-2.67507	Δgng1 * LL down vs QM9414 * LL	0.00659456
TR_56897	-2.67441	Δgng1 * LL down vs QM9414 * LL	0.000790746
TR_61293	-2.67394	Δgng1 * LL down vs QM9414 * LL	6.85656e-05
TR_77647	-2.67213	Δgng1 * LL down vs QM9414 * LL	0.00230362
TR_104137	-2.67205	Δgng1 * LL down vs QM9414 * LL	0.000559809
TR_111570	-2.67184	Δgng1 * LL down vs QM9414 * LL	3.29006e-05
TR_104461	-2.66933	Δgng1 * LL down vs QM9414 * LL	0.000680364
TR_61839	-2.66516	Δgng1 * LL down vs QM9414 * LL	0.000233168
TR_42953	-2.6643	Δgng1 * LL down vs QM9414 * LL	8.2891e-06
TR_110660	-2.6624	Δgng1 * LL down vs QM9414 * LL	0.000163277
TR_124136	-2.66189	Δgng1 * LL down vs QM9414 * LL	3.95661e-05
TR_27939	-2.66137	Δgng1 * LL down vs QM9414 * LL	0.00132863
TR_121534	-2.6605	Δgng1 * LL down vs QM9414 * LL	0.0343084		COG0028, IlvB, Thiamine pyrophosphate-requiring enzymes
TR_111252	-2.66021	Δgng1 * LL down vs QM9414 * LL	0.00849836
TR_77699	-2.65915	Δgng1 * LL down vs QM9414 * LL	0.0038777
TR_104557	-2.65599	Δgng1 * LL down vs QM9414 * LL	0.000321999
TR_54999	-2.65128	Δgng1 * LL down vs QM9414 * LL	0.00776959
TR_112499	-2.64863	Δgng1 * LL down vs QM9414 * LL	0.00057671
TR_40074	-2.64855	Δgng1 * LL down vs QM9414 * LL	0.00161528
TR_120877	-2.64456	Δgng1 * LL down vs QM9414 * LL	0.000807074
TR_112440	-2.64393	Δgng1 * LL down vs QM9414 * LL	0.00256643
TR_105393	-2.64284	Δgng1 * LL down vs QM9414 * LL	0.0330493
TR_107844	-2.64081	Δgng1 * LL down vs QM9414 * LL	0.000380017
TR_72627	-2.63777	Δgng1 * LL down vs QM9414 * LL	8.426e-05		hypothetical G-protein coupled receptor protein, family 2, secretin like, possibly involved in signal transduction, related to N. crassa NCU00786
TR_56418	-2.63713	Δgng1 * LL down vs QM9414 * LL	0.0001481		candidate b-1,3-exoglucanase
TR_112281	-2.637	Δgng1 * LL down vs QM9414 * LL	0.000910351
TR_54395	-2.63649	Δgng1 * LL down vs QM9414 * LL	1.373e-05	rgs1	regulator of G-protein signaling related to Aspergillus nidulans FlbA, involved in virulence, conidiation and hydrophobin synthesis, regulates desensitization to alpha factor in S. cerevisiae
TR_4682	-2.63615	Δgng1 * LL down vs QM9414 * LL	0.00204729
TR_109321	-2.63499	Δgng1 * LL down vs QM9414 * LL	0.000213696
TR_104533	-2.63425	Δgng1 * LL down vs QM9414 * LL	7.8575e-05
TR_41663	-2.63171	Δgng1 * LL down vs QM9414 * LL	0.0116178
TR_104050	-2.63134	Δgng1 * LL down vs QM9414 * LL	0.00153429
TR_27422	-2.6307	Δgng1 * LL down vs QM9414 * LL	9.69059e-05
TR_65040	-2.62886	Δgng1 * LL down vs QM9414 * LL	3.61221e-06
TR_43397	-2.62564	Δgng1 * LL down vs QM9414 * LL	6.89077e-05
TR_103162	-2.62386	Δgng1 * LL down vs QM9414 * LL	0.00471628
TR_110238	-2.62303	Δgng1 * LL down vs QM9414 * LL	0.00543932
TR_108145	-2.62163	Δgng1 * LL down vs QM9414 * LL	0.0183202
TR_5345	-2.62149	Δgng1 * LL down vs QM9414 * LL	0.000245251
TR_80741	-2.6214	Δgng1 * LL down vs QM9414 * LL	1.56438e-05
TR_53267	-2.61966	Δgng1 * LL down vs QM9414 * LL	3.5136e-06
TR_123186	-2.61963	Δgng1 * LL down vs QM9414 * LL	0.000130963
TR_112660	-2.61514	Δgng1 * LL down vs QM9414 * LL	9.64738e-06
TR_53238	-2.61163	Δgng1 * LL down vs QM9414 * LL	0.000347401		TRE456, hypothetical G-protein coupled receptor, family 2, secretin like, related to Magnaporthe grisea MG00532 (GPCR with homology to rat growth hormone releasing factor)
TR_70855	-2.61087	Δgng1 * LL down vs QM9414 * LL	0.000114721
TR_103394	-2.60966	Δgng1 * LL down vs QM9414 * LL	9.89691e-05
TR_108143	-2.60758	Δgng1 * LL down vs QM9414 * LL	0.0091266
TR_59014	-2.60401	Δgng1 * LL down vs QM9414 * LL	0.00483655
TR_55252	-2.60329	Δgng1 * LL down vs QM9414 * LL	4.35785e-05
TR_73024	-2.60321	Δgng1 * LL down vs QM9414 * LL	0.00128284		hypothetical protein
TR_112392	-2.60266	Δgng1 * LL down vs QM9414 * LL	3.6507e-05		candidate xylanase
TR_106604	-2.60258	Δgng1 * LL down vs QM9414 * LL	0.00204583
TR_69537	-2.60162	Δgng1 * LL down vs QM9414 * LL	0.0004408
TR_70912	-2.60141	Δgng1 * LL down vs QM9414 * LL	0.00246875
TR_104372	-2.60081	Δgng1 * LL down vs QM9414 * LL	0.00150185
TR_108199	-2.59856	Δgng1 * LL down vs QM9414 * LL	5.24677e-09
TR_62462	-2.59593	Δgng1 * LL down vs QM9414 * LL	2.27494e-05		hypothetical G-protein coupled receptor, PTH11 like (implicated in pathogenesis in M. grisea)
TR_108832	-2.59311	Δgng1 * LL down vs QM9414 * LL	0.00187091
TR_68662	-2.58799	Δgng1 * LL down vs QM9414 * LL	0.000149179
TR_104272	-2.58668	Δgng1 * LL down vs QM9414 * LL	0.0109609
TR_108005	-2.58635	Δgng1 * LL down vs QM9414 * LL	2.85784e-05
TR_107003	-2.58559	Δgng1 * LL down vs QM9414 * LL	0.00421334
TR_120362	-2.58439	Δgng1 * LL down vs QM9414 * LL	0.000622257
TR_68988	-2.58002	Δgng1 * LL down vs QM9414 * LL	0.000547724
TR_62975	-2.57926	Δgng1 * LL down vs QM9414 * LL	5.54134e-08
TR_107674	-2.57782	Δgng1 * LL down vs QM9414 * LL	0.0449572
TR_102562	-2.57669	Δgng1 * LL down vs QM9414 * LL	0.0101997
TR_65055	-2.57635	Δgng1 * LL down vs QM9414 * LL	0.0136262
TR_103174	-2.57488	Δgng1 * LL down vs QM9414 * LL	7.29852e-05
TR_61278	-2.57462	Δgng1 * LL down vs QM9414 * LL	0.00844969
TR_3434	-2.57459	Δgng1 * LL down vs QM9414 * LL	3.0266e-05
TR_57864	-2.574	Δgng1 * LL down vs QM9414 * LL	0.00035254
TR_108852	-2.57335	Δgng1 * LL down vs QM9414 * LL	0.000446604
TR_120008	-2.57282	Δgng1 * LL down vs QM9414 * LL	1.80958e-05		GMC oxidoreductase
TR_109379	-2.5728	Δgng1 * LL down vs QM9414 * LL	0.000374415
TR_65771	-2.57162	Δgng1 * LL down vs QM9414 * LL	7.66676e-07
TR_63756	-2.56876	Δgng1 * LL down vs QM9414 * LL	0.000834583
TR_67588	-2.56852	Δgng1 * LL down vs QM9414 * LL	0.000315418
TR_5308	-2.56721	Δgng1 * LL down vs QM9414 * LL	0.00014647
TR_103064	-2.56518	Δgng1 * LL down vs QM9414 * LL	0.000473657		containing WD40 repeats
TR_106236	-2.56339	Δgng1 * LL down vs QM9414 * LL	0.00851509
TR_112563	-2.56338	Δgng1 * LL down vs QM9414 * LL	0.0012252
TR_106154	-2.56065	Δgng1 * LL down vs QM9414 * LL	0.000533134
TR_65499	-2.5606	Δgng1 * LL down vs QM9414 * LL	0.000124284
TR_38876	-2.55746	Δgng1 * LL down vs QM9414 * LL	0.000593344
TR_70355	-2.55742	Δgng1 * LL down vs QM9414 * LL	0.00571678
TR_107207	-2.55571	Δgng1 * LL down vs QM9414 * LL	0.000527245
TR_34353	-2.55445	Δgng1 * LL down vs QM9414 * LL	0.00207889
TR_64906	-2.55372	Δgng1 * LL down vs QM9414 * LL	0.000376283		candidate b-1,6-glucanase; similar to T. harzianum B16-2 (GenBank acc. No. CAA55789) and T. virens BGN3 (AAL84696)
TR_112028	-2.55247	Δgng1 * LL down vs QM9414 * LL	2.7819e-05		terpene synthase
TR_107335	-2.552	Δgng1 * LL down vs QM9414 * LL	6.81404e-06		contains a possible Interpro motif corresponding to ribosomal protein L10.
TR_105843	-2.54906	Δgng1 * LL down vs QM9414 * LL	2.49146e-05
TR_108341	-2.54701	Δgng1 * LL down vs QM9414 * LL	0.0207063
TR_110035	-2.54479	Δgng1 * LL down vs QM9414 * LL	0.000424683
TR_106720	-2.54383	Δgng1 * LL down vs QM9414 * LL	1.27422e-05		N-terminal binuclear Zn cluster-containing/DNA binding domain-containing protein
TR_60585	-2.54066	Δgng1 * LL down vs QM9414 * LL	0.000175748
TR_123278	-2.53992	Δgng1 * LL down vs QM9414 * LL	0.000525873
TR_106371	-2.53963	Δgng1 * LL down vs QM9414 * LL	8.26184e-05
TR_5247	-2.53918	Δgng1 * LL down vs QM9414 * LL	0.00277876		homologous to O6-methylguanine alkyltransferase
TR_109967	-2.53896	Δgng1 * LL down vs QM9414 * LL	0.00235265
TR_2250	-2.53822	Δgng1 * LL down vs QM9414 * LL	5.1742e-05
TR_110665	-2.53466	Δgng1 * LL down vs QM9414 * LL	0.000553717
TR_28185	-2.53392	Δgng1 * LL down vs QM9414 * LL	0.00555275
TR_124222	-2.5338	Δgng1 * LL down vs QM9414 * LL	0.00475571		candidate CaaX-protease, related to E. nidulans rce1, involved in signal transduction
TR_58639	-2.53314	Δgng1 * LL down vs QM9414 * LL	0.000193004
TR_76696	-2.53265	Δgng1 * LL down vs QM9414 * LL	2.69747e-05
TR_61298	-2.53155	Δgng1 * LL down vs QM9414 * LL	0.00019291
TR_109282	-2.53121	Δgng1 * LL down vs QM9414 * LL	4.43652e-05
TR_65037	-2.53022	Δgng1 * LL down vs QM9414 * LL	0.000560349
TR_122736	-2.53013	Δgng1 * LL down vs QM9414 * LL	0.00189916		High scoring match to TBP_aldolase_IIB
TR_111250	-2.52623	Δgng1 * LL down vs QM9414 * LL	0.0048021
TR_108604	-2.52598	Δgng1 * LL down vs QM9414 * LL	0.000219738
TR_65711	-2.52582	Δgng1 * LL down vs QM9414 * LL	3.11458e-07
TR_69650	-2.52491	Δgng1 * LL down vs QM9414 * LL	0.000302724		containing FAD-binding domain and SignalP-predicted secretion signal. Similar to tre36816 and tre34100.
TR_62556	-2.52182	Δgng1 * LL down vs QM9414 * LL	5.52392e-05
TR_29713	-2.51991	Δgng1 * LL down vs QM9414 * LL	1.51161e-06
TR_69064	-2.51829	Δgng1 * LL down vs QM9414 * LL	3.10856e-05
TR_46816	-2.51819	Δgng1 * LL down vs QM9414 * LL	0.000241087	cel3D	b-glucosidase (GenBank acc. No. AAP57759)
TR_55723	-2.51587	Δgng1 * LL down vs QM9414 * LL	0.000482238		hypothetical PotE
TR_57555	-2.5146	Δgng1 * LL down vs QM9414 * LL	8.11544e-08
TR_102820	-2.51446	Δgng1 * LL down vs QM9414 * LL	3.05608e-05		Putative multicopper oxidase with ferroxidase activity. Involved in high affinity iron transport. Similar to Fet3 yeast ferroxidase. Contains conserved catalytic residues. N-terminal secretion signal predicted by SignalP and C-terminal transmembrane domai
TR_78340	-2.51298	Δgng1 * LL down vs QM9414 * LL	0.00983831
TR_120228	-2.51174	Δgng1 * LL down vs QM9414 * LL	2.43133e-06
TR_70092	-2.5105	Δgng1 * LL down vs QM9414 * LL	0.00115773
TR_22453	-2.51032	Δgng1 * LL down vs QM9414 * LL	0.00913185
TR_107745	-2.50993	Δgng1 * LL down vs QM9414 * LL	4.04998e-06
TR_58698	-2.50481	Δgng1 * LL down vs QM9414 * LL	0.000103597		42-123aa pfam05922, Subtilisin_N, Subtilisin N-terminal Region; 149-399aa pfam00082, Peptidase_S8, Subtilase family
TR_104103	-2.50479	Δgng1 * LL down vs QM9414 * LL	0.00361671
TR_103049	-2.50465	Δgng1 * LL down vs QM9414 * LL	5.46211e-05		candidate a-glycosidase related to exo-polygalacturonase
TR_110026	-2.50344	Δgng1 * LL down vs QM9414 * LL	1.8569e-05
TR_119859	-2.50319	Δgng1 * LL down vs QM9414 * LL	0.00340178	chi18-13	chitinase; fungal subgroup B chitinase
TR_60591	-2.50252	Δgng1 * LL down vs QM9414 * LL	0.000568882
TR_105237	-2.50247	Δgng1 * LL down vs QM9414 * LL	0.000154276
TR_4114	-2.5017	Δgng1 * LL down vs QM9414 * LL	1.21974e-07
TR_106129	-2.50061	Δgng1 * LL down vs QM9414 * LL	0.00127596
TR_64951	-2.50009	Δgng1 * LL down vs QM9414 * LL	0.00114206		similar to oxidoreductase
TR_112560	-2.50004	Δgng1 * LL down vs QM9414 * LL	9.90636e-05
TR_106812	-2.49908	Δgng1 * LL down vs QM9414 * LL	0.000135701
TR_55274	-2.49019	Δgng1 * LL down vs QM9414 * LL	0.0178202
TR_43286	-2.4899	Δgng1 * LL down vs QM9414 * LL	1.07539e-06
TR_104117	-2.48988	Δgng1 * LL down vs QM9414 * LL	5.32577e-06
TR_65116	-2.48919	Δgng1 * LL down vs QM9414 * LL	0.000554908		candidate polyketide synthase
TR_73101	-2.48867	Δgng1 * LL down vs QM9414 * LL	2.67487e-06		candidate b-glycosidase distantly related to b-1,3-1,4-glucanase
TR_67717	-2.48821	Δgng1 * LL down vs QM9414 * LL	1.17881e-05
TR_32402	-2.48538	Δgng1 * LL down vs QM9414 * LL	3.18227e-05
TR_2517	-2.48366	Δgng1 * LL down vs QM9414 * LL	0.000106577
TR_109284	-2.48305	Δgng1 * LL down vs QM9414 * LL	0.00533246
TR_56499	-2.48131	Δgng1 * LL down vs QM9414 * LL	6.68939e-05
TR_64601	-2.47844	Δgng1 * LL down vs QM9414 * LL	5.55326e-06
TR_2211	-2.47813	Δgng1 * LL down vs QM9414 * LL	1.44488e-05		formaldehyde transketolase
TR_72183	-2.47537	Δgng1 * LL down vs QM9414 * LL	0.000121616		Cyanovirin-N domain
TR_104435	-2.47461	Δgng1 * LL down vs QM9414 * LL	0.0143232
TR_64937	-2.47301	Δgng1 * LL down vs QM9414 * LL	0.00214695
TR_69769	-2.47169	Δgng1 * LL down vs QM9414 * LL	9.03003e-05
TR_110281	-2.4714	Δgng1 * LL down vs QM9414 * LL	0.00202388
TR_68207	-2.47059	Δgng1 * LL down vs QM9414 * LL	0.0138903
TR_105444	-2.46994	Δgng1 * LL down vs QM9414 * LL	0.000318798
TR_123475	-2.46923	Δgng1 * LL down vs QM9414 * LL	0.000106375		Putative cell wall Thr-rich mannoprotein. Distantly related to S. cerevisiae Dan4p.
TR_121638	-2.46913	Δgng1 * LL down vs QM9414 * LL	6.8619e-05
TR_109883	-2.46887	Δgng1 * LL down vs QM9414 * LL	0.00254236
TR_67929	-2.46723	Δgng1 * LL down vs QM9414 * LL	0.00828446
TR_70998	-2.46519	Δgng1 * LL down vs QM9414 * LL	0.000847067		COG0531, PotE, Amino acid transporters
TR_82241	-2.46359	Δgng1 * LL down vs QM9414 * LL	9.76183e-05		protein containing a N-terminal binuclear Zn cluster and a DNA binding domain
TR_69179	-2.46336	Δgng1 * LL down vs QM9414 * LL	5.51986e-06
TR_41325	-2.4615	Δgng1 * LL down vs QM9414 * LL	0.000508603
TR_66726	-2.46136	Δgng1 * LL down vs QM9414 * LL	0.00151159
TR_64330	-2.46083	Δgng1 * LL down vs QM9414 * LL	0.000376328
TR_76250	-2.45954	Δgng1 * LL down vs QM9414 * LL	0.000266409
TR_110733	-2.45757	Δgng1 * LL down vs QM9414 * LL	0.00010914
TR_66935	-2.45642	Δgng1 * LL down vs QM9414 * LL	5.34499e-05		similar to phosphatidylserine decarboxylase
TR_104179	-2.45631	Δgng1 * LL down vs QM9414 * LL	0.000387939
TR_52505	-2.45386	Δgng1 * LL down vs QM9414 * LL	0.00159766
TR_108251	-2.4528	Δgng1 * LL down vs QM9414 * LL	0.00373428
TR_111304	-2.4527	Δgng1 * LL down vs QM9414 * LL	0.00169633
TR_123086	-2.45253	Δgng1 * LL down vs QM9414 * LL	0.00682268
TR_110749	-2.45252	Δgng1 * LL down vs QM9414 * LL	5.33642e-05
TR_110315	-2.45238	Δgng1 * LL down vs QM9414 * LL	5.19848e-05
TR_66819	-2.44949	Δgng1 * LL down vs QM9414 * LL	0.000345427		COG0833, LysP, Amino acid transporters
TR_63967	-2.44852	Δgng1 * LL down vs QM9414 * LL	1.17295e-06
TR_105465	-2.44778	Δgng1 * LL down vs QM9414 * LL	0.00824143
TR_59830	-2.44757	Δgng1 * LL down vs QM9414 * LL	0.000882054
TR_76374	-2.44709	Δgng1 * LL down vs QM9414 * LL	0.0162929
TR_66016	-2.44701	Δgng1 * LL down vs QM9414 * LL	4.96871e-06
TR_70204	-2.44691	Δgng1 * LL down vs QM9414 * LL	0.00300448
TR_109908	-2.44262	Δgng1 * LL down vs QM9414 * LL	0.000565047
TR_109677	-2.44172	Δgng1 * LL down vs QM9414 * LL	0.000210147
TR_49048	-2.44157	Δgng1 * LL down vs QM9414 * LL	0.00143417
TR_107217	-2.44143	Δgng1 * LL down vs QM9414 * LL	0.0071439
TR_68336	-2.44095	Δgng1 * LL down vs QM9414 * LL	0.000229042
TR_103778	-2.44058	Δgng1 * LL down vs QM9414 * LL	0.000290269
TR_112399	-2.44031	Δgng1 * LL down vs QM9414 * LL	1.6444e-05
TR_110773	-2.4345	Δgng1 * LL down vs QM9414 * LL	0.00230524
TR_3739	-2.43333	Δgng1 * LL down vs QM9414 * LL	0.000239534		candidate b-xylosidase
TR_105798	-2.43309	Δgng1 * LL down vs QM9414 * LL	2.71365e-05		Putative transporter, possibly part of secondary metabolite cluster that contains PKS (tre33804) and PKS-NRPS hybrid (tre14836) genes
TR_4171	-2.43274	Δgng1 * LL down vs QM9414 * LL	0.000813693		TRE4171, hypothetical calcium transporter
TR_70639	-2.43209	Δgng1 * LL down vs QM9414 * LL	0.00376261
TR_64372	-2.43107	Δgng1 * LL down vs QM9414 * LL	3.58018e-05
TR_60419	-2.43105	Δgng1 * LL down vs QM9414 * LL	0.00238517
TR_104716	-2.43102	Δgng1 * LL down vs QM9414 * LL	0.000101569
TR_110220	-2.42663	Δgng1 * LL down vs QM9414 * LL	0.0103185
TR_56587	-2.42528	Δgng1 * LL down vs QM9414 * LL	0.00134972
TR_110444	-2.4198	Δgng1 * LL down vs QM9414 * LL	0.00246627		homology to Aspergillus fumigatus Noc3p, probably involved in nuclear export of pre-ribosomes
TR_106537	-2.41949	Δgng1 * LL down vs QM9414 * LL	0.00545333
TR_102735	-2.41895	Δgng1 * LL down vs QM9414 * LL	1.9041e-05		containing conserved COOH terminal WSC domain possibly involved in carbohydrated binding.
TR_110096	-2.4187	Δgng1 * LL down vs QM9414 * LL	0.000143253
TR_105804	-2.41754	Δgng1 * LL down vs QM9414 * LL	0.000168929		candidate polyketide synthase
TR_60825	-2.41603	Δgng1 * LL down vs QM9414 * LL	0.00114094
TR_66789	-2.4151	Δgng1 * LL down vs QM9414 * LL	0.000224025		candidate b-glycosidase related to chitosanase
TR_109679	-2.41499	Δgng1 * LL down vs QM9414 * LL	9.26967e-05
TR_102887	-2.41446	Δgng1 * LL down vs QM9414 * LL	0.00384711
TR_59759	-2.41367	Δgng1 * LL down vs QM9414 * LL	0.000264193
TR_105454	-2.41346	Δgng1 * LL down vs QM9414 * LL	0.00285969
TR_59746	-2.41229	Δgng1 * LL down vs QM9414 * LL	0.00815224		oxaloacetase-like protein
TR_107168	-2.41166	Δgng1 * LL down vs QM9414 * LL	0.00423236
TR_54129	-2.41112	Δgng1 * LL down vs QM9414 * LL	0.00130738
TR_49112	-2.4107	Δgng1 * LL down vs QM9414 * LL	0.000205356		COG0001, HemL, Glutamate-1-semialdehyde aminotransferase
TR_80578	-2.41055	Δgng1 * LL down vs QM9414 * LL	0.0159676
TR_70932	-2.40952	Δgng1 * LL down vs QM9414 * LL	4.39021e-05
TR_59322	-2.4078	Δgng1 * LL down vs QM9414 * LL	0.000159957
TR_54962	-2.40651	Δgng1 * LL down vs QM9414 * LL	0.000278249		Related to yeast FTR1 Iron Permease. Hypothetical iron permease involved in high affinity iron uptake. Transmembrane protein that forms complex with Fet3.
TR_59364	-2.40527	Δgng1 * LL down vs QM9414 * LL	0.000291843
TR_73134	-2.4037	Δgng1 * LL down vs QM9414 * LL	0.000420522		candidate trehalose-6-phosphate synthase
TR_106660	-2.40192	Δgng1 * LL down vs QM9414 * LL	0.00102386
TR_54991	-2.40113	Δgng1 * LL down vs QM9414 * LL	0.0007441
TR_119530	-2.40067	Δgng1 * LL down vs QM9414 * LL	3.20542e-06		Contains a possible Interpro domain corresponding to RNA polymerase III RPC4.
TR_53526	-2.40006	Δgng1 * LL down vs QM9414 * LL	1.85248e-05
TR_51375	-2.39958	Δgng1 * LL down vs QM9414 * LL	0.0208856
TR_71192	-2.39751	Δgng1 * LL down vs QM9414 * LL	0.00171086
TR_122096	-2.39731	Δgng1 * LL down vs QM9414 * LL	0.00432972
TR_109909	-2.39723	Δgng1 * LL down vs QM9414 * LL	0.0145886
TR_106661	-2.39614	Δgng1 * LL down vs QM9414 * LL	9.52241e-05
TR_54790	-2.39492	Δgng1 * LL down vs QM9414 * LL	0.00340998
TR_109300	-2.39343	Δgng1 * LL down vs QM9414 * LL	0.00282298
TR_69926	-2.39319	Δgng1 * LL down vs QM9414 * LL	2.41597e-06		distantly related to glycosyltransferases, Glycosyltransferases not yet assigned to a family
TR_105279	-2.39313	Δgng1 * LL down vs QM9414 * LL	1.6279e-05
TR_46446	-2.39297	Δgng1 * LL down vs QM9414 * LL	5.31391e-07
TR_112535	-2.39266	Δgng1 * LL down vs QM9414 * LL	0.000839133
TR_106654	-2.39253	Δgng1 * LL down vs QM9414 * LL	0.000225702		This domain is found in a number of fungal transcription factors including transcriptional activator xlnR, yeast regulatory protein GAL4, and other transcription proteins regulating a variety of cellular and metabolic processes.
TR_82321	-2.3919	Δgng1 * LL down vs QM9414 * LL	0.00910734
TR_69816	-2.39173	Δgng1 * LL down vs QM9414 * LL	0.00180801
TR_104171	-2.38922	Δgng1 * LL down vs QM9414 * LL	1.37271e-06
TR_122820	-2.38811	Δgng1 * LL down vs QM9414 * LL	0.000127826		COG0436
TR_66679	-2.38628	Δgng1 * LL down vs QM9414 * LL	0.00827272
TR_4774	-2.38505	Δgng1 * LL down vs QM9414 * LL	0.00153071
TR_106445	-2.38409	Δgng1 * LL down vs QM9414 * LL	0.00493371
TR_104394	-2.38398	Δgng1 * LL down vs QM9414 * LL	0.00224005
TR_21663	-2.38386	Δgng1 * LL down vs QM9414 * LL	6.63185e-05		cd02651, nuc_hydro_IU_UC_XIUA
TR_106138	-2.38114	Δgng1 * LL down vs QM9414 * LL	0.000223865
TR_54502	-2.38034	Δgng1 * LL down vs QM9414 * LL	0.00140781
TR_56559	-2.37954	Δgng1 * LL down vs QM9414 * LL	0.000667598
TR_70500	-2.3794	Δgng1 * LL down vs QM9414 * LL	6.6641e-07
TR_121594	-2.37844	Δgng1 * LL down vs QM9414 * LL	0.000253565
TR_58479	-2.37826	Δgng1 * LL down vs QM9414 * LL	0.000194503
TR_121417	-2.37806	Δgng1 * LL down vs QM9414 * LL	0.00090514
TR_69928	-2.37758	Δgng1 * LL down vs QM9414 * LL	0.00012947
TR_59827	-2.37575	Δgng1 * LL down vs QM9414 * LL	0.00859221
TR_105383	-2.37509	Δgng1 * LL down vs QM9414 * LL	0.00161083
TR_106624	-2.37494	Δgng1 * LL down vs QM9414 * LL	0.033533
TR_65736	-2.37477	Δgng1 * LL down vs QM9414 * LL	0.000270388
TR_60739	-2.37445	Δgng1 * LL down vs QM9414 * LL	6.66559e-06
TR_105613	-2.37356	Δgng1 * LL down vs QM9414 * LL	1.13804e-05
TR_105155	-2.37349	Δgng1 * LL down vs QM9414 * LL	0.00294264
TR_112524	-2.37217	Δgng1 * LL down vs QM9414 * LL	0.000364145		N-terminal binuclear Zn cluster-containing/DNA binding domain-containing protein
TR_68466	-2.3718	Δgng1 * LL down vs QM9414 * LL	0.000341269		Putative paralogue of a hypothetical glycerone kinase
TR_102830	-2.37147	Δgng1 * LL down vs QM9414 * LL	0.000585824
TR_6103	-2.3711	Δgng1 * LL down vs QM9414 * LL	0.0126776
TR_108585	-2.36949	Δgng1 * LL down vs QM9414 * LL	4.36084e-06
TR_76218	-2.3652	Δgng1 * LL down vs QM9414 * LL	0.00385047
TR_112371	-2.36455	Δgng1 * LL down vs QM9414 * LL	9.71707e-06
TR_103176	-2.3641	Δgng1 * LL down vs QM9414 * LL	0.00489528
TR_110731	-2.3637	Δgng1 * LL down vs QM9414 * LL	5.54652e-05
TR_67600	-2.36368	Δgng1 * LL down vs QM9414 * LL	3.10845e-06
TR_5612	-2.36343	Δgng1 * LL down vs QM9414 * LL	8.1196e-06
TR_70201	-2.36287	Δgng1 * LL down vs QM9414 * LL	4.47045e-07
TR_29439	-2.3624	Δgng1 * LL down vs QM9414 * LL	2.03716e-05
TR_111890	-2.36039	Δgng1 * LL down vs QM9414 * LL	0.0195178
TR_59053	-2.35732	Δgng1 * LL down vs QM9414 * LL	0.000804317		cd00443, ADA_AMPD, Adenosine/AMP deaminase
TR_108024	-2.35564	Δgng1 * LL down vs QM9414 * LL	9.89812e-05
TR_106960	-2.35496	Δgng1 * LL down vs QM9414 * LL	0.000169114
TR_108317	-2.35469	Δgng1 * LL down vs QM9414 * LL	0.000942898
TR_3662	-2.35382	Δgng1 * LL down vs QM9414 * LL	2.3446e-06
TR_70921	-2.35197	Δgng1 * LL down vs QM9414 * LL	0.0119599
TR_46819	-2.35187	Δgng1 * LL down vs QM9414 * LL	0.000446039
TR_31041	-2.35116	Δgng1 * LL down vs QM9414 * LL	3.64221e-06
TR_72072	-2.34926	Δgng1 * LL down vs QM9414 * LL	0.000416352		candidate esterase
TR_53872	-2.34916	Δgng1 * LL down vs QM9414 * LL	0.000266932		pfam00920, ILVD_EDD, Dehydratase family
TR_121439	-2.34827	Δgng1 * LL down vs QM9414 * LL	0.00176106
TR_56278	-2.34782	Δgng1 * LL down vs QM9414 * LL	0.0019348
TR_64312	-2.34725	Δgng1 * LL down vs QM9414 * LL	3.97138e-05
TR_105524	-2.34707	Δgng1 * LL down vs QM9414 * LL	0.00176365
TR_63397	-2.34626	Δgng1 * LL down vs QM9414 * LL	0.000211304
TR_67546	-2.34237	Δgng1 * LL down vs QM9414 * LL	0.00228262
TR_120864	-2.34236	Δgng1 * LL down vs QM9414 * LL	0.00116822		Possible homologue of S. cerevisiae DIP2, encoding a nucleolar protein, specifically associated with the U3 snoRNA of the SSU processome.
TR_120371	-2.34017	Δgng1 * LL down vs QM9414 * LL	0.000854997		Bacterial type catalase
TR_82626	-2.34016	Δgng1 * LL down vs QM9414 * LL	0.00295686
TR_73023	-2.3398	Δgng1 * LL down vs QM9414 * LL	0.000693215		hypothetical protein
TR_121608	-2.33969	Δgng1 * LL down vs QM9414 * LL	9.86776e-06
TR_22798	-2.33915	Δgng1 * LL down vs QM9414 * LL	0.000456814		homologous to Erg19p of Saccharomyces cerevisiae, a mevalonate pyrophosphate decarboxylase in the ergosterol biosynthetic pathway
TR_119710	-2.33893	Δgng1 * LL down vs QM9414 * LL	0.0047459
TR_70795	-2.33853	Δgng1 * LL down vs QM9414 * LL	0.00398486		Related to general translation factor eIF2 homolog.
TR_68588	-2.33433	Δgng1 * LL down vs QM9414 * LL	0.00169415
TR_103073	-2.33419	Δgng1 * LL down vs QM9414 * LL	0.000720575
TR_66854	-2.33305	Δgng1 * LL down vs QM9414 * LL	9.79612e-05
TR_81148	-2.33196	Δgng1 * LL down vs QM9414 * LL	0.000127658
TR_69648	-2.33009	Δgng1 * LL down vs QM9414 * LL	1.88482e-05
TR_82619	-2.33009	Δgng1 * LL down vs QM9414 * LL	0.0310716		arginosuccinate synthetase-like protein
TR_71101	-2.32979	Δgng1 * LL down vs QM9414 * LL	0.00341604		Shows greatest similarity to bacterial enoyl-CoA hydratase/isomerases (possible contaminant?).
TR_69883	-2.32942	Δgng1 * LL down vs QM9414 * LL	0.000119668
TR_30465	-2.32922	Δgng1 * LL down vs QM9414 * LL	0.00125468		WD-repeat containing protein probably involved in G-protein mediated signaling
TR_53314	-2.32886	Δgng1 * LL down vs QM9414 * LL	0.000159332
TR_104380	-2.32671	Δgng1 * LL down vs QM9414 * LL	7.05162e-06
TR_110922	-2.32602	Δgng1 * LL down vs QM9414 * LL	2.00465e-05
TR_82172	-2.32593	Δgng1 * LL down vs QM9414 * LL	1.8185e-05
TR_27697	-2.32466	Δgng1 * LL down vs QM9414 * LL	0.00187045		pfam01425, Amidase
TR_82037	-2.3239	Δgng1 * LL down vs QM9414 * LL	5.97347e-06
TR_111858	-2.32321	Δgng1 * LL down vs QM9414 * LL	0.000775355
TR_59625	-2.32226	Δgng1 * LL down vs QM9414 * LL	3.56382e-05
TR_103813	-2.32	Δgng1 * LL down vs QM9414 * LL	3.07403e-06
TR_5889	-2.31989	Δgng1 * LL down vs QM9414 * LL	0.000414261
TR_54722	-2.31695	Δgng1 * LL down vs QM9414 * LL	7.74807e-05
TR_59843	-2.31675	Δgng1 * LL down vs QM9414 * LL	3.34265e-05
TR_53611	-2.3155	Δgng1 * LL down vs QM9414 * LL	1.83413e-05
TR_109443	-2.31508	Δgng1 * LL down vs QM9414 * LL	0.0026614
TR_68876	-2.31284	Δgng1 * LL down vs QM9414 * LL	0.00196966
TR_105458	-2.31093	Δgng1 * LL down vs QM9414 * LL	0.00278129
TR_109648	-2.30952	Δgng1 * LL down vs QM9414 * LL	4.54543e-05
TR_103063	-2.30922	Δgng1 * LL down vs QM9414 * LL	0.00944716
TR_109305	-2.30859	Δgng1 * LL down vs QM9414 * LL	5.94318e-06
TR_58296	-2.30403	Δgng1 * LL down vs QM9414 * LL	0.000290236
TR_64900	-2.30386	Δgng1 * LL down vs QM9414 * LL	2.49243e-06
TR_76215	-2.3037	Δgng1 * LL down vs QM9414 * LL	4.23755e-06
TR_55545	-2.30319	Δgng1 * LL down vs QM9414 * LL	9.79604e-05		containing WD-40 repeats
TR_69486	-2.30314	Δgng1 * LL down vs QM9414 * LL	0.000509249
ADDLSEQ_MAT112	-2.30297	Δgng1 * LL down vs QM9414 * LL	4.2177e-05
TR_102935	-2.30271	Δgng1 * LL down vs QM9414 * LL	2.10979e-05
TR_121904	-2.3025	Δgng1 * LL down vs QM9414 * LL	1.67509e-05		Related to ribosomal protein rpl7. Homologue of yeast RPL7a/b.
TR_107867	-2.30169	Δgng1 * LL down vs QM9414 * LL	0.00236748
TR_107949	-2.30078	Δgng1 * LL down vs QM9414 * LL	0.00169605
TR_76713	-2.30035	Δgng1 * LL down vs QM9414 * LL	2.00451e-06
TR_78476	-2.29738	Δgng1 * LL down vs QM9414 * LL	0.00140865
TR_70829	-2.29736	Δgng1 * LL down vs QM9414 * LL	0.000546319
TR_110159	-2.29693	Δgng1 * LL down vs QM9414 * LL	0.000113409
TR_111395	-2.29599	Δgng1 * LL down vs QM9414 * LL	3.82321e-05
TR_29333	-2.29556	Δgng1 * LL down vs QM9414 * LL	0.000297944
TR_108003	-2.29483	Δgng1 * LL down vs QM9414 * LL	0.00108268
TR_63703	-2.29471	Δgng1 * LL down vs QM9414 * LL	1.71575e-05
TR_30668	-2.29434	Δgng1 * LL down vs QM9414 * LL	2.58619e-05
TR_109335	-2.29377	Δgng1 * LL down vs QM9414 * LL	0.000999969
TR_59362	-2.2936	Δgng1 * LL down vs QM9414 * LL	0.000727569
TR_5647	-2.2935	Δgng1 * LL down vs QM9414 * LL	0.000145498		hypothetical G-protein coupled receptor, PTH11 like (implicated in pathogenesis in M. grisea)
TR_69569	-2.29292	Δgng1 * LL down vs QM9414 * LL	0.00470963
TR_105838	-2.29276	Δgng1 * LL down vs QM9414 * LL	4.04207e-05
TR_70631	-2.29207	Δgng1 * LL down vs QM9414 * LL	9.48266e-05
TR_105246	-2.29205	Δgng1 * LL down vs QM9414 * LL	0.00470572		distantly related to GH23 modules, Glycoside hydrolases not yet assigned to a family
TR_106168	-2.29081	Δgng1 * LL down vs QM9414 * LL	0.000144755
TR_2362	-2.28978	Δgng1 * LL down vs QM9414 * LL	0.000728206
TR_73016	-2.28922	Δgng1 * LL down vs QM9414 * LL	0.000172139		aryl-alcohol oxidase
TR_104373	-2.28862	Δgng1 * LL down vs QM9414 * LL	0.000915096
TR_68606	-2.28789	Δgng1 * LL down vs QM9414 * LL	1.1721e-05		highly diverged paralogue of the principal triose-phosphate isomerase in T. reesei. No EST coverage.
TR_59582	-2.28764	Δgng1 * LL down vs QM9414 * LL	8.52029e-05
TR_106554	-2.28762	Δgng1 * LL down vs QM9414 * LL	0.00120925
TR_111681	-2.28689	Δgng1 * LL down vs QM9414 * LL	0.00035558
TR_110825	-2.28546	Δgng1 * LL down vs QM9414 * LL	5.30038e-05
TR_76050	-2.28362	Δgng1 * LL down vs QM9414 * LL	0.000144912		Contains InterPro domain signature of DPH2 involved in the synthesis of diphthamide, a modified histidine residue of translation elongation factor 2 (Eft1p or Eft2p). Possible homologue of yeast YIK3 gene.
TR_111716	-2.28313	Δgng1 * LL down vs QM9414 * LL	0.000765802
TR_30144	-2.28303	Δgng1 * LL down vs QM9414 * LL	0.00369233
TR_60352	-2.28291	Δgng1 * LL down vs QM9414 * LL	0.037754
TR_65739	-2.28279	Δgng1 * LL down vs QM9414 * LL	0.00171263
TR_105652	-2.28168	Δgng1 * LL down vs QM9414 * LL	0.00068158
TR_70918	-2.28147	Δgng1 * LL down vs QM9414 * LL	0.0160348
TR_107131	-2.28065	Δgng1 * LL down vs QM9414 * LL	0.000160442
TR_33263	-2.27968	Δgng1 * LL down vs QM9414 * LL	0.000499783
TR_78462	-2.2789	Δgng1 * LL down vs QM9414 * LL	0.000383954
TR_56236	-2.27864	Δgng1 * LL down vs QM9414 * LL	0.000903317		homologous to ERG6 delta(24)-sterol C-methyltransferase, which converts zymosterol to fecosterol in the ergosterol biosynthetic pathway by methylating position C-24
TR_104215	-2.27843	Δgng1 * LL down vs QM9414 * LL	6.04951e-05
TR_52718	-2.27795	Δgng1 * LL down vs QM9414 * LL	0.048312
TR_22915	-2.27748	Δgng1 * LL down vs QM9414 * LL	0.00136291		glucose oxidase
TR_105286	-2.27705	Δgng1 * LL down vs QM9414 * LL	0.00127395
TR_109334	-2.27552	Δgng1 * LL down vs QM9414 * LL	0.000266735
TR_2036	-2.2743	Δgng1 * LL down vs QM9414 * LL	0.00157896
TR_112083	-2.2741	Δgng1 * LL down vs QM9414 * LL	0.000635881
TR_111537	-2.27361	Δgng1 * LL down vs QM9414 * LL	0.0234716
TR_110708	-2.27312	Δgng1 * LL down vs QM9414 * LL	8.65464e-05
TR_41425	-2.272	Δgng1 * LL down vs QM9414 * LL	0.00120921
TR_44965	-2.2717	Δgng1 * LL down vs QM9414 * LL	0.0126815
TR_5742	-2.26985	Δgng1 * LL down vs QM9414 * LL	0.00109687
TR_59655	-2.26977	Δgng1 * LL down vs QM9414 * LL	0.000443779
TR_69881	-2.26923	Δgng1 * LL down vs QM9414 * LL	0.000120603
TR_70962	-2.26878	Δgng1 * LL down vs QM9414 * LL	0.000121851
TR_103801	-2.26812	Δgng1 * LL down vs QM9414 * LL	0.000150529
TR_22573	-2.26807	Δgng1 * LL down vs QM9414 * LL	1.45319e-06
TR_70186	-2.26794	Δgng1 * LL down vs QM9414 * LL	1.29295e-06		candidate a-glycosidase related to exo-polygalacturonase
TR_111239	-2.26758	Δgng1 * LL down vs QM9414 * LL	2.21687e-05
TR_28036	-2.26687	Δgng1 * LL down vs QM9414 * LL	0.0122014
TR_65882	-2.26582	Δgng1 * LL down vs QM9414 * LL	1.98841e-05
TR_111049	-2.26552	Δgng1 * LL down vs QM9414 * LL	0.000185099
TR_112679	-2.26406	Δgng1 * LL down vs QM9414 * LL	1.26093e-07
TR_110890	-2.26292	Δgng1 * LL down vs QM9414 * LL	0.000100254		porphobilinogen deaminase-like protein
TR_104304	-2.26011	Δgng1 * LL down vs QM9414 * LL	0.001424
TR_65021	-2.25989	Δgng1 * LL down vs QM9414 * LL	0.00046188		similar to oxidoreductase, short-chain dehydrogenase/reductase family
TR_110880	-2.257	Δgng1 * LL down vs QM9414 * LL	0.0177675
TR_71823	-2.25658	Δgng1 * LL down vs QM9414 * LL	0.00056293		This domain is found in a number of fungal transcription factors including transcriptional activator xlnR, yeast regulatory protein GAL4, and other transcription proteins regulating a variety of cellular and metabolic processes.
TR_72581	-2.25634	Δgng1 * LL down vs QM9414 * LL	0.00435147
TR_55561	-2.25624	Δgng1 * LL down vs QM9414 * LL	4.84638e-05		hypothetical G-protein coupled receptor, PTH11 like (implicated in pathogenesis in M. grisea)
TR_72524	-2.25581	Δgng1 * LL down vs QM9414 * LL	1.23786e-05		The basic-leucine zipper (bZIP) transcription factors of contain a basic region mediating sequence-specific DNA-binding followed by a leucine zipper region required for dimerization.
TR_77547	-2.25568	Δgng1 * LL down vs QM9414 * LL	0.000513011		candidate b-glycosyltransferase
TR_112319	-2.25552	Δgng1 * LL down vs QM9414 * LL	3.01315e-05
TR_105313	-2.25528	Δgng1 * LL down vs QM9414 * LL	0.0018962
TR_105224	-2.25517	Δgng1 * LL down vs QM9414 * LL	1.93455e-05
TR_76114	-2.25463	Δgng1 * LL down vs QM9414 * LL	2.54599e-05
TR_103155	-2.2543	Δgng1 * LL down vs QM9414 * LL	0.000750494
TR_58525	-2.25411	Δgng1 * LL down vs QM9414 * LL	0.0420516
TR_109943	-2.25395	Δgng1 * LL down vs QM9414 * LL	0.00046437
TR_35186	-2.25382	Δgng1 * LL down vs QM9414 * LL	0.00233758
TR_104351	-2.25267	Δgng1 * LL down vs QM9414 * LL	0.0163352
TR_109370	-2.25255	Δgng1 * LL down vs QM9414 * LL	0.000146619
TR_65950	-2.2519	Δgng1 * LL down vs QM9414 * LL	0.000146421		related to steryl ester hydrolases Yeh1p and Yeh2p of Saccharomyces cerevisiae
TR_60187	-2.25172	Δgng1 * LL down vs QM9414 * LL	0.000538999
TR_57008	-2.25156	Δgng1 * LL down vs QM9414 * LL	0.000342269
TR_111932	-2.25151	Δgng1 * LL down vs QM9414 * LL	0.00102622		related to putA
TR_38341	-2.25145	Δgng1 * LL down vs QM9414 * LL	2.03505e-06
TR_106487	-2.25122	Δgng1 * LL down vs QM9414 * LL	0.00424754
TR_105854	-2.25115	Δgng1 * LL down vs QM9414 * LL	0.00281326
TR_5971	-2.25094	Δgng1 * LL down vs QM9414 * LL	0.00199671
TR_62611	-2.25087	Δgng1 * LL down vs QM9414 * LL	0.00086951
TR_51103	-2.24878	Δgng1 * LL down vs QM9414 * LL	0.00117914	trp	aa8-257 pfam00290, Trp_syntA, Tryptophan synthase alpha chain; aa324-712 COG0133, TrpB, Tryptophan synthase beta chain
TR_105710	-2.24853	Δgng1 * LL down vs QM9414 * LL	4.94496e-06
TR_66432	-2.24818	Δgng1 * LL down vs QM9414 * LL	0.0134057		ER glutathione S transferase
TR_58802	-2.24792	Δgng1 * LL down vs QM9414 * LL	0.013841		candidate a-glycosidase distantly related to a-1,2-L-fucosidase
TR_69189	-2.24758	Δgng1 * LL down vs QM9414 * LL	0.000493302
TR_106491	-2.246	Δgng1 * LL down vs QM9414 * LL	1.04184e-05
TR_54784	-2.24538	Δgng1 * LL down vs QM9414 * LL	4.07499e-05
TR_108367	-2.24497	Δgng1 * LL down vs QM9414 * LL	0.00717973
TR_3262	-2.24407	Δgng1 * LL down vs QM9414 * LL	1.88399e-05		succinate semialdehyde dehydrogenase (NADP)
TR_107142	-2.24384	Δgng1 * LL down vs QM9414 * LL	1.0074e-06
TR_60490	-2.24213	Δgng1 * LL down vs QM9414 * LL	0.000486718
TR_110274	-2.24124	Δgng1 * LL down vs QM9414 * LL	3.4825e-05
TR_2076	-2.24095	Δgng1 * LL down vs QM9414 * LL	3.76934e-07
TR_21416	-2.24093	Δgng1 * LL down vs QM9414 * LL	0.000386197
TR_106662	-2.24003	Δgng1 * LL down vs QM9414 * LL	0.00348427
TR_65137	-2.23957	Δgng1 * LL down vs QM9414 * LL	0.00328454		candidate b-glycosidase distantly related to b-1,3-glucanase
TR_120326	-2.23727	Δgng1 * LL down vs QM9414 * LL	0.00928657
TR_70311	-2.23574	Δgng1 * LL down vs QM9414 * LL	5.83198e-05
TR_68161	-2.2342	Δgng1 * LL down vs QM9414 * LL	0.000370437
TR_108013	-2.23372	Δgng1 * LL down vs QM9414 * LL	4.58421e-06
TR_110732	-2.23265	Δgng1 * LL down vs QM9414 * LL	0.000117333
TR_65190	-2.23228	Δgng1 * LL down vs QM9414 * LL	0.00131011		pfam00795, CN_hydrolase, Carbon-nitrogen hydrolase
TR_108201	-2.23107	Δgng1 * LL down vs QM9414 * LL	5.04196e-06		contains reductase domain
TR_108835	-2.23077	Δgng1 * LL down vs QM9414 * LL	8.65401e-05
TR_3447	-2.23071	Δgng1 * LL down vs QM9414 * LL	9.43512e-05
TR_111145	-2.23034	Δgng1 * LL down vs QM9414 * LL	0.000257811
TR_48444	-2.23013	Δgng1 * LL down vs QM9414 * LL	0.000212915
TR_121445	-2.22996	Δgng1 * LL down vs QM9414 * LL	4.04674e-07
TR_111948	-2.22833	Δgng1 * LL down vs QM9414 * LL	0.00133172
TR_57592	-2.22673	Δgng1 * LL down vs QM9414 * LL	0.00257011
TR_104135	-2.2267	Δgng1 * LL down vs QM9414 * LL	0.000151572
TR_76204	-2.22512	Δgng1 * LL down vs QM9414 * LL	0.000679583
TR_76039	-2.22465	Δgng1 * LL down vs QM9414 * LL	2.67246e-06		N-terminal binuclear Zn cluster-containing protein
TR_106958	-2.22456	Δgng1 * LL down vs QM9414 * LL	0.00148502
TR_66689	-2.22416	Δgng1 * LL down vs QM9414 * LL	6.11125e-06		cd01321, ADGF, Adenosine deaminase-related growth factors
TR_122208	-2.22368	Δgng1 * LL down vs QM9414 * LL	0.0029165	xyr1	xylanase regulatator 1
TR_104077	-2.22343	Δgng1 * LL down vs QM9414 * LL	6.79576e-05		COG0531, PotE, Amino acid transporters
TR_107525	-2.22321	Δgng1 * LL down vs QM9414 * LL	0.00235049
TR_67052	-2.22257	Δgng1 * LL down vs QM9414 * LL	2.33144e-06
TR_61097	-2.2224	Δgng1 * LL down vs QM9414 * LL	0.00116327
TR_109415	-2.22219	Δgng1 * LL down vs QM9414 * LL	0.00302012
TR_124341	-2.2219	Δgng1 * LL down vs QM9414 * LL	0.0126273	mata1	mating type protein MATa1 (MAT1-2-1), contains HMG-box
TR_2912	-2.22099	Δgng1 * LL down vs QM9414 * LL	4.88586e-05
TR_112085	-2.22097	Δgng1 * LL down vs QM9414 * LL	9.96606e-07
TR_69742	-2.21985	Δgng1 * LL down vs QM9414 * LL	0.0029979
TR_69210	-2.2197	Δgng1 * LL down vs QM9414 * LL	0.0301958
TR_105275	-2.21939	Δgng1 * LL down vs QM9414 * LL	0.00405124
TR_4221	-2.2181	Δgng1 * LL down vs QM9414 * LL	0.00372572
TR_108546	-2.21756	Δgng1 * LL down vs QM9414 * LL	0.00793055
TR_112539	-2.21744	Δgng1 * LL down vs QM9414 * LL	0.00199382
TR_59740	-2.21628	Δgng1 * LL down vs QM9414 * LL	0.00447273
TR_108188	-2.21595	Δgng1 * LL down vs QM9414 * LL	0.000284909
TR_105150	-2.2151	Δgng1 * LL down vs QM9414 * LL	0.0002011
TR_58519	-2.21281	Δgng1 * LL down vs QM9414 * LL	1.40223e-05
TR_41152	-2.21267	Δgng1 * LL down vs QM9414 * LL	0.000133872
TR_54659	-2.21265	Δgng1 * LL down vs QM9414 * LL	0.0381073
TR_107814	-2.21197	Δgng1 * LL down vs QM9414 * LL	0.00175952
TR_81896	-2.2105	Δgng1 * LL down vs QM9414 * LL	0.00074815		aspartate kinase
TR_62230	-2.21044	Δgng1 * LL down vs QM9414 * LL	0.0130528
TR_119749	-2.20945	Δgng1 * LL down vs QM9414 * LL	4.38981e-05		Distantly related to S. cerevisiae Sec65p (srp19), subunit of the signal recognition particle.
TR_3481	-2.2092	Δgng1 * LL down vs QM9414 * LL	0.00023958
TR_107445	-2.20876	Δgng1 * LL down vs QM9414 * LL	0.0213124
TR_58391	-2.2085	Δgng1 * LL down vs QM9414 * LL	5.85092e-05
TR_78864	-2.20771	Δgng1 * LL down vs QM9414 * LL	0.00215863		COG0404, GcvT, Glycine cleavage system T protein
TR_21716	-2.20499	Δgng1 * LL down vs QM9414 * LL	0.00125569
TR_70439	-2.20481	Δgng1 * LL down vs QM9414 * LL	0.000415396
TR_70934	-2.20323	Δgng1 * LL down vs QM9414 * LL	2.68902e-06
TR_65480	-2.20282	Δgng1 * LL down vs QM9414 * LL	1.21389e-06
TR_3310	-2.20105	Δgng1 * LL down vs QM9414 * LL	5.42746e-05
TR_71071	-2.20104	Δgng1 * LL down vs QM9414 * LL	1.61055e-05
TR_108409	-2.20064	Δgng1 * LL down vs QM9414 * LL	0.000302998		Possible homologue of S. cerevisiae RPF2 gene encoding an essential protein involved in the processing of pre-rRNA and the assembly of the 60S ribosomal subunit.
TR_105707	-2.20022	Δgng1 * LL down vs QM9414 * LL	0.00134166
TR_111362	-2.19957	Δgng1 * LL down vs QM9414 * LL	0.00688323
TR_64685	-2.1988	Δgng1 * LL down vs QM9414 * LL	3.40573e-06
TR_103458	-2.1981	Δgng1 * LL down vs QM9414 * LL	0.00175021		candidate b-glycosidase related to lysozyme
TR_105977	-2.19749	Δgng1 * LL down vs QM9414 * LL	0.00462164
TR_70127	-2.19632	Δgng1 * LL down vs QM9414 * LL	0.00883698
TR_76690	-2.1952	Δgng1 * LL down vs QM9414 * LL	0.000116944
TR_36335	-2.19436	Δgng1 * LL down vs QM9414 * LL	0.000536235
TR_58466	-2.19422	Δgng1 * LL down vs QM9414 * LL	0.00293165
TR_56214	-2.19239	Δgng1 * LL down vs QM9414 * LL	0.00111498
TR_65067	-2.1922	Δgng1 * LL down vs QM9414 * LL	4.94289e-05
TR_70108	-2.19197	Δgng1 * LL down vs QM9414 * LL	0.00156294
TR_59673	-2.19178	Δgng1 * LL down vs QM9414 * LL	0.000585322
TR_105174	-2.19042	Δgng1 * LL down vs QM9414 * LL	0.00828408
TR_108715	-2.18943	Δgng1 * LL down vs QM9414 * LL	5.82277e-06
TR_67109	-2.18845	Δgng1 * LL down vs QM9414 * LL	0.00593697
TR_112037	-2.18808	Δgng1 * LL down vs QM9414 * LL	2.00807e-06
TR_107072	-2.1876	Δgng1 * LL down vs QM9414 * LL	0.000239151
TR_60008	-2.18752	Δgng1 * LL down vs QM9414 * LL	5.24974e-06		Shows amino acid sequence similarity to S. cerevisiae mitochondrial ribosomal protein MRPL35.
TR_68106	-2.18713	Δgng1 * LL down vs QM9414 * LL	0.000171282
TR_55871	-2.18704	Δgng1 * LL down vs QM9414 * LL	1.08216e-05
TR_105488	-2.18631	Δgng1 * LL down vs QM9414 * LL	0.00568223
TR_111884	-2.18607	Δgng1 * LL down vs QM9414 * LL	0.00215528
TR_104060	-2.18585	Δgng1 * LL down vs QM9414 * LL	3.32709e-05
TR_123786	-2.18518	Δgng1 * LL down vs QM9414 * LL	3.98307e-05		candidate non-ribosomal peptide synthetase/peptaibol synthetase
TR_123282	-2.18493	Δgng1 * LL down vs QM9414 * LL	0.000654271
TR_107008	-2.18408	Δgng1 * LL down vs QM9414 * LL	0.00234135
TR_108144	-2.18329	Δgng1 * LL down vs QM9414 * LL	0.0283214
TR_108672	-2.18298	Δgng1 * LL down vs QM9414 * LL	7.94606e-07		candidate a-1,3-glucanase
TR_103156	-2.18263	Δgng1 * LL down vs QM9414 * LL	0.000125551
TR_65179	-2.18228	Δgng1 * LL down vs QM9414 * LL	0.00022276
TR_32755	-2.18223	Δgng1 * LL down vs QM9414 * LL	0.00152223
TR_54462	-2.18185	Δgng1 * LL down vs QM9414 * LL	0.00137724
TR_107185	-2.18148	Δgng1 * LL down vs QM9414 * LL	0.000438506
TR_77447	-2.18114	Δgng1 * LL down vs QM9414 * LL	2.90124e-05
TR_111838	-2.1807	Δgng1 * LL down vs QM9414 * LL	0.00101679
TR_110263	-2.1797	Δgng1 * LL down vs QM9414 * LL	9.80453e-06
TR_69291	-2.17966	Δgng1 * LL down vs QM9414 * LL	1.72409e-09
TR_107297	-2.17898	Δgng1 * LL down vs QM9414 * LL	1.89845e-09
TR_111680	-2.17881	Δgng1 * LL down vs QM9414 * LL	0.00448124
TR_124320	-2.1776	Δgng1 * LL down vs QM9414 * LL	2.91891e-05		contains a putative nucleoside deaminase motif. Nucleoside deaminases include adenosine, guanine and cytosine deaminases. These enzymes are Zn dependent and catalyze the deamination of nucleosides. The zinc ion in the active site plays a central role in t
TR_109078	-2.17731	Δgng1 * LL down vs QM9414 * LL	5.09159e-06		TRE30289, hypothetical prenyltransferase, related to E. nidulans CaaX farnesyltransferase beta subunit ram1
TR_122565	-2.17602	Δgng1 * LL down vs QM9414 * LL	0.00789775		Cysteine synthase
TR_75444	-2.17358	Δgng1 * LL down vs QM9414 * LL	4.65029e-06
TR_80425	-2.17337	Δgng1 * LL down vs QM9414 * LL	0.000262525
TR_59388	-2.17332	Δgng1 * LL down vs QM9414 * LL	0.00591884
TR_22510	-2.17302	Δgng1 * LL down vs QM9414 * LL	0.0013792
TR_71010	-2.17266	Δgng1 * LL down vs QM9414 * LL	0.00992982
TR_64377	-2.17254	Δgng1 * LL down vs QM9414 * LL	0.000164983		pfam00067, p450, Cytochrome P450 only
TR_58077	-2.17229	Δgng1 * LL down vs QM9414 * LL	7.6222e-06
TR_109708	-2.17213	Δgng1 * LL down vs QM9414 * LL	3.32306e-05
TR_106029	-2.17177	Δgng1 * LL down vs QM9414 * LL	8.88188e-05
TR_111818	-2.17027	Δgng1 * LL down vs QM9414 * LL	0.000227425
TR_57513	-2.16997	Δgng1 * LL down vs QM9414 * LL	0.00311851		TRE29559; mitogen activated protein kinase kinase related to S. cerevisiae Ssk2p, presumably acts upstream of TMK3
TR_74442	-2.16963	Δgng1 * LL down vs QM9414 * LL	0.000297494
TR_120504	-2.16941	Δgng1 * LL down vs QM9414 * LL	0.00644752
TR_112201	-2.16897	Δgng1 * LL down vs QM9414 * LL	0.00154682
TR_70988	-2.16877	Δgng1 * LL down vs QM9414 * LL	1.71379e-06
TR_108674	-2.16757	Δgng1 * LL down vs QM9414 * LL	7.17186e-06
TR_82425	-2.16698	Δgng1 * LL down vs QM9414 * LL	0.031129
TR_107339	-2.16643	Δgng1 * LL down vs QM9414 * LL	7.40755e-05
TR_60557	-2.16462	Δgng1 * LL down vs QM9414 * LL	0.00761577
TR_69727	-2.16422	Δgng1 * LL down vs QM9414 * LL	7.6158e-07
TR_111138	-2.16418	Δgng1 * LL down vs QM9414 * LL	8.06642e-07
TR_103900	-2.16386	Δgng1 * LL down vs QM9414 * LL	0.00108068
TR_108781	-2.16362	Δgng1 * LL down vs QM9414 * LL	0.00155918
TR_56593	-2.16294	Δgng1 * LL down vs QM9414 * LL	0.0247055
TR_105288	-2.16276	Δgng1 * LL down vs QM9414 * LL	0.000155709
TR_68585	-2.16226	Δgng1 * LL down vs QM9414 * LL	0.000648418		galactose-6-phosphate isomerase
TR_109392	-2.1621	Δgng1 * LL down vs QM9414 * LL	0.0018695
TR_77770	-2.16083	Δgng1 * LL down vs QM9414 * LL	0.00106622
TR_35777	-2.1595	Δgng1 * LL down vs QM9414 * LL	0.00336837
TR_35534	-2.15821	Δgng1 * LL down vs QM9414 * LL	0.00163154
TR_66751	-2.15744	Δgng1 * LL down vs QM9414 * LL	0.0214397		hypothetical dehydrogenase
TR_68470	-2.15653	Δgng1 * LL down vs QM9414 * LL	0.0027069		candidate a-glycosyltransferase
TR_66696	-2.15621	Δgng1 * LL down vs QM9414 * LL	0.0124464
TR_23083	-2.15595	Δgng1 * LL down vs QM9414 * LL	0.00081079
TR_59771	-2.15582	Δgng1 * LL down vs QM9414 * LL	0.000146275
TR_61830	-2.1558	Δgng1 * LL down vs QM9414 * LL	0.0120974
TR_110862	-2.15569	Δgng1 * LL down vs QM9414 * LL	0.0138878
TR_119823	-2.15532	Δgng1 * LL down vs QM9414 * LL	3.61308e-05
TR_42792	-2.15532	Δgng1 * LL down vs QM9414 * LL	0.0296647
TR_110901	-2.1549	Δgng1 * LL down vs QM9414 * LL	0.010305		This domain is found in a number of fungal transcription factors including transcriptional activator xlnR, yeast regulatory protein GAL4, and other transcription proteins regulating a variety of cellular and metabolic processes
TR_55478	-2.15361	Δgng1 * LL down vs QM9414 * LL	0.000307974
TR_36822	-2.15196	Δgng1 * LL down vs QM9414 * LL	1.62756e-05
TR_104228	-2.15152	Δgng1 * LL down vs QM9414 * LL	6.90538e-07
TR_67868	-2.15147	Δgng1 * LL down vs QM9414 * LL	0.000487105
TR_60517	-2.15128	Δgng1 * LL down vs QM9414 * LL	1.05105e-05
TR_109331	-2.15127	Δgng1 * LL down vs QM9414 * LL	0.00960409
TR_109255	-2.15113	Δgng1 * LL down vs QM9414 * LL	0.00937857
TR_112656	-2.14984	Δgng1 * LL down vs QM9414 * LL	0.00198142
TR_76421	-2.14966	Δgng1 * LL down vs QM9414 * LL	0.00335034
TR_2148	-2.14942	Δgng1 * LL down vs QM9414 * LL	6.62512e-06		N-terminal binuclear Zn cluster-containing protein
TR_69870	-2.14892	Δgng1 * LL down vs QM9414 * LL	3.57004e-05
TR_112114	-2.14825	Δgng1 * LL down vs QM9414 * LL	0.000459704
TR_105882	-2.14823	Δgng1 * LL down vs QM9414 * LL	0.000104972
TR_108025	-2.14772	Δgng1 * LL down vs QM9414 * LL	0.000617771
TR_56684	-2.14765	Δgng1 * LL down vs QM9414 * LL	0.00922578
TR_5330	-2.14703	Δgng1 * LL down vs QM9414 * LL	9.90889e-05
TR_107194	-2.14484	Δgng1 * LL down vs QM9414 * LL	0.0351133
TR_70341	-2.14254	Δgng1 * LL down vs QM9414 * LL	0.00060418		candidate b-glycosidase related to chitosanase
TR_70327	-2.14226	Δgng1 * LL down vs QM9414 * LL	0.000629142
TR_107012	-2.14225	Δgng1 * LL down vs QM9414 * LL	0.000161244
TR_23209	-2.14185	Δgng1 * LL down vs QM9414 * LL	0.00031668
TR_105848	-2.14184	Δgng1 * LL down vs QM9414 * LL	0.00309804
TR_120231	-2.14155	Δgng1 * LL down vs QM9414 * LL	0.00198437
TR_105785	-2.14143	Δgng1 * LL down vs QM9414 * LL	0.011183
TR_32212	-2.1414	Δgng1 * LL down vs QM9414 * LL	9.80199e-06
TR_111811	-2.13977	Δgng1 * LL down vs QM9414 * LL	0.00034277
TR_111897	-2.13925	Δgng1 * LL down vs QM9414 * LL	0.000770416
TR_105874	-2.13802	Δgng1 * LL down vs QM9414 * LL	0.00154743
TR_4767	-2.13799	Δgng1 * LL down vs QM9414 * LL	1.40642e-06
TR_45523	-2.13646	Δgng1 * LL down vs QM9414 * LL	0.000248445
TR_108405	-2.13635	Δgng1 * LL down vs QM9414 * LL	0.00103126
TR_108211	-2.13632	Δgng1 * LL down vs QM9414 * LL	0.000751189
TR_123717	-2.13539	Δgng1 * LL down vs QM9414 * LL	1.95389e-05		N-terminal binuclear Zn cluster-containing/DNA binding domain-containing protein
TR_109341	-2.13478	Δgng1 * LL down vs QM9414 * LL	5.04403e-11
TR_107596	-2.13399	Δgng1 * LL down vs QM9414 * LL	1.57198e-05
TR_104118	-2.13381	Δgng1 * LL down vs QM9414 * LL	0.000159446
TR_68640	-2.13328	Δgng1 * LL down vs QM9414 * LL	0.00380207
TR_73039	-2.13325	Δgng1 * LL down vs QM9414 * LL	6.5144e-05		pfam01636, APH, Phosphotransferase enzyme family aligned
TR_70310	-2.13317	Δgng1 * LL down vs QM9414 * LL	0.00452646
TR_122823	-2.1331	Δgng1 * LL down vs QM9414 * LL	0.00404836
TR_106676	-2.1326	Δgng1 * LL down vs QM9414 * LL	0.00419109
TR_52960	-2.13222	Δgng1 * LL down vs QM9414 * LL	3.47975e-05
TR_102850	-2.13222	Δgng1 * LL down vs QM9414 * LL	0.00143598
TR_109351	-2.1316	Δgng1 * LL down vs QM9414 * LL	8.48416e-05
TR_73912	-2.13151	Δgng1 * LL down vs QM9414 * LL	5.63508e-05
TR_27983	-2.13076	Δgng1 * LL down vs QM9414 * LL	0.00049428		hypothetical G-protein coupled receptor, PTH11 like (implicated in pathogenesis in M. grisea)
TR_63889	-2.13051	Δgng1 * LL down vs QM9414 * LL	3.14826e-05		cd01321, ADGF, Adenosine deaminase-related growth factors
TR_82095	-2.12954	Δgng1 * LL down vs QM9414 * LL	0.00716235		ammonium permease
TR_67692	-2.12915	Δgng1 * LL down vs QM9414 * LL	7.96558e-06
TR_42152	-2.1291	Δgng1 * LL down vs QM9414 * LL	4.73627e-05		candidate b-glycosidase related to chitosanase
TR_105391	-2.12851	Δgng1 * LL down vs QM9414 * LL	1.78326e-05
TR_103205	-2.12817	Δgng1 * LL down vs QM9414 * LL	0.000714716
TR_80115	-2.12783	Δgng1 * LL down vs QM9414 * LL	0.00061767
TR_108342	-2.12741	Δgng1 * LL down vs QM9414 * LL	1.1466e-06
TR_64049	-2.12704	Δgng1 * LL down vs QM9414 * LL	0.000885265
TR_111146	-2.12503	Δgng1 * LL down vs QM9414 * LL	0.00147653
TR_109094	-2.12489	Δgng1 * LL down vs QM9414 * LL	0.00260989
TR_71005	-2.12482	Δgng1 * LL down vs QM9414 * LL	0.00496125		candidate non-ribosomal peptide synthetase
TR_122242	-2.12439	Δgng1 * LL down vs QM9414 * LL	0.0013966
TR_108682	-2.12341	Δgng1 * LL down vs QM9414 * LL	0.000536046
TR_78072	-2.12304	Δgng1 * LL down vs QM9414 * LL	1.45456e-05		pfam01425, Amidase
TR_102964	-2.12274	Δgng1 * LL down vs QM9414 * LL	0.000466002		contains a possible Interpro domain corresponding to ribosomal protein S2.
TR_62166	-2.12211	Δgng1 * LL down vs QM9414 * LL	0.000452476		candidate b-mannosidase
TR_61114	-2.12132	Δgng1 * LL down vs QM9414 * LL	2.7947e-06		COG0833, LysP, Amino acid transporters
TR_110276	-2.12088	Δgng1 * LL down vs QM9414 * LL	0.0118834
TR_66859	-2.12016	Δgng1 * LL down vs QM9414 * LL	0.0242457
TR_107107	-2.11855	Δgng1 * LL down vs QM9414 * LL	0.00156263
TR_41260	-2.1169	Δgng1 * LL down vs QM9414 * LL	3.08586e-06		hypothetical G-protein coupled receptor, PTH11 like (implicated in pathogenesis in M. grisea)
TR_74026	-2.11558	Δgng1 * LL down vs QM9414 * LL	0.000308338
TR_39755	-2.11533	Δgng1 * LL down vs QM9414 * LL	9.81207e-06		candidate b-glycosidase distantly related to b-1,3-1,4-glucanase/lichenase
TR_59382	-2.11499	Δgng1 * LL down vs QM9414 * LL	0.000348368
TR_123090	-2.1147	Δgng1 * LL down vs QM9414 * LL	4.58474e-07
TR_109846	-2.11462	Δgng1 * LL down vs QM9414 * LL	0.0290611
TR_105173	-2.11412	Δgng1 * LL down vs QM9414 * LL	0.0102114
TR_69652	-2.11396	Δgng1 * LL down vs QM9414 * LL	0.000682234
TR_34272	-2.11393	Δgng1 * LL down vs QM9414 * LL	0.000790998
TR_28409	-2.1138	Δgng1 * LL down vs QM9414 * LL	0.0134971
TR_65380	-2.11364	Δgng1 * LL down vs QM9414 * LL	0.00162147		candidate a-mannosidase
TR_58837	-2.11288	Δgng1 * LL down vs QM9414 * LL	3.33198e-06
TR_102836	-2.11177	Δgng1 * LL down vs QM9414 * LL	0.0222215
TR_62651	-2.1115	Δgng1 * LL down vs QM9414 * LL	0.0023406
TR_38536	-2.11141	Δgng1 * LL down vs QM9414 * LL	0.0188351		candidate b-glycosidase realted to b-1,3-1,4-glucanase
TR_59196	-2.11057	Δgng1 * LL down vs QM9414 * LL	0.00509972
TR_66183	-2.11026	Δgng1 * LL down vs QM9414 * LL	1.28272e-05		pfam00450, Peptidase_S10, Serine carboxypeptidase
TR_4981	-2.11023	Δgng1 * LL down vs QM9414 * LL	0.000320529		pfam00920, ILVD_EDD, Dehydratase family
TR_109081	-2.11002	Δgng1 * LL down vs QM9414 * LL	2.69484e-05
TR_55029	-2.11001	Δgng1 * LL down vs QM9414 * LL	0.00054117
TR_108702	-2.10913	Δgng1 * LL down vs QM9414 * LL	0.000628915
TR_5787	-2.10905	Δgng1 * LL down vs QM9414 * LL	2.15981e-05		COG0833, LysP, Amino acid transporters
TR_22181	-2.10855	Δgng1 * LL down vs QM9414 * LL	0.00636687
TR_121121	-2.1085	Δgng1 * LL down vs QM9414 * LL	0.00411433
TR_109925	-2.10685	Δgng1 * LL down vs QM9414 * LL	0.00912056
TR_112128	-2.10539	Δgng1 * LL down vs QM9414 * LL	5.56756e-05		distantly related to haem peroxidases. Secretion signal predicted by SignalP.
TR_112055	-2.10477	Δgng1 * LL down vs QM9414 * LL	3.48116e-08
TR_111093	-2.10205	Δgng1 * LL down vs QM9414 * LL	0.0141364
TR_121878	-2.1013	Δgng1 * LL down vs QM9414 * LL	0.00223946	rps19	40s ribosomal protein S19e by homology to the corresponding proteins of G. zeae and E. nidulans.
TR_61701	-2.10117	Δgng1 * LL down vs QM9414 * LL	2.08308e-05		shares amino acid sequence identity with metal-dependent hydrolases belonging to the beta-lactamase superfamily.
TR_123207	-2.10031	Δgng1 * LL down vs QM9414 * LL	2.69515e-05		contains Interpro domain corresponding to ribosomal protein L29.
TR_52073	-2.09951	Δgng1 * LL down vs QM9414 * LL	4.41182e-05		arylsulfatase domain COG3119.1;for scavenging S from organic sulfate esters; 5 transmembrane domains and signal sequence are consistent with plasma membrane location
TR_111735	-2.0994	Δgng1 * LL down vs QM9414 * LL	0.0198163
TR_81652	-2.09885	Δgng1 * LL down vs QM9414 * LL	0.00258085
TR_36530	-2.09858	Δgng1 * LL down vs QM9414 * LL	1.23323e-06
TR_110293	-2.09844	Δgng1 * LL down vs QM9414 * LL	0.00785969
TR_109344	-2.09829	Δgng1 * LL down vs QM9414 * LL	0.000115486
TR_108346	-2.09745	Δgng1 * LL down vs QM9414 * LL	0.000630611	chi18-8	candidate b-glycosidase related to chitinase; CHI18-8 (GenBank acc. No. DAA05856); fungal subgroup C chitinase
TR_74379	-2.09727	Δgng1 * LL down vs QM9414 * LL	0.00017266		homologous to ERG2 C-8 sterol isomerase; catalyzes the isomerization of the delta-8 double bond to the delta-7 position at an intermediate step in ergosterol biosynthesis
TR_58880	-2.09725	Δgng1 * LL down vs QM9414 * LL	0.00146081
TR_111541	-2.09663	Δgng1 * LL down vs QM9414 * LL	0.000150383
TR_112604	-2.09615	Δgng1 * LL down vs QM9414 * LL	0.00337394
TR_66804	-2.09609	Δgng1 * LL down vs QM9414 * LL	0.000576206		candidate a-glycosyltransferase
TR_110311	-2.0952	Δgng1 * LL down vs QM9414 * LL	0.00368054
TR_22839	-2.09448	Δgng1 * LL down vs QM9414 * LL	0.0092749
TR_108378	-2.09377	Δgng1 * LL down vs QM9414 * LL	0.0376494
TR_62548	-2.09324	Δgng1 * LL down vs QM9414 * LL	0.00399536
TR_61020	-2.09211	Δgng1 * LL down vs QM9414 * LL	0.00944805
TR_54972	-2.09087	Δgng1 * LL down vs QM9414 * LL	7.35994e-05
TR_106706	-2.09024	Δgng1 * LL down vs QM9414 * LL	0.000642162
TR_73536	-2.08949	Δgng1 * LL down vs QM9414 * LL	0.000114577		NADP-dependent glutamate dehydrogenase
TR_52315	-2.08899	Δgng1 * LL down vs QM9414 * LL	0.0364034
TR_71817	-2.08884	Δgng1 * LL down vs QM9414 * LL	0.0115082
TR_56687	-2.08832	Δgng1 * LL down vs QM9414 * LL	3.26795e-05
TR_110810	-2.08811	Δgng1 * LL down vs QM9414 * LL	0.00694959
TR_26994	-2.08793	Δgng1 * LL down vs QM9414 * LL	0.000114664
TR_110691	-2.08692	Δgng1 * LL down vs QM9414 * LL	0.000352994
TR_53569	-2.08526	Δgng1 * LL down vs QM9414 * LL	0.000217673
TR_108721	-2.08291	Δgng1 * LL down vs QM9414 * LL	6.76889e-07
TR_107973	-2.08248	Δgng1 * LL down vs QM9414 * LL	0.0039951
TR_74971	-2.08219	Δgng1 * LL down vs QM9414 * LL	5.3171e-05
TR_108457	-2.08139	Δgng1 * LL down vs QM9414 * LL	6.62408e-05
TR_68401	-2.08087	Δgng1 * LL down vs QM9414 * LL	0.00137463
TR_66510	-2.08082	Δgng1 * LL down vs QM9414 * LL	1.75782e-06
TR_62747	-2.08075	Δgng1 * LL down vs QM9414 * LL	0.00309294
TR_103193	-2.08071	Δgng1 * LL down vs QM9414 * LL	6.15726e-05
TR_37783	-2.08071	Δgng1 * LL down vs QM9414 * LL	0.0239924
TR_47153	-2.08069	Δgng1 * LL down vs QM9414 * LL	2.43932e-06
TR_4862	-2.08069	Δgng1 * LL down vs QM9414 * LL	0.000899772
TR_60565	-2.08064	Δgng1 * LL down vs QM9414 * LL	0.000469854
TR_110866	-2.08044	Δgng1 * LL down vs QM9414 * LL	0.000243546
TR_56525	-2.08027	Δgng1 * LL down vs QM9414 * LL	0.000937542		COG2423, Predicted ornithine cyclodeaminase, mu-crystallin homolog
TR_75935	-2.07952	Δgng1 * LL down vs QM9414 * LL	0.000204253
TR_111807	-2.0795	Δgng1 * LL down vs QM9414 * LL	0.00291405
TR_76752	-2.07873	Δgng1 * LL down vs QM9414 * LL	4.00435e-05
TR_103172	-2.07827	Δgng1 * LL down vs QM9414 * LL	0.0173597
TR_110844	-2.07768	Δgng1 * LL down vs QM9414 * LL	0.00238932
TR_22994	-2.07757	Δgng1 * LL down vs QM9414 * LL	0.00255808		Distantly related to S. cerevisiae CDC48 and animal p97, an AAA ATPase involved in ER-associated protein degradation.Cell division cycle protein 48, ATPase in ER
TR_102500	-2.07726	Δgng1 * LL down vs QM9414 * LL	0.000767043
TR_104140	-2.07678	Δgng1 * LL down vs QM9414 * LL	0.0173112		COG2084, MmsB, 3-hydroxyisobutyrate dehydrogenase and related beta-hydroxyacid dehydrogenases
TR_106296	-2.07601	Δgng1 * LL down vs QM9414 * LL	2.16764e-06
TR_57128	-2.07552	Δgng1 * LL down vs QM9414 * LL	0.00118694		candidate glycogen-debranching enzyme
TR_105537	-2.0746	Δgng1 * LL down vs QM9414 * LL	0.00121867
TR_122384	-2.07452	Δgng1 * LL down vs QM9414 * LL	0.000257482
TR_111787	-2.07416	Δgng1 * LL down vs QM9414 * LL	0.000290568
TR_107042	-2.07335	Δgng1 * LL down vs QM9414 * LL	0.00735622		hypothetical G-protein coupled receptor, PTH11 like (implicated in pathogenesis in M. grisea)
TR_102785	-2.07332	Δgng1 * LL down vs QM9414 * LL	0.00359342
TR_53446	-2.07326	Δgng1 * LL down vs QM9414 * LL	6.6729e-05		Possible homologue of S. cerevisiae RRP9, encoding a protein involved in pre-rRNA processing, associated with U3 snRNP; component of SSU processosome.
TR_70090	-2.07318	Δgng1 * LL down vs QM9414 * LL	0.0106746
TR_112040	-2.07287	Δgng1 * LL down vs QM9414 * LL	0.000635673
TR_122476	-2.07273	Δgng1 * LL down vs QM9414 * LL	4.76396e-05
TR_108684	-2.07257	Δgng1 * LL down vs QM9414 * LL	0.000154458
TR_67627	-2.07195	Δgng1 * LL down vs QM9414 * LL	2.81727e-06
TR_23090	-2.07175	Δgng1 * LL down vs QM9414 * LL	0.000106611
TR_61476	-2.07064	Δgng1 * LL down vs QM9414 * LL	0.002114
TR_119845	-2.07024	Δgng1 * LL down vs QM9414 * LL	7.36522e-05		mitochondrial oxaloacetate/sulfate/thiosulfate transporter-like protein
TR_69896	-2.07016	Δgng1 * LL down vs QM9414 * LL	0.000229148
TR_59597	-2.06907	Δgng1 * LL down vs QM9414 * LL	0.000315742
TR_105617	-2.06819	Δgng1 * LL down vs QM9414 * LL	0.00156298
TR_62751	-2.06788	Δgng1 * LL down vs QM9414 * LL	3.75972e-05		tre44503, histidine kinase class IX, contains PAS domain, related to G. moniliformis HHK6p
TR_106089	-2.06777	Δgng1 * LL down vs QM9414 * LL	0.00048033
TR_103028	-2.06698	Δgng1 * LL down vs QM9414 * LL	0.000180571
TR_69468	-2.06614	Δgng1 * LL down vs QM9414 * LL	0.000898809
TR_107524	-2.06518	Δgng1 * LL down vs QM9414 * LL	2.7545e-05
TR_82667	-2.06453	Δgng1 * LL down vs QM9414 * LL	3.89249e-06		COG0083, ThrB, Homoserine kinase
TR_37827	-2.06347	Δgng1 * LL down vs QM9414 * LL	3.08407e-05
TR_79202	-2.06287	Δgng1 * LL down vs QM9414 * LL	0.00283113		hypothetical transmembrane protein belonging to major facilitator superfamily of transport proteins; associated to cellulase signal transduction (PMID: 15288024)
TR_109907	-2.06262	Δgng1 * LL down vs QM9414 * LL	8.60816e-07
TR_121111	-2.06214	Δgng1 * LL down vs QM9414 * LL	0.00110666
TR_123441	-2.06168	Δgng1 * LL down vs QM9414 * LL	0.00756068
TR_107298	-2.06128	Δgng1 * LL down vs QM9414 * LL	1.95997e-08
TR_39827	-2.06109	Δgng1 * LL down vs QM9414 * LL	8.53084e-06
TR_79498	-2.05965	Δgng1 * LL down vs QM9414 * LL	9.80376e-05
TR_69651	-2.05962	Δgng1 * LL down vs QM9414 * LL	0.00994914
TR_106164	-2.05937	Δgng1 * LL down vs QM9414 * LL	0.00081324
TR_106928	-2.05909	Δgng1 * LL down vs QM9414 * LL	0.00366026
TR_61553	-2.05907	Δgng1 * LL down vs QM9414 * LL	0.00776052
TR_58428	-2.05901	Δgng1 * LL down vs QM9414 * LL	0.00946712		contains a possible ribosomal biogenesis regulatory protein domain. Possible homologue of S. cerevisiae RRS1 gene.
TR_108819	-2.05898	Δgng1 * LL down vs QM9414 * LL	0.000200989
TR_58887	-2.0572	Δgng1 * LL down vs QM9414 * LL	0.00674713		candidate a-glycosidase distantly related to a-L-rhamnosidase
TR_104201	-2.05703	Δgng1 * LL down vs QM9414 * LL	8.39048e-05
TR_104261	-2.05692	Δgng1 * LL down vs QM9414 * LL	0.0242743
TR_75165	-2.0568	Δgng1 * LL down vs QM9414 * LL	0.0086501
TR_106492	-2.05611	Δgng1 * LL down vs QM9414 * LL	0.000418032
TR_22661	-2.05547	Δgng1 * LL down vs QM9414 * LL	0.000792325
TR_60206	-2.05495	Δgng1 * LL down vs QM9414 * LL	0.000124085
TR_109101	-2.05489	Δgng1 * LL down vs QM9414 * LL	0.00336104
TR_67541	-2.05448	Δgng1 * LL down vs QM9414 * LL	0.00724191
TR_64758	-2.05427	Δgng1 * LL down vs QM9414 * LL	0.00386225
TR_1673	-2.05423	Δgng1 * LL down vs QM9414 * LL	1.02427e-05		Contains a possible Interpro domain corresponding to eukaryotic translation initiation factor 4E (eIF-4E).
TR_37316	-2.05406	Δgng1 * LL down vs QM9414 * LL	0.00441858
TR_53133	-2.05324	Δgng1 * LL down vs QM9414 * LL	0.000160755
TR_76360	-2.05315	Δgng1 * LL down vs QM9414 * LL	0.00270482
TR_55666	-2.05204	Δgng1 * LL down vs QM9414 * LL	0.0037927
TR_110265	-2.05195	Δgng1 * LL down vs QM9414 * LL	4.28256e-05
TR_59372	-2.05176	Δgng1 * LL down vs QM9414 * LL	0.00615798
TR_54535	-2.05167	Δgng1 * LL down vs QM9414 * LL	0.00135706
TR_65156	-2.05166	Δgng1 * LL down vs QM9414 * LL	0.00024835
TR_58299	-2.05156	Δgng1 * LL down vs QM9414 * LL	0.000776629		Possible homologue of S. cerevisiae RRB1 gene encoding an essential nuclear protein involved in early steps of ribosome biogenesis.
TR_108676	-2.05102	Δgng1 * LL down vs QM9414 * LL	3.61365e-05
TR_59081	-2.05007	Δgng1 * LL down vs QM9414 * LL	0.00583326		COG0520, CsdB, Selenocysteine lyase
TR_107866	-2.05006	Δgng1 * LL down vs QM9414 * LL	4.40674e-05
TR_102863	-2.04968	Δgng1 * LL down vs QM9414 * LL	0.00164054
TR_78591	-2.04968	Δgng1 * LL down vs QM9414 * LL	0.00339193		probable fatty acid synthase beta subunit [Includes: 3-hydroxypalmitoyl-[acyl-carrier-protein] dehydratase ;Enoyl-[acyl-carrier-protein] reductase [NADH] ;[Acyl-carrier-protein] acetyltransferase ; [Acyl-carrier-protein] malonyltransferase ; S-acyl fatty
TR_103153	-2.04754	Δgng1 * LL down vs QM9414 * LL	0.0359611
TR_76311	-2.04741	Δgng1 * LL down vs QM9414 * LL	6.42076e-07
TR_65819	-2.04729	Δgng1 * LL down vs QM9414 * LL	0.000615416
TR_111966	-2.04494	Δgng1 * LL down vs QM9414 * LL	1.54983e-06
TR_109264	-2.04193	Δgng1 * LL down vs QM9414 * LL	0.000451014
TR_109549	-2.04183	Δgng1 * LL down vs QM9414 * LL	0.00538932
TR_108671	-2.04038	Δgng1 * LL down vs QM9414 * LL	0.00131156		candidate b-glycosidase related to b-xylosidase
TR_2068	-2.04014	Δgng1 * LL down vs QM9414 * LL	3.99949e-05
TR_106607	-2.04004	Δgng1 * LL down vs QM9414 * LL	0.000796811
TR_106253	-2.03994	Δgng1 * LL down vs QM9414 * LL	0.000110542
TR_80778	-2.03962	Δgng1 * LL down vs QM9414 * LL	0.000773278
TR_79037	-2.03962	Δgng1 * LL down vs QM9414 * LL	0.0129913	asn1
TR_65965	-2.03941	Δgng1 * LL down vs QM9414 * LL	0.000118653
TR_62114	-2.03918	Δgng1 * LL down vs QM9414 * LL	0.00647408
TR_66521	-2.03916	Δgng1 * LL down vs QM9414 * LL	1.32691e-06
TR_103715	-2.03904	Δgng1 * LL down vs QM9414 * LL	0.0128602
TR_105788	-2.039	Δgng1 * LL down vs QM9414 * LL	3.33832e-05
TR_102884	-2.03882	Δgng1 * LL down vs QM9414 * LL	0.00177393
TR_102637	-2.03876	Δgng1 * LL down vs QM9414 * LL	1.13391e-05
TR_5890	-2.03875	Δgng1 * LL down vs QM9414 * LL	0.000469693		sugar transporter
TR_45571	-2.03824	Δgng1 * LL down vs QM9414 * LL	0.000124407
TR_30274	-2.03818	Δgng1 * LL down vs QM9414 * LL	0.000955794
TR_121875	-2.03746	Δgng1 * LL down vs QM9414 * LL	0.000875856
TR_66609	-2.0371	Δgng1 * LL down vs QM9414 * LL	0.00628898
TR_109353	-2.03703	Δgng1 * LL down vs QM9414 * LL	0.000288454
TR_59272	-2.03701	Δgng1 * LL down vs QM9414 * LL	0.0215351
TR_112689	-2.03683	Δgng1 * LL down vs QM9414 * LL	1.67487e-06
TR_111552	-2.0367	Δgng1 * LL down vs QM9414 * LL	9.11283e-06
TR_109030	-2.0365	Δgng1 * LL down vs QM9414 * LL	5.58537e-06
TR_110079	-2.03633	Δgng1 * LL down vs QM9414 * LL	0.00479395
TR_70984	-2.03536	Δgng1 * LL down vs QM9414 * LL	0.000207531
TR_65933	-2.03516	Δgng1 * LL down vs QM9414 * LL	0.000741884
TR_111307	-2.03497	Δgng1 * LL down vs QM9414 * LL	0.000399771
TR_105311	-2.03369	Δgng1 * LL down vs QM9414 * LL	0.0158182
TR_107278	-2.03296	Δgng1 * LL down vs QM9414 * LL	0.0341008
TR_121315	-2.03273	Δgng1 * LL down vs QM9414 * LL	1.7568e-06
TR_104089	-2.03149	Δgng1 * LL down vs QM9414 * LL	0.0131582		Hypothetical protein
TR_108012	-2.03127	Δgng1 * LL down vs QM9414 * LL	0.0174115
TR_60608	-2.02876	Δgng1 * LL down vs QM9414 * LL	0.00503506
TR_58772	-2.02782	Δgng1 * LL down vs QM9414 * LL	0.00106631
TR_49928	-2.02772	Δgng1 * LL down vs QM9414 * LL	0.0330933
TR_103403	-2.02752	Δgng1 * LL down vs QM9414 * LL	0.000715649
TR_5107	-2.02696	Δgng1 * LL down vs QM9414 * LL	0.00264322
TR_102454	-2.02665	Δgng1 * LL down vs QM9414 * LL	0.00359721
TR_111023	-2.02587	Δgng1 * LL down vs QM9414 * LL	0.00011089
TR_107962	-2.02573	Δgng1 * LL down vs QM9414 * LL	0.0076372
TR_22464	-2.02571	Δgng1 * LL down vs QM9414 * LL	0.0029258
TR_106111	-2.02553	Δgng1 * LL down vs QM9414 * LL	1.18505e-08
TR_110406	-2.02537	Δgng1 * LL down vs QM9414 * LL	0.00015177
TR_105904	-2.02478	Δgng1 * LL down vs QM9414 * LL	0.0027972
TR_61442	-2.02437	Δgng1 * LL down vs QM9414 * LL	0.01312
TR_105165	-2.02366	Δgng1 * LL down vs QM9414 * LL	4.26451e-05
TR_106251	-2.02338	Δgng1 * LL down vs QM9414 * LL	0.00481182
TR_111956	-2.02235	Δgng1 * LL down vs QM9414 * LL	9.55586e-06
TR_59760	-2.02207	Δgng1 * LL down vs QM9414 * LL	0.000144922
TR_79661	-2.02193	Δgng1 * LL down vs QM9414 * LL	0.000499611
TR_65402	-2.02159	Δgng1 * LL down vs QM9414 * LL	0.00351541
TR_59887	-2.02005	Δgng1 * LL down vs QM9414 * LL	0.000623763
TR_110150	-2.01951	Δgng1 * LL down vs QM9414 * LL	0.0111017
TR_106493	-2.01928	Δgng1 * LL down vs QM9414 * LL	6.39091e-05
TR_108344	-2.01913	Δgng1 * LL down vs QM9414 * LL	0.0182917
TR_104293	-2.01773	Δgng1 * LL down vs QM9414 * LL	0.0389903
TR_33811	-2.01759	Δgng1 * LL down vs QM9414 * LL	8.81112e-05
TR_70197	-2.01629	Δgng1 * LL down vs QM9414 * LL	1.33871e-07
TR_63001	-2.01608	Δgng1 * LL down vs QM9414 * LL	0.00135707
TR_71080	-2.01606	Δgng1 * LL down vs QM9414 * LL	0.00230432		N-terminal binuclear Zn cluster-containing/DNA binding domain-containing protein
TR_105597	-2.01601	Δgng1 * LL down vs QM9414 * LL	7.2125e-05
TR_103799	-2.01449	Δgng1 * LL down vs QM9414 * LL	0.000717174
TR_82591	-2.01351	Δgng1 * LL down vs QM9414 * LL	0.000377262
TR_107002	-2.01183	Δgng1 * LL down vs QM9414 * LL	0.0084152
TR_108075	-2.01016	Δgng1 * LL down vs QM9414 * LL	0.00916214
TR_65522	-2.00884	Δgng1 * LL down vs QM9414 * LL	0.0152731
TR_106294	-2.00847	Δgng1 * LL down vs QM9414 * LL	0.00561762
TR_111082	-2.00729	Δgng1 * LL down vs QM9414 * LL	0.0178383
TR_122081	-2.005	Δgng1 * LL down vs QM9414 * LL	0.00779557	cel7B	endo-1,4-glucanase EGL1; C-terminal CBM1
TR_123274	-2.00484	Δgng1 * LL down vs QM9414 * LL	0.000251211		arylsulfatase domain COG3119.1; for scavenging S from organic sulfate esters; 5 transmembrane domains and signal sequence are consistent with membrane location
TR_110744	-2.00451	Δgng1 * LL down vs QM9414 * LL	3.36292e-05
TR_105805	-2.00428	Δgng1 * LL down vs QM9414 * LL	0.0192967
TR_109045	-2.00391	Δgng1 * LL down vs QM9414 * LL	2.63426e-06
TR_3283	-2.0038	Δgng1 * LL down vs QM9414 * LL	0.0186297
TR_103866	-2.00339	Δgng1 * LL down vs QM9414 * LL	0.0221148
TR_71076	-2.00329	Δgng1 * LL down vs QM9414 * LL	0.00123527
TR_73102	-2.00311	Δgng1 * LL down vs QM9414 * LL	0.000146953		candidate b-glycosidase
TR_47971	-2.00284	Δgng1 * LL down vs QM9414 * LL	0.00650037
TR_61692	-2.00271	Δgng1 * LL down vs QM9414 * LL	0.0206953
TR_59073	-2.00259	Δgng1 * LL down vs QM9414 * LL	9.09777e-05
TR_104592	-2.00248	Δgng1 * LL down vs QM9414 * LL	0.000686915
TR_82317	-2.00227	Δgng1 * LL down vs QM9414 * LL	0.0136974		hypothetical protein
TR_63092	-2.00206	Δgng1 * LL down vs QM9414 * LL	0.00176906
TR_60028	-2.00198	Δgng1 * LL down vs QM9414 * LL	0.000488619
TR_102938	-2.00175	Δgng1 * LL down vs QM9414 * LL	0.00955373
TR_56291	-2.00075	Δgng1 * LL down vs QM9414 * LL	0.00652893
TR_22741	-2.00026	Δgng1 * LL down vs QM9414 * LL	0.0188984
TR_112080	-2.00019	Δgng1 * LL down vs QM9414 * LL	0.000494816

## Sheet: Δgng1 DD up
Genes at least twofold upregulated in the Δgng1 deletion strain in darkness compared to the parental strain QM9414 in darkness
Protein ID	Fold-Change	Fold-Change Description	p-value	Name	Description
TR_124079	66.1175	Δgng1 * DD up vs QM9414 * DD	5.44828e-10		Hypothetical Extracellular Multicopper Oxidase. Conserved catalytic residues. N-terminal secretion signal predicted by SignalP.
TR_124175	45.0709	Δgng1 * DD up vs QM9414 * DD	1.12472e-07		candidate b-glycosidase distantly related to b-1,3-glucanase
TR_112258	39.9773	Δgng1 * DD up vs QM9414 * DD	2.57267e-08
TR_123236	36.0433	Δgng1 * DD up vs QM9414 * DD	7.05762e-08
TR_64125	29.821	Δgng1 * DD up vs QM9414 * DD	4.05913e-09
TR_104816	28.2659	Δgng1 * DD up vs QM9414 * DD	7.59977e-08
TR_50323	26.7129	Δgng1 * DD up vs QM9414 * DD	2.24528e-06	ooc1	This protein is transcribed exclusively on cellulose in constant darkness and most probably involved in cellulase signal transduction (PMID: 15959723)
TR_124277	22.6869	Δgng1 * DD up vs QM9414 * DD	1.63219e-09
TR_55886	22.0293	Δgng1 * DD up vs QM9414 * DD	8.22325e-08		candidate b-glycosidase realted to b-1,3-1,4-glucanase
TR_122975	19.4649	Δgng1 * DD up vs QM9414 * DD	2.31119e-06
TR_109779	16.4356	Δgng1 * DD up vs QM9414 * DD	1.11742e-08
TR_44366	15.4448	Δgng1 * DD up vs QM9414 * DD	7.01287e-08
TR_57204	14.4527	Δgng1 * DD up vs QM9414 * DD	1.04558e-07
TR_119552	14.158	Δgng1 * DD up vs QM9414 * DD	7.75369e-06
TR_82208	13.8321	Δgng1 * DD up vs QM9414 * DD	4.57564e-08		candidate polyketide synthase
TR_122271	13.1839	Δgng1 * DD up vs QM9414 * DD	4.27141e-05
TR_66077	12.2493	Δgng1 * DD up vs QM9414 * DD	3.21561e-08
TR_107960	12.0255	Δgng1 * DD up vs QM9414 * DD	1.28206e-08
TR_122375	11.0175	Δgng1 * DD up vs QM9414 * DD	0.000131736
TR_72379	11.0047	Δgng1 * DD up vs QM9414 * DD	6.56234e-06		hypothetical proteinase inhibitor with similarity to the H. lixii conidiospore surface protein cmp1
TR_81004	9.75675	Δgng1 * DD up vs QM9414 * DD	7.44921e-07
TR_106879	9.30045	Δgng1 * DD up vs QM9414 * DD	7.27546e-07
TR_80833	9.03497	Δgng1 * DD up vs QM9414 * DD	1.35547e-05	chi18-5	chitinase, fungal subgroup A chitinase; known as ECH42 in other Trichoderma species
TR_60635	8.92953	Δgng1 * DD up vs QM9414 * DD	3.11015e-08		candidate a-glycosidase distantly related to a-1,2-mannosidase
TR_106538	8.24249	Δgng1 * DD up vs QM9414 * DD	1.1616e-07	hfb5	Putative class II hydrophobin, related to T. reesei HFB2.
TR_27395	8.22451	Δgng1 * DD up vs QM9414 * DD	2.01666e-07		candidate a-glycosidase
TR_34252	8.00519	Δgng1 * DD up vs QM9414 * DD	2.16498e-07
TR_74953	7.2589	Δgng1 * DD up vs QM9414 * DD	6.24125e-08
TR_110272	7.05893	Δgng1 * DD up vs QM9414 * DD	8.38249e-06
TR_124259	6.87719	Δgng1 * DD up vs QM9414 * DD	1.81019e-05
TR_4430	6.875	Δgng1 * DD up vs QM9414 * DD	3.46844e-09
TR_106171	6.79567	Δgng1 * DD up vs QM9414 * DD	6.1745e-05
TR_123199	6.74164	Δgng1 * DD up vs QM9414 * DD	2.19546e-05
TR_124002	6.24997	Δgng1 * DD up vs QM9414 * DD	9.94023e-06		possible homolog of S. commune MTD1 that is expressed in dikaryons
TR_46763	5.95355	Δgng1 * DD up vs QM9414 * DD	9.68361e-10
TR_106556	5.84965	Δgng1 * DD up vs QM9414 * DD	6.73527e-05		galactose permease
TR_44278	5.55099	Δgng1 * DD up vs QM9414 * DD	1.63332e-07
TR_79602	5.41276	Δgng1 * DD up vs QM9414 * DD	2.50608e-08		candidate b-glycosidase related to endo-b-1,3-glucanase
TR_107704	5.40352	Δgng1 * DD up vs QM9414 * DD	8.96145e-07
TR_121486	5.35692	Δgng1 * DD up vs QM9414 * DD	0.00278397		pfam01490, Aa_trans, Transmembrane amino acid transporter protein
TR_77167	5.19672	Δgng1 * DD up vs QM9414 * DD	3.49253e-05
TR_76633	5.14742	Δgng1 * DD up vs QM9414 * DD	4.65812e-06
TR_64922	5.09418	Δgng1 * DD up vs QM9414 * DD	5.5956e-07
TR_110910	4.95507	Δgng1 * DD up vs QM9414 * DD	2.27719e-07
TR_37665	4.74382	Δgng1 * DD up vs QM9414 * DD	2.77889e-05
TR_112609	4.6911	Δgng1 * DD up vs QM9414 * DD	1.48408e-07
TR_5807	4.63423	Δgng1 * DD up vs QM9414 * DD	0.000248705		candidate a-glycosidase distantly related to a-1,2-L-fucosidase
TR_55733	4.62807	Δgng1 * DD up vs QM9414 * DD	0.000186761		candidate a-glycosidase distantly related to a-1,2-mannosidase
TR_55306	4.62727	Δgng1 * DD up vs QM9414 * DD	3.47032e-06
TR_48211	4.5644	Δgng1 * DD up vs QM9414 * DD	2.14335e-05
TR_107971	4.45467	Δgng1 * DD up vs QM9414 * DD	0.000753668
TR_121647	4.44551	Δgng1 * DD up vs QM9414 * DD	1.04408e-08
TR_67579	4.38747	Δgng1 * DD up vs QM9414 * DD	7.19037e-05
TR_108642	4.36793	Δgng1 * DD up vs QM9414 * DD	0.00271746		Shares limited amino acid sequence identity with yeast Tif3p; Translation initiation factor eIF-4B.
TR_112502	4.32773	Δgng1 * DD up vs QM9414 * DD	6.31733e-06
TR_108775	4.10003	Δgng1 * DD up vs QM9414 * DD	6.23196e-05		Transcriptional enhancer activators are nuclear proteins that contain a TEA/ATTSdomain, a DNA-binding region of 66-68 amino acids. The TEA/ATTS domain is found in the N-termini of certain gene regulatory proteins, such as the enhancer factor TEF-1, yeast
TR_112519	4.09823	Δgng1 * DD up vs QM9414 * DD	1.36954e-06
TR_71170	4.0512	Δgng1 * DD up vs QM9414 * DD	5.23013e-05
TR_54007	3.9816	Δgng1 * DD up vs QM9414 * DD	7.25525e-06
TR_74807	3.79526	Δgng1 * DD up vs QM9414 * DD	1.57469e-07
TR_75385	3.67805	Δgng1 * DD up vs QM9414 * DD	0.000223367
TR_122140	3.66002	Δgng1 * DD up vs QM9414 * DD	4.63618e-07
TR_119826	3.64929	Δgng1 * DD up vs QM9414 * DD	2.38014e-05
TR_70365	3.61437	Δgng1 * DD up vs QM9414 * DD	5.59904e-06
TR_78223	3.57616	Δgng1 * DD up vs QM9414 * DD	2.15262e-05
TR_52476	3.54049	Δgng1 * DD up vs QM9414 * DD	0.000217351
TR_69245	3.45729	Δgng1 * DD up vs QM9414 * DD	1.31655e-06		candidate b-mannosidase
TR_39587	3.41771	Δgng1 * DD up vs QM9414 * DD	0.0468088
TR_123697	3.28661	Δgng1 * DD up vs QM9414 * DD	7.40679e-07
TR_120931	3.20281	Δgng1 * DD up vs QM9414 * DD	0.000432247
TR_111382	3.19397	Δgng1 * DD up vs QM9414 * DD	4.07514e-06
TR_80273	3.16795	Δgng1 * DD up vs QM9414 * DD	3.24628e-06		Hypthetical phosphatidylinositol polyphosphate phosphatase
TR_109031	3.12107	Δgng1 * DD up vs QM9414 * DD	8.69853e-05
TR_105752	3.10882	Δgng1 * DD up vs QM9414 * DD	0.008874
TR_109944	3.02924	Δgng1 * DD up vs QM9414 * DD	0.00612832
TR_102378	3.02912	Δgng1 * DD up vs QM9414 * DD	2.53472e-06		kinesin-like protein, a kinesin-3 family member.
TR_59333	2.99499	Δgng1 * DD up vs QM9414 * DD	0.00930097
TR_67882	2.97701	Δgng1 * DD up vs QM9414 * DD	0.000401111
TR_107850	2.92259	Δgng1 * DD up vs QM9414 * DD	3.27631e-05
TR_111912	2.86536	Δgng1 * DD up vs QM9414 * DD	0.000365743
TR_111038	2.8513	Δgng1 * DD up vs QM9414 * DD	0.000295129
TR_105156	2.8335	Δgng1 * DD up vs QM9414 * DD	0.00429032
TR_123095	2.79631	Δgng1 * DD up vs QM9414 * DD	0.0319361
TR_112267	2.79126	Δgng1 * DD up vs QM9414 * DD	0.00980765
TR_40618	2.78738	Δgng1 * DD up vs QM9414 * DD	2.73383e-05
TR_58381	2.78623	Δgng1 * DD up vs QM9414 * DD	3.42874e-05
TR_76800	2.77647	Δgng1 * DD up vs QM9414 * DD	4.25948e-06
TR_82105	2.76876	Δgng1 * DD up vs QM9414 * DD	0.000122196
TR_61794	2.75625	Δgng1 * DD up vs QM9414 * DD	4.56761e-06
TR_46128	2.74686	Δgng1 * DD up vs QM9414 * DD	0.00185533
TR_64916	2.73407	Δgng1 * DD up vs QM9414 * DD	4.0914e-06
TR_58130	2.72953	Δgng1 * DD up vs QM9414 * DD	8.34787e-06
TR_62439	2.72809	Δgng1 * DD up vs QM9414 * DD	1.13331e-05
TR_80871	2.71377	Δgng1 * DD up vs QM9414 * DD	3.8307e-05
TR_122139	2.70748	Δgng1 * DD up vs QM9414 * DD	3.48201e-05
TR_103660	2.70741	Δgng1 * DD up vs QM9414 * DD	2.28669e-06
TR_41660	2.70327	Δgng1 * DD up vs QM9414 * DD	0.00704032
TR_103438	2.70089	Δgng1 * DD up vs QM9414 * DD	8.01198e-05
TR_111893	2.69024	Δgng1 * DD up vs QM9414 * DD	8.9759e-05
TR_62359	2.65147	Δgng1 * DD up vs QM9414 * DD	0.00342487
TR_57088	2.63957	Δgng1 * DD up vs QM9414 * DD	1.32857e-05		sulfate permease
TR_111110	2.63361	Δgng1 * DD up vs QM9414 * DD	9.70904e-06
TR_31447	2.5937	Δgng1 * DD up vs QM9414 * DD	0.00145196
TR_105401	2.59125	Δgng1 * DD up vs QM9414 * DD	4.61873e-06
TR_57558	2.58	Δgng1 * DD up vs QM9414 * DD	9.67304e-05
TR_121702	2.57495	Δgng1 * DD up vs QM9414 * DD	0.000191706
TR_122579	2.52512	Δgng1 * DD up vs QM9414 * DD	0.000382167
TR_108776	2.52249	Δgng1 * DD up vs QM9414 * DD	0.00217264		candidate b-1,3-glucanase; similar to T. harzianum BGN13.1 (GenBank acc.no.CAA58889) and T. virens BGN2 (AAL84695)
TR_56830	2.52148	Δgng1 * DD up vs QM9414 * DD	8.07249e-05
TR_67907	2.50986	Δgng1 * DD up vs QM9414 * DD	1.54784e-05
TR_102582	2.48949	Δgng1 * DD up vs QM9414 * DD	0.00022978
TR_77288	2.48043	Δgng1 * DD up vs QM9414 * DD	0.00176126
TR_61212	2.45386	Δgng1 * DD up vs QM9414 * DD	3.59859e-05
TR_121214	2.44706	Δgng1 * DD up vs QM9414 * DD	3.7543e-06
TR_70527	2.43269	Δgng1 * DD up vs QM9414 * DD	0.00010408		based on sequence homology with yeast probable phospholipase
TR_104911	2.4168	Δgng1 * DD up vs QM9414 * DD	5.0986e-05
TR_60810	2.39917	Δgng1 * DD up vs QM9414 * DD	0.00187758
TR_103012	2.39903	Δgng1 * DD up vs QM9414 * DD	0.00707129
TR_119860	2.39028	Δgng1 * DD up vs QM9414 * DD	0.00315038
TR_79606	2.38076	Δgng1 * DD up vs QM9414 * DD	0.0013322
TR_68522	2.37792	Δgng1 * DD up vs QM9414 * DD	5.17753e-05		cd01321, ADGF, Adenosine deaminase-related growth factors
TR_59558	2.37734	Δgng1 * DD up vs QM9414 * DD	0.00195257
TR_107347	2.33865	Δgng1 * DD up vs QM9414 * DD	1.25002e-06
TR_104211	2.33679	Δgng1 * DD up vs QM9414 * DD	0.0046625
TR_51378	2.32979	Δgng1 * DD up vs QM9414 * DD	0.000152899
TR_121990	2.32785	Δgng1 * DD up vs QM9414 * DD	0.000160646		hypothetical G-protein coupled receptor, PTH11 like (implicated in pathogenesis in M. grisea)
TR_80875	2.31929	Δgng1 * DD up vs QM9414 * DD	3.23284e-05
TR_76971	2.2996	Δgng1 * DD up vs QM9414 * DD	0.0152296
TR_59689	2.28453	Δgng1 * DD up vs QM9414 * DD	4.23071e-05		candidate b-mannosidase
TR_106248	2.25496	Δgng1 * DD up vs QM9414 * DD	0.000425553
TR_68204	2.22981	Δgng1 * DD up vs QM9414 * DD	0.0273428		candidate non-ribosomal peptide synthetase
TR_68831	2.22897	Δgng1 * DD up vs QM9414 * DD	0.000523744		Amino acid transporter
TR_106287	2.2267	Δgng1 * DD up vs QM9414 * DD	2.71645e-05
TR_1885	2.2233	Δgng1 * DD up vs QM9414 * DD	0.000437369
TR_72661	2.21992	Δgng1 * DD up vs QM9414 * DD	0.000986823		hypothetical protein
TR_43115	2.21922	Δgng1 * DD up vs QM9414 * DD	0.000738698
TR_108458	2.20751	Δgng1 * DD up vs QM9414 * DD	0.00359875
TR_65164	2.20431	Δgng1 * DD up vs QM9414 * DD	0.00626506
TR_122091	2.17144	Δgng1 * DD up vs QM9414 * DD	3.8774e-05
TR_23489	2.17023	Δgng1 * DD up vs QM9414 * DD	1.38488e-07
TR_81150	2.16883	Δgng1 * DD up vs QM9414 * DD	0.00367207
TR_4240	2.16686	Δgng1 * DD up vs QM9414 * DD	7.76234e-05
TR_123732	2.15673	Δgng1 * DD up vs QM9414 * DD	6.10507e-05
TR_68990	2.15047	Δgng1 * DD up vs QM9414 * DD	0.0191858
TR_61907	2.1457	Δgng1 * DD up vs QM9414 * DD	0.000824991
TR_103671	2.14386	Δgng1 * DD up vs QM9414 * DD	0.0211301
TR_58910	2.13434	Δgng1 * DD up vs QM9414 * DD	8.0084e-05
TR_81022	2.13353	Δgng1 * DD up vs QM9414 * DD	0.0023397
TR_123659	2.12845	Δgng1 * DD up vs QM9414 * DD	0.0238541		von Willebrand factor and related coagulation proteins/ putative cell wall protein. Distantly related to S. cerevisiae Pir3p.
TR_111523	2.12321	Δgng1 * DD up vs QM9414 * DD	0.00123819		distant similarity to Mollulscan rhodopsin C-terminal tail, potentially involved in signal transduction
TR_106452	2.10773	Δgng1 * DD up vs QM9414 * DD	0.00519029
TR_70919	2.10516	Δgng1 * DD up vs QM9414 * DD	0.000322011
TR_102468	2.10453	Δgng1 * DD up vs QM9414 * DD	0.0156755
TR_6005	2.10293	Δgng1 * DD up vs QM9414 * DD	0.00339763
TR_3532	2.10007	Δgng1 * DD up vs QM9414 * DD	0.013249
TR_45369	2.09916	Δgng1 * DD up vs QM9414 * DD	0.0268669
TR_76822	2.09667	Δgng1 * DD up vs QM9414 * DD	0.000794538
TR_122994	2.07995	Δgng1 * DD up vs QM9414 * DD	0.000884524
TR_65333	2.06631	Δgng1 * DD up vs QM9414 * DD	0.00669032		candidate a-glycosidase distantly related to glucoamylase and a,a-trehalase
TR_3063	2.06616	Δgng1 * DD up vs QM9414 * DD	0.00386894
TR_76771	2.05416	Δgng1 * DD up vs QM9414 * DD	1.0912e-07
TR_81668	2.04768	Δgng1 * DD up vs QM9414 * DD	0.000137199
TR_67982	2.03517	Δgng1 * DD up vs QM9414 * DD	4.40882e-05		protein kinase with active site characteristic for serine/threonine kinases and distant similarity to cyclin-dependent kinase WEE1 involved in cell cycle control
TR_123979	2.03221	Δgng1 * DD up vs QM9414 * DD	0.0412278
TR_124327	2.01684	Δgng1 * DD up vs QM9414 * DD	7.74026e-06		contains an Interpro domain of the major facilitator superfamily of proteins that are involved in carbohydrate transport. Shares amino acid sequence identity with sucrose transport proteins from several filamentous fungi.
TR_108649	2.01545	Δgng1 * DD up vs QM9414 * DD	0.00020096
TR_44700	2.00915	Δgng1 * DD up vs QM9414 * DD	0.0012095
TR_29346	2.009	Δgng1 * DD up vs QM9414 * DD	0.0137729		belongs to the phosphatidate-phosphatase related phosphoesterase family
TR_69437	2.00264	Δgng1 * DD up vs QM9414 * DD	0.000296089

## Sheet: Δgng1 DD down
Genes at least twofold downregulated in the Δgng1 deletion strain in darkness compared to the parental strain QM9414 in darkness
Protein ID	Fold-Change	Fold-Change Description	p-value	Name	Description
TR_69611	-6.75479	Δgng1 * DD down vs QM9414 * DD	5.13942e-06
TR_108655	-6.15255	Δgng1 * DD down vs QM9414 * DD	0.00039813
TR_119857	-5.65074	Δgng1 * DD down vs QM9414 * DD	5.58079e-05
TR_64869	-4.92316	Δgng1 * DD down vs QM9414 * DD	3.93061e-05
TR_124119	-4.07182	Δgng1 * DD down vs QM9414 * DD	8.12884e-05
TR_69500	-4.0288	Δgng1 * DD down vs QM9414 * DD	1.4958e-05		hypothetical G-protein coupled receptor, PTH11 like (implicated in pathogenesis in M. grisea)
TR_123191	-4.00976	Δgng1 * DD down vs QM9414 * DD	0.000222327
TR_122511	-4.00722	Δgng1 * DD down vs QM9414 * DD	0.000962448		candidate endo-1,3(4)-b-glucanase
TR_82032	-3.64058	Δgng1 * DD down vs QM9414 * DD	0.0284561
TR_108143	-3.58681	Δgng1 * DD down vs QM9414 * DD	0.0012443
TR_45573	-3.548	Δgng1 * DD down vs QM9414 * DD	0.00202017		hypothetical G-protein coupled receptor, PTH11 like (implicated in pathogenesis in M. grisea)
TR_58366	-3.38386	Δgng1 * DD down vs QM9414 * DD	0.0200617
TR_75985	-3.13912	Δgng1 * DD down vs QM9414 * DD	0.00359105
TR_69957	-3.13789	Δgng1 * DD down vs QM9414 * DD	0.00178076		Predicted transporter (major facilitator superfamily) / hypothetical maltose permease
TR_108591	-3.07066	Δgng1 * DD down vs QM9414 * DD	5.22755e-07
TR_76210	-3.05808	Δgng1 * DD down vs QM9414 * DD	0.0254201	abf2	a-L-arabinofuranosidase ABF2 (GenBand acc. No. AAP57750)
TR_123881	-2.97632	Δgng1 * DD down vs QM9414 * DD	0.000121762		N-terminal binuclear Zn cluster-containing/DNA binding domain-containing protein
TR_108729	-2.93671	Δgng1 * DD down vs QM9414 * DD	3.24198e-09
TR_81383	-2.92148	Δgng1 * DD down vs QM9414 * DD	0.000116086	grk3	hypothetical G-protein coupled receptor, contains RGS (regulator of G-protein signaling) domain
TR_82246	-2.91731	Δgng1 * DD down vs QM9414 * DD	0.00287815		TRE82246, hypothetical 7 transmembrane domain protein, putative GPCRm mPR-type, related to Magnaporthe grisea mPR-type GPCRs (PMID: 15774025)
TR_103179	-2.9077	Δgng1 * DD down vs QM9414 * DD	0.00116802
TR_74282	-2.90073	Δgng1 * DD down vs QM9414 * DD	0.022953
TR_64874	-2.82853	Δgng1 * DD down vs QM9414 * DD	3.19579e-05		protein belonging to the major facilitator superfamily, probable tetracycline resistence protein, 14 transmembrane domains predicted
TR_121534	-2.79671	Δgng1 * DD down vs QM9414 * DD	0.0272807		COG0028, IlvB, Thiamine pyrophosphate-requiring enzymes
TR_67377	-2.74815	Δgng1 * DD down vs QM9414 * DD	0.000293817
TR_107294	-2.7087	Δgng1 * DD down vs QM9414 * DD	0.000344081
TR_46285	-2.70502	Δgng1 * DD down vs QM9414 * DD	0.0452403
TR_62100	-2.52748	Δgng1 * DD down vs QM9414 * DD	0.0323302
TR_69727	-2.47495	Δgng1 * DD down vs QM9414 * DD	1.09609e-07
TR_106314	-2.47463	Δgng1 * DD down vs QM9414 * DD	0.00205696
TR_53372	-2.46325	Δgng1 * DD down vs QM9414 * DD	0.00105161
TR_82321	-2.46066	Δgng1 * DD down vs QM9414 * DD	0.007493
TR_120229	-2.4297	Δgng1 * DD down vs QM9414 * DD	9.66065e-05		candidate xylanase
TR_120311	-2.42539	Δgng1 * DD down vs QM9414 * DD	0.0148602
TR_123456	-2.4187	Δgng1 * DD down vs QM9414 * DD	0.0470962		candidate acid trehalase
TR_59368	-2.41622	Δgng1 * DD down vs QM9414 * DD	0.00128787		hypothetical protein
TR_62230	-2.41528	Δgng1 * DD down vs QM9414 * DD	0.00695766
TR_54395	-2.38279	Δgng1 * DD down vs QM9414 * DD	4.34648e-05	rgs1	regulator of G-protein signaling related to Aspergillus nidulans FlbA, involved in virulence, conidiation and hydrophobin synthesis, regulates desensitization to alpha factor in S. cerevisiae
TR_123251	-2.3601	Δgng1 * DD down vs QM9414 * DD	0.00197715		flavohemoglobin
TR_124059	-2.35591	Δgng1 * DD down vs QM9414 * DD	0.00187858
TR_121818	-2.35561	Δgng1 * DD down vs QM9414 * DD	0.00196413
TR_59388	-2.35235	Δgng1 * DD down vs QM9414 * DD	0.00306782
TR_73818	-2.34648	Δgng1 * DD down vs QM9414 * DD	1.63921e-07		catalase
TR_81122	-2.34046	Δgng1 * DD down vs QM9414 * DD	0.00182807
TR_82619	-2.34009	Δgng1 * DD down vs QM9414 * DD	0.0303575		arginosuccinate synthetase-like protein
TR_123056	-2.33213	Δgng1 * DD down vs QM9414 * DD	0.00680448	hex1	hex1, encodes the major protein of the Woronin body forming a plug between fungal compartments.
TR_105311	-2.33113	Δgng1 * DD down vs QM9414 * DD	0.00556236
TR_102499	-2.31983	Δgng1 * DD down vs QM9414 * DD	0.00317146
TR_76722	-2.26949	Δgng1 * DD down vs QM9414 * DD	0.00686789		flavohemoglobin
TR_121793	-2.26467	Δgng1 * DD down vs QM9414 * DD	2.60467e-06
TR_108586	-2.25272	Δgng1 * DD down vs QM9414 * DD	0.00231049
TR_108145	-2.24562	Δgng1 * DD down vs QM9414 * DD	0.0417844
TR_70311	-2.24365	Δgng1 * DD down vs QM9414 * DD	5.58194e-05
TR_122487	-2.22428	Δgng1 * DD down vs QM9414 * DD	0.0300752		distant similarity to a Nectria haemaotcocca putative DNAse, has one predicted transmembrane domain
TR_122371	-2.22137	Δgng1 * DD down vs QM9414 * DD	0.000163868
TR_121285	-2.21527	Δgng1 * DD down vs QM9414 * DD	0.00170959
TR_59014	-2.21392	Δgng1 * DD down vs QM9414 * DD	0.014877
TR_68587	-2.19828	Δgng1 * DD down vs QM9414 * DD	2.32042e-06
TR_74228	-2.15741	Δgng1 * DD down vs QM9414 * DD	0.00733298		similar to oleate delta-12 desaturase
TR_50212	-2.14928	Δgng1 * DD down vs QM9414 * DD	0.00916736		distantly related to glycosyltransferases, Glycosyltransferases not yet assigned to a family
TR_120008	-2.14927	Δgng1 * DD down vs QM9414 * DD	0.000150692		GMC oxidoreductase
TR_51375	-2.14854	Δgng1 * DD down vs QM9414 * DD	0.0392558
TR_105718	-2.14429	Δgng1 * DD down vs QM9414 * DD	0.008933
TR_49081	-2.13703	Δgng1 * DD down vs QM9414 * DD	0.0304805		candidate xyloglucanase; EGL6 (CEL74A)
TR_65494	-2.13542	Δgng1 * DD down vs QM9414 * DD	0.000407108		matellopeptidase-like protein
TR_48444	-2.11706	Δgng1 * DD down vs QM9414 * DD	0.000389479
TR_105520	-2.11308	Δgng1 * DD down vs QM9414 * DD	0.00160798		This domain is found in a number of fungal transcription factors including transcriptional activator xlnR, yeast regulatory protein GAL4, and other transcription proteins regulating a variety of cellular and metabolic processes
TR_41663	-2.10796	Δgng1 * DD down vs QM9414 * DD	0.0421714
TR_44251	-2.10439	Δgng1 * DD down vs QM9414 * DD	0.000246858		hypothetical GTPase activating protein for Rab GTPases (Ras superfamily of small GTPases), related to S. cerevisiae GYP3
TR_23415	-2.08269	Δgng1 * DD down vs QM9414 * DD	0.00601189
TR_37525	-2.08096	Δgng1 * DD down vs QM9414 * DD	0.000599426	grk1	hypothetical G-protein coupled receptor, contains RGS (regulator of G-protein signaling) domain
TR_69944	-2.07756	Δgng1 * DD down vs QM9414 * DD	0.00743316		candidate a-xylosidase
TR_108144	-2.0775	Δgng1 * DD down vs QM9414 * DD	0.0381114
TR_67024	-2.07189	Δgng1 * DD down vs QM9414 * DD	9.59596e-07
TR_104556	-2.0641	Δgng1 * DD down vs QM9414 * DD	0.00815867
TR_107151	-2.05744	Δgng1 * DD down vs QM9414 * DD	0.000229716
TR_54242	-2.05292	Δgng1 * DD down vs QM9414 * DD	0.000448904		candidate b-glycosidase related to b-1,3-glucanase
TR_75021	-2.0464	Δgng1 * DD down vs QM9414 * DD	0.00935966
TR_66726	-2.033	Δgng1 * DD down vs QM9414 * DD	0.00790558
TR_123865	-2.02153	Δgng1 * DD down vs QM9414 * DD	0.00382924
TR_59778	-2.01077	Δgng1 * DD down vs QM9414 * DD	7.77795e-06		TRE59778; contains 7 transmembrane domains, putative G-protein coupled receptor, related to A nidulans GprC
TR_38441	-2.00903	Δgng1 * DD down vs QM9414 * DD	0.00115465
TR_105613	-2.0079	Δgng1 * DD down vs QM9414 * DD	0.000103511
TR_67983	-2.00778	Δgng1 * DD down vs QM9414 * DD	0.00023755		related to nuclear migration protein, ami1, of N. crassa
TR_121732	-2.00604	Δgng1 * DD down vs QM9414 * DD	0.0235818
TR_82049	-2.00567	Δgng1 * DD down vs QM9414 * DD	0.0101685
TR_123686	-2.00118	Δgng1 * DD down vs QM9414 * DD	0.0349931
