# Supplementary material for: The phosducin-like protein PhLP1 impacts regulation of glycoside hydrolases and light response in Trichoderma reesei
Source: BMC Genomics. 2011 Dec 19;12:613. doi: 10.1186/1471-2164-12-613 (PMC3267782; doi:10.1186/1471-2164-12-613)
Supplement: Additional file 8 — Overlapping Targets of PhLP1, GNB1 and GNG1. Genes at least two-fold differentially regulated in Δphlp1, Δgnb1 and Δgng1 compared to QM9414 in light and darkness. [file 1471-2164-12-613-S8.XLS]

## Sheet: 2fold downregulated DD
Overlapping targets of PhLP1, GNB1 and GNG1 (twofold downregulated in deletion strains compared to QM9414 in darkness)
	Regulation in Δphlp1			Regulation in Δgnb1			Regulation in Δgng1
Protein ID	Fold-Change	Fold-Change Description	p-value	Fold-Change	Fold-Change Description	p-value	Fold-Change	Fold-Change Description	p-value	Name	Description
TR_108591	-2.30849	Δphlp1 * DD down vs QM9414 * DD	1.46535e-05	-2.27805	Δgnb1 * DD down vs QM9414 * DD	1.73792e-05	-3.07066	Δgng1 * DD down vs QM9414 * DD	5.22755e-07
TR_119857	-3.98464	Δphlp1 * DD down vs QM9414 * DD	0.000460326	-3.61812	Δgnb1 * DD down vs QM9414 * DD	0.000847747	-5.65074	Δgng1 * DD down vs QM9414 * DD	5.58079e-05
TR_122371	-2.17242	Δphlp1 * DD down vs QM9414 * DD	0.000213228	-2.14533	Δgnb1 * DD down vs QM9414 * DD	0.000247577	-2.22137	Δgng1 * DD down vs QM9414 * DD	0.000163868
TR_123881	-2.13609	Δphlp1 * DD down vs QM9414 * DD	0.00259024	-3.81467	Δgnb1 * DD down vs QM9414 * DD	1.52134e-05	-2.97632	Δgng1 * DD down vs QM9414 * DD	0.000121762		N-terminal binuclear Zn cluster-containing/DNA binding domain-containing protein
TR_54395	-2.61616	Δphlp1 * DD down vs QM9414 * DD	1.4962e-05	-2.38041	Δgnb1 * DD down vs QM9414 * DD	4.39757e-05	-2.38279	Δgng1 * DD down vs QM9414 * DD	4.34648e-05	rgs1	regulator of G-protein signaling related to Aspergillus nidulans FlbA, involved in virulence, conidiation and hydrophobin synthesis, regulates desensitization to alpha factor in S. cerevisiae
TR_69500	-2.20616	Δphlp1 * DD down vs QM9414 * DD	0.0025298	-3.20415	Δgnb1 * DD down vs QM9414 * DD	9.37992e-05	-4.0288	Δgng1 * DD down vs QM9414 * DD	1.4958e-05		hypothetical G-protein coupled receptor, PTH11 like (implicated in pathogenesis in M. grisea)
TR_81383	-2.09762	Δphlp1 * DD down vs QM9414 * DD	0.00262914	-2.70701	Δgnb1 * DD down vs QM9414 * DD	0.000231895	-2.92148	Δgng1 * DD down vs QM9414 * DD	0.000116086	grk3	hypothetical G-protein coupled receptor, contains RGS (regulator of G-protein signaling) domain

## Sheet: 2fold downregulated LL
Overlapping targets of PhLP1, GNB1 and GNG1 (twofold downregulated in deletion strains compared to QM9414 in light)
	Regulation in Δphlp1			Regulation in Δgnb1			Regulation in Δgng1
Protein ID	Fold-Change	Fold-Change Description	p-value	Fold-Change	Fold-Change Description	p-value	Fold-Change	Fold-Change Description	p-value	Name	Description
TR_58366	-9.14058	Δphlp1 * LL down vs QM9414 * LL	0.00030406	-11.0765	Δgnb1 * LL down vs QM9414 * LL	0.000141046	-11.8546	Δgng1 * LL down vs QM9414 * LL	0.000108083
TR_56700	-7.32605	Δphlp1 * LL down vs QM9414 * LL	1.56737e-05	-5.32332	Δgnb1 * LL down vs QM9414 * LL	9.34354e-05	-6.60389	Δgng1 * LL down vs QM9414 * LL	2.75504e-05
TR_108975	-7.05128	Δphlp1 * LL down vs QM9414 * LL	0.000980841	-6.12197	Δgnb1 * LL down vs QM9414 * LL	0.00176728	-6.78508	Δgng1 * LL down vs QM9414 * LL	0.0011506
TR_107329	-6.73952	Δphlp1 * LL down vs QM9414 * LL	6.42874e-05	-3.79671	Δgnb1 * LL down vs QM9414 * LL	0.00153126	-5.51041	Δgng1 * LL down vs QM9414 * LL	0.000188069
TR_104425	-6.5311	Δphlp1 * LL down vs QM9414 * LL	0.00319647	-5.44516	Δgnb1 * LL down vs QM9414 * LL	0.00633649	-4.28744	Δgng1 * LL down vs QM9414 * LL	0.0155123
TR_106936	-5.68029	Δphlp1 * LL down vs QM9414 * LL	9.15495e-05	-6.4019	Δgnb1 * LL down vs QM9414 * LL	4.72545e-05	-5.46677	Δgng1 * LL down vs QM9414 * LL	0.000113607
TR_105869	-5.05575	Δphlp1 * LL down vs QM9414 * LL	6.44356e-05	-5.52146	Δgnb1 * LL down vs QM9414 * LL	3.7759e-05	-4.12633	Δgng1 * LL down vs QM9414 * LL	0.000231757		Distantly related to Hypocrea lixii QID3, a putative cell wall protein. Has a C-terminal class II hydrophobin domain.
TR_106516	-5.03697	Δphlp1 * LL down vs QM9414 * LL	3.92029e-06	-5.8339	Δgnb1 * LL down vs QM9414 * LL	1.44903e-06	-5.03285	Δgng1 * LL down vs QM9414 * LL	3.94269e-06
TR_33029	-4.75032	Δphlp1 * LL down vs QM9414 * LL	0.00300706	-3.89515	Δgnb1 * LL down vs QM9414 * LL	0.00744883	-3.48778	Δgng1 * LL down vs QM9414 * LL	0.0123193
TR_109304	-4.60364	Δphlp1 * LL down vs QM9414 * LL	0.00100236	-5.14507	Δgnb1 * LL down vs QM9414 * LL	0.000559313	-3.91536	Δgng1 * LL down vs QM9414 * LL	0.00237623
TR_70608	-4.51274	Δphlp1 * LL down vs QM9414 * LL	0.000141456	-2.77295	Δgnb1 * LL down vs QM9414 * LL	0.00352765	-4.22448	Δgng1 * LL down vs QM9414 * LL	0.000214959
TR_106178	-4.48056	Δphlp1 * LL down vs QM9414 * LL	0.000248785	-3.52119	Δgnb1 * LL down vs QM9414 * LL	0.00111252	-3.92575	Δgng1 * LL down vs QM9414 * LL	0.000561304
TR_106475	-4.37038	Δphlp1 * LL down vs QM9414 * LL	0.00147758	-4.65793	Δgnb1 * LL down vs QM9414 * LL	0.00105852	-4.10336	Δgng1 * LL down vs QM9414 * LL	0.00205945
TR_109560	-4.29267	Δphlp1 * LL down vs QM9414 * LL	9.67699e-05	-4.43319	Δgnb1 * LL down vs QM9414 * LL	7.8149e-05	-3.59549	Δgng1 * LL down vs QM9414 * LL	0.000324251
TR_109237	-4.29155	Δphlp1 * LL down vs QM9414 * LL	8.96844e-05	-4.03422	Δgnb1 * LL down vs QM9414 * LL	0.000136179	-3.29463	Δgng1 * LL down vs QM9414 * LL	0.000560604
TR_56328	-4.28696	Δphlp1 * LL down vs QM9414 * LL	0.000263181	-3.78157	Δgnb1 * LL down vs QM9414 * LL	0.000580933	-3.20806	Δgng1 * LL down vs QM9414 * LL	0.00168493		distantly related to b-glycosyltransferases
TR_71125	-4.27768	Δphlp1 * LL down vs QM9414 * LL	2.36625e-07	-4.26806	Δgnb1 * LL down vs QM9414 * LL	2.41129e-07	-4.3924	Δgng1 * LL down vs QM9414 * LL	1.8991e-07
TR_124059	-4.21528	Δphlp1 * LL down vs QM9414 * LL	1.62178e-05	-2.51112	Δgnb1 * LL down vs QM9414 * LL	0.00107486	-5.08437	Δgng1 * LL down vs QM9414 * LL	4.24064e-06
TR_110797	-4.15701	Δphlp1 * LL down vs QM9414 * LL	0.000103592	-4.33283	Δgnb1 * LL down vs QM9414 * LL	7.83327e-05	-3.65436	Δgng1 * LL down vs QM9414 * LL	0.000252236
TR_104458	-4.07268	Δphlp1 * LL down vs QM9414 * LL	5.97948e-05	-2.36634	Δgnb1 * LL down vs QM9414 * LL	0.00378096	-4.09418	Δgng1 * LL down vs QM9414 * LL	5.75989e-05
TR_112396	-4.03733	Δphlp1 * LL down vs QM9414 * LL	1.72615e-06	-3.6044	Δgnb1 * LL down vs QM9414 * LL	4.53229e-06	-3.66494	Δgng1 * LL down vs QM9414 * LL	3.92046e-06
TR_53282	-4.03675	Δphlp1 * LL down vs QM9414 * LL	0.000938488	-3.63292	Δgnb1 * LL down vs QM9414 * LL	0.00174045	-3.56012	Δgng1 * LL down vs QM9414 * LL	0.00196124
TR_105336	-4.00474	Δphlp1 * LL down vs QM9414 * LL	2.97643e-05	-3.02926	Δgnb1 * LL down vs QM9414 * LL	0.000264885	-4.52162	Δgng1 * LL down vs QM9414 * LL	1.22577e-05
TR_23382	-4.00161	Δphlp1 * LL down vs QM9414 * LL	0.000123182	-4.64803	Δgnb1 * LL down vs QM9414 * LL	4.48203e-05	-3.14081	Δgng1 * LL down vs QM9414 * LL	0.000689891
TR_65114	-3.99117	Δphlp1 * LL down vs QM9414 * LL	5.18438e-05	-3.81331	Δgnb1 * LL down vs QM9414 * LL	7.2405e-05	-4.94766	Δgng1 * LL down vs QM9414 * LL	1.14766e-05
TR_67866	-3.98837	Δphlp1 * LL down vs QM9414 * LL	0.00236904	-4.45097	Δgnb1 * LL down vs QM9414 * LL	0.00132795	-4.77675	Δgng1 * LL down vs QM9414 * LL	0.00091792
TR_5182	-3.98318	Δphlp1 * LL down vs QM9414 * LL	2.46185e-07	-2.16851	Δgnb1 * LL down vs QM9414 * LL	0.000140819	-3.26515	Δgng1 * LL down vs QM9414 * LL	1.55813e-06
TR_68274	-3.95636	Δphlp1 * LL down vs QM9414 * LL	0.000591762	-3.5658	Δgnb1 * LL down vs QM9414 * LL	0.00112975	-4.00834	Δgng1 * LL down vs QM9414 * LL	0.000546031
TR_108155	-3.93369	Δphlp1 * LL down vs QM9414 * LL	0.000164807	-3.44035	Δgnb1 * LL down vs QM9414 * LL	0.000419069	-3.60021	Δgng1 * LL down vs QM9414 * LL	0.000304403
TR_104556	-3.91626	Δphlp1 * LL down vs QM9414 * LL	4.59624e-05	-3.9298	Δgnb1 * LL down vs QM9414 * LL	4.48003e-05	-3.30399	Δgng1 * LL down vs QM9414 * LL	0.000168239
TR_108874	-3.91049	Δphlp1 * LL down vs QM9414 * LL	0.00871895	-3.1278	Δgnb1 * LL down vs QM9414 * LL	0.0232462	-4.9463	Δgng1 * LL down vs QM9414 * LL	0.00307111
TR_107913	-3.82128	Δphlp1 * LL down vs QM9414 * LL	0.000216518	-3.208	Δgnb1 * LL down vs QM9414 * LL	0.000737259	-4.02492	Δgng1 * LL down vs QM9414 * LL	0.000151964
TR_102855	-3.78201	Δphlp1 * LL down vs QM9414 * LL	3.32498e-05	-2.22192	Δgnb1 * LL down vs QM9414 * LL	0.00293594	-3.84547	Δgng1 * LL down vs QM9414 * LL	2.92402e-05		Contains a possible InterPro domain corresponding to a putative methyltransferase. Shares significant amino acid sequence identity (E = 0.0) with yeast TRM9 (tRNA carboxylmethyl transferase).
TR_111170	-3.75994	Δphlp1 * LL down vs QM9414 * LL	0.000482255	-3.10711	Δgnb1 * LL down vs QM9414 * LL	0.00170775	-3.37564	Δgng1 * LL down vs QM9414 * LL	0.000981123
TR_63435	-3.75583	Δphlp1 * LL down vs QM9414 * LL	6.68789e-06	-4.33028	Δgnb1 * LL down vs QM9414 * LL	2.11386e-06	-3.20471	Δgng1 * LL down vs QM9414 * LL	2.63797e-05
TR_108384	-3.74759	Δphlp1 * LL down vs QM9414 * LL	0.00482803	-3.48714	Δgnb1 * LL down vs QM9414 * LL	0.00693828	-3.97898	Δgng1 * LL down vs QM9414 * LL	0.0035712
TR_65583	-3.73958	Δphlp1 * LL down vs QM9414 * LL	7.30507e-05	-4.50912	Δgnb1 * LL down vs QM9414 * LL	1.87789e-05	-3.36921	Δgng1 * LL down vs QM9414 * LL	0.000161566
TR_110323	-3.73423	Δphlp1 * LL down vs QM9414 * LL	5.75977e-05	-3.35928	Δgnb1 * LL down vs QM9414 * LL	0.00013052	-3.25672	Δgng1 * LL down vs QM9414 * LL	0.000166747
TR_67013	-3.70906	Δphlp1 * LL down vs QM9414 * LL	1.84241e-06	-3.2206	Δgnb1 * LL down vs QM9414 * LL	6.68055e-06	-3.55664	Δgng1 * LL down vs QM9414 * LL	2.67621e-06
TR_70838	-3.7053	Δphlp1 * LL down vs QM9414 * LL	0.00103245	-4.06165	Δgnb1 * LL down vs QM9414 * LL	0.000589637	-3.89922	Δgng1 * LL down vs QM9414 * LL	0.000755586
TR_59065	-3.70061	Δphlp1 * LL down vs QM9414 * LL	0.000122322	-2.21616	Δgnb1 * LL down vs QM9414 * LL	0.00649406	-2.86294	Δgng1 * LL down vs QM9414 * LL	0.000853036
TR_41325	-3.69692	Δphlp1 * LL down vs QM9414 * LL	1.36136e-05	-2.39521	Δgnb1 * LL down vs QM9414 * LL	0.00066067	-2.4615	Δgng1 * LL down vs QM9414 * LL	0.000508603
TR_66753	-3.68777	Δphlp1 * LL down vs QM9414 * LL	0.000189726	-4.3926	Δgnb1 * LL down vs QM9414 * LL	5.62918e-05	-4.32882	Δgng1 * LL down vs QM9414 * LL	6.21663e-05
TR_66345	-3.6768	Δphlp1 * LL down vs QM9414 * LL	0.000194146	-2.94303	Δgnb1 * LL down vs QM9414 * LL	0.000989207	-4.35629	Δgng1 * LL down vs QM9414 * LL	5.96672e-05		Mn superoxide dismutase
TR_104067	-3.67588	Δphlp1 * LL down vs QM9414 * LL	3.42411e-05	-3.69231	Δgnb1 * LL down vs QM9414 * LL	3.30559e-05	-2.92759	Δgng1 * LL down vs QM9414 * LL	0.000222948
TR_102780	-3.6743	Δphlp1 * LL down vs QM9414 * LL	0.00336557	-2.34457	Δgnb1 * LL down vs QM9414 * LL	0.0367929	-3.15073	Δgng1 * LL down vs QM9414 * LL	0.00770323
TR_121337	-3.67303	Δphlp1 * LL down vs QM9414 * LL	0.000711658	-4.22839	Δgnb1 * LL down vs QM9414 * LL	0.000291888	-4.43871	Δgng1 * LL down vs QM9414 * LL	0.000215943
TR_102773	-3.6516	Δphlp1 * LL down vs QM9414 * LL	2.66675e-05	-3.62883	Δgnb1 * LL down vs QM9414 * LL	2.80454e-05	-3.99017	Δgng1 * LL down vs QM9414 * LL	1.32288e-05
TR_55681	-3.65044	Δphlp1 * LL down vs QM9414 * LL	0.0012678	-2.44682	Δgnb1 * LL down vs QM9414 * LL	0.0148272	-3.30979	Δgng1 * LL down vs QM9414 * LL	0.00230782
TR_103135	-3.64831	Δphlp1 * LL down vs QM9414 * LL	0.000163769	-3.88555	Δgnb1 * LL down vs QM9414 * LL	0.000104138	-3.1221	Δgng1 * LL down vs QM9414 * LL	0.00051854
TR_111955	-3.6422	Δphlp1 * LL down vs QM9414 * LL	0.000649215	-3.17552	Δgnb1 * LL down vs QM9414 * LL	0.00160054	-3.28766	Δgng1 * LL down vs QM9414 * LL	0.0012716
TR_71394	-3.63987	Δphlp1 * LL down vs QM9414 * LL	1.93594e-05	-5.72276	Δgnb1 * LL down vs QM9414 * LL	6.57952e-07	-4.78472	Δgng1 * LL down vs QM9414 * LL	2.32801e-06		candidate b-glycosidase related to b-glucuronidase
TR_109075	-3.61995	Δphlp1 * LL down vs QM9414 * LL	0.000200854	-3.09617	Δgnb1 * LL down vs QM9414 * LL	0.000631768	-3.41286	Δgng1 * LL down vs QM9414 * LL	0.000307802
TR_109367	-3.61983	Δphlp1 * LL down vs QM9414 * LL	0.000305798	-3.23522	Δgnb1 * LL down vs QM9414 * LL	0.000675636	-3.54206	Δgng1 * LL down vs QM9414 * LL	0.000355905
TR_104368	-3.61368	Δphlp1 * LL down vs QM9414 * LL	0.000202354	-3.37838	Δgnb1 * LL down vs QM9414 * LL	0.000329915	-3.26481	Δgng1 * LL down vs QM9414 * LL	0.000424193
TR_120215	-3.61211	Δphlp1 * LL down vs QM9414 * LL	3.87991e-06	-5.46049	Δgnb1 * LL down vs QM9414 * LL	1.43965e-07	-3.01688	Δgng1 * LL down vs QM9414 * LL	2.01968e-05
TR_105206	-3.59551	Δphlp1 * LL down vs QM9414 * LL	6.808e-05	-3.28861	Δgnb1 * LL down vs QM9414 * LL	0.000137307	-2.95894	Δgng1 * LL down vs QM9414 * LL	0.000323237
TR_109489	-3.58698	Δphlp1 * LL down vs QM9414 * LL	2.43326e-06	-3.82679	Δgnb1 * LL down vs QM9414 * LL	1.37549e-06	-3.02509	Δgng1 * LL down vs QM9414 * LL	1.19693e-05
TR_109199	-3.58502	Δphlp1 * LL down vs QM9414 * LL	0.00172557	-2.98212	Δgnb1 * LL down vs QM9414 * LL	0.00520802	-2.81954	Δgng1 * LL down vs QM9414 * LL	0.00729719
TR_58672	-3.58266	Δphlp1 * LL down vs QM9414 * LL	0.000205981	-3.20065	Δgnb1 * LL down vs QM9414 * LL	0.000471272	-3.46553	Δgng1 * LL down vs QM9414 * LL	0.000262269
TR_106869	-3.57507	Δphlp1 * LL down vs QM9414 * LL	0.0103502	-3.76177	Δgnb1 * LL down vs QM9414 * LL	0.00818679	-2.99158	Δgng1 * LL down vs QM9414 * LL	0.0233177
TR_67778	-3.56476	Δphlp1 * LL down vs QM9414 * LL	7.66654e-05	-3.3271	Δgnb1 * LL down vs QM9414 * LL	0.000131631	-3.80558	Δgng1 * LL down vs QM9414 * LL	4.64573e-05
TR_108893	-3.5647	Δphlp1 * LL down vs QM9414 * LL	7.42697e-07	-2.22829	Δgnb1 * LL down vs QM9414 * LL	0.000109618	-2.8094	Δgng1 * LL down vs QM9414 * LL	7.94389e-06
TR_109320	-3.56369	Δphlp1 * LL down vs QM9414 * LL	0.00023137	-3.92325	Δgnb1 * LL down vs QM9414 * LL	0.000116767	-3.24675	Δgng1 * LL down vs QM9414 * LL	0.000456215
TR_110902	-3.56194	Δphlp1 * LL down vs QM9414 * LL	0.00157953	-3.41108	Δgnb1 * LL down vs QM9414 * LL	0.00205364	-3.10036	Δgng1 * LL down vs QM9414 * LL	0.00367691
TR_105532	-3.54984	Δphlp1 * LL down vs QM9414 * LL	0.0025914	-2.56788	Δgnb1 * LL down vs QM9414 * LL	0.0165325	-3.04693	Δgng1 * LL down vs QM9414 * LL	0.00622492
TR_53025	-3.54946	Δphlp1 * LL down vs QM9414 * LL	0.00119049	-3.42728	Δgnb1 * LL down vs QM9414 * LL	0.00148301	-3.68448	Δgng1 * LL down vs QM9414 * LL	0.000943013
TR_70912	-3.54753	Δphlp1 * LL down vs QM9414 * LL	0.000245388	-2.53783	Δgnb1 * LL down vs QM9414 * LL	0.00298209	-2.60141	Δgng1 * LL down vs QM9414 * LL	0.00246875
TR_105912	-3.54583	Δphlp1 * LL down vs QM9414 * LL	2.57504e-06	-3.32228	Δgnb1 * LL down vs QM9414 * LL	4.67945e-06	-2.74792	Δgng1 * LL down vs QM9414 * LL	2.99554e-05
TR_107502	-3.54005	Δphlp1 * LL down vs QM9414 * LL	0.000180427	-3.84586	Δgnb1 * LL down vs QM9414 * LL	9.86434e-05	-2.98529	Δgng1 * LL down vs QM9414 * LL	0.000652043
TR_110271	-3.5394	Δphlp1 * LL down vs QM9414 * LL	5.58385e-08	-3.73614	Δgnb1 * LL down vs QM9414 * LL	3.29935e-08	-4.28178	Δgng1 * LL down vs QM9414 * LL	9.43122e-09
TR_67509	-3.52632	Δphlp1 * LL down vs QM9414 * LL	0.00156865	-3.07188	Δgnb1 * LL down vs QM9414 * LL	0.00366037	-3.0779	Δgng1 * LL down vs QM9414 * LL	0.00361643
TR_67607	-3.5258	Δphlp1 * LL down vs QM9414 * LL	0.00017121	-2.90722	Δgnb1 * LL down vs QM9414 * LL	0.000743588	-2.95905	Δgng1 * LL down vs QM9414 * LL	0.000648173
TR_109934	-3.52183	Δphlp1 * LL down vs QM9414 * LL	0.00709168	-2.63414	Δgnb1 * LL down vs QM9414 * LL	0.0295176	-3.54134	Δgng1 * LL down vs QM9414 * LL	0.00689947
TR_62091	-3.48933	Δphlp1 * LL down vs QM9414 * LL	0.000436198	-2.80183	Δgnb1 * LL down vs QM9414 * LL	0.00207783	-3.75879	Δgng1 * LL down vs QM9414 * LL	0.000260811
TR_32639	-3.48851	Δphlp1 * LL down vs QM9414 * LL	0.000576761	-3.20298	Δgnb1 * LL down vs QM9414 * LL	0.00103604	-3.18716	Δgng1 * LL down vs QM9414 * LL	0.00107212
TR_35726	-3.47373	Δphlp1 * LL down vs QM9414 * LL	6.23724e-06	-3.36585	Δgnb1 * LL down vs QM9414 * LL	8.2757e-06	-3.52298	Δgng1 * LL down vs QM9414 * LL	5.50527e-06
TR_110238	-3.46964	Δphlp1 * LL down vs QM9414 * LL	0.000830776	-3.1272	Δgnb1 * LL down vs QM9414 * LL	0.00165967	-2.62303	Δgng1 * LL down vs QM9414 * LL	0.00543932
TR_65171	-3.45325	Δphlp1 * LL down vs QM9414 * LL	3.65945e-05	-2.84106	Δgnb1 * LL down vs QM9414 * LL	0.000195241	-3.43375	Δgng1 * LL down vs QM9414 * LL	3.8352e-05
TR_71245	-3.44642	Δphlp1 * LL down vs QM9414 * LL	0.00014657	-3.15794	Δgnb1 * LL down vs QM9414 * LL	0.000288283	-3.06268	Δgng1 * LL down vs QM9414 * LL	0.000366805	chi18-1	chitinase, precursor protein, gextracellular, contains chitin binding domain, type 1
TR_67732	-3.43661	Δphlp1 * LL down vs QM9414 * LL	1.59508e-06	-3.27013	Δgnb1 * LL down vs QM9414 * LL	2.55827e-06	-3.1872	Δgng1 * LL down vs QM9414 * LL	3.28287e-06
TR_102864	-3.43395	Δphlp1 * LL down vs QM9414 * LL	0.00138731	-3.30277	Δgnb1 * LL down vs QM9414 * LL	0.00177564	-3.65422	Δgng1 * LL down vs QM9414 * LL	0.000937937		hyoothetical protein
TR_2343	-3.42503	Δphlp1 * LL down vs QM9414 * LL	0.000544314	-2.78931	Δgnb1 * LL down vs QM9414 * LL	0.00232195	-2.94455	Δgng1 * LL down vs QM9414 * LL	0.0015771
TR_110078	-3.42316	Δphlp1 * LL down vs QM9414 * LL	0.000155927	-3.33751	Δgnb1 * LL down vs QM9414 * LL	0.000189426	-3.54599	Δgng1 * LL down vs QM9414 * LL	0.000119232
TR_102467	-3.41993	Δphlp1 * LL down vs QM9414 * LL	0.000138839	-3.50872	Δgnb1 * LL down vs QM9414 * LL	0.00011401	-3.55779	Δgng1 * LL down vs QM9414 * LL	0.000102533
TR_82014	-3.406	Δphlp1 * LL down vs QM9414 * LL	7.87863e-05	-3.04465	Δgnb1 * LL down vs QM9414 * LL	0.000197032	-3.0628	Δgng1 * LL down vs QM9414 * LL	0.000187533		pfam01490, Aa_trans, Transmembrane amino acid transporter protein
TR_54789	-3.40311	Δphlp1 * LL down vs QM9414 * LL	9.3436e-05	-3.11222	Δgnb1 * LL down vs QM9414 * LL	0.000192013	-3.52093	Δgng1 * LL down vs QM9414 * LL	7.14064e-05
TR_111205	-3.3916	Δphlp1 * LL down vs QM9414 * LL	0.00207579	-3.7406	Δgnb1 * LL down vs QM9414 * LL	0.00114569	-3.1047	Δgng1 * LL down vs QM9414 * LL	0.00356454
TR_67707	-3.39049	Δphlp1 * LL down vs QM9414 * LL	0.00137158	-3.27744	Δgnb1 * LL down vs QM9414 * LL	0.00170453	-3.00803	Δgng1 * LL down vs QM9414 * LL	0.0029631
TR_110966	-3.37889	Δphlp1 * LL down vs QM9414 * LL	0.00380043	-2.3763	Δgnb1 * LL down vs QM9414 * LL	0.0273905	-2.95105	Δgng1 * LL down vs QM9414 * LL	0.00817454
TR_108182	-3.37066	Δphlp1 * LL down vs QM9414 * LL	0.00120465	-3.19834	Δgnb1 * LL down vs QM9414 * LL	0.00169771	-2.80976	Δgng1 * LL down vs QM9414 * LL	0.00398921
TR_60467	-3.36212	Δphlp1 * LL down vs QM9414 * LL	0.000399613	-3.14205	Δgnb1 * LL down vs QM9414 * LL	0.000654653	-3.20991	Δgng1 * LL down vs QM9414 * LL	0.000559765
TR_3094	-3.35822	Δphlp1 * LL down vs QM9414 * LL	0.000849514	-3.52188	Δgnb1 * LL down vs QM9414 * LL	0.000616325	-3.48957	Δgng1 * LL down vs QM9414 * LL	0.000655702		candidate b-1,6-glucanase; similar to T. harzianum BGN16.3 (GenBank acc no Q8J0I9)
TR_4774	-3.35103	Δphlp1 * LL down vs QM9414 * LL	8.43721e-05	-2.22768	Δgnb1 * LL down vs QM9414 * LL	0.00281354	-2.38505	Δgng1 * LL down vs QM9414 * LL	0.00153071
TR_107146	-3.35067	Δphlp1 * LL down vs QM9414 * LL	0.00140959	-3.41196	Δgnb1 * LL down vs QM9414 * LL	0.00125448	-3.27842	Δgng1 * LL down vs QM9414 * LL	0.0016223
TR_82041	-3.34085	Δphlp1 * LL down vs QM9414 * LL	0.00031334	-3.06734	Δgnb1 * LL down vs QM9414 * LL	0.000594331	-3.14362	Δgng1 * LL down vs QM9414 * LL	0.000493769
TR_102386	-3.33111	Δphlp1 * LL down vs QM9414 * LL	0.00248407	-3.90613	Δgnb1 * LL down vs QM9414 * LL	0.000954181	-3.14721	Δgng1 * LL down vs QM9414 * LL	0.0035055
TR_106649	-3.32623	Δphlp1 * LL down vs QM9414 * LL	0.00119375	-3.81082	Δgnb1 * LL down vs QM9414 * LL	0.000491545	-4.0663	Δgng1 * LL down vs QM9414 * LL	0.00032439
TR_63909	-3.32369	Δphlp1 * LL down vs QM9414 * LL	9.87226e-08	-2.28421	Δgnb1 * LL down vs QM9414 * LL	7.9759e-06	-3.09076	Δgng1 * LL down vs QM9414 * LL	2.12458e-07
TR_103668	-3.32	Δphlp1 * LL down vs QM9414 * LL	0.00478947	-2.55069	Δgnb1 * LL down vs QM9414 * LL	0.0204933	-3.10481	Δgng1 * LL down vs QM9414 * LL	0.00694679
TR_22453	-3.29985	Δphlp1 * LL down vs QM9414 * LL	0.00153771	-3.22226	Δgnb1 * LL down vs QM9414 * LL	0.0017935	-2.51032	Δgng1 * LL down vs QM9414 * LL	0.00913185
TR_105290	-3.27805	Δphlp1 * LL down vs QM9414 * LL	7.7207e-05	-3.02312	Δgnb1 * LL down vs QM9414 * LL	0.000152504	-3.24671	Δgng1 * LL down vs QM9414 * LL	8.36192e-05
TR_40074	-3.27692	Δphlp1 * LL down vs QM9414 * LL	0.000312085	-2.09978	Δgnb1 * LL down vs QM9414 * LL	0.0101954	-2.64855	Δgng1 * LL down vs QM9414 * LL	0.00161528
TR_57101	-3.26947	Δphlp1 * LL down vs QM9414 * LL	0.00144938	-3.55445	Δgnb1 * LL down vs QM9414 * LL	0.000840842	-3.06858	Δgng1 * LL down vs QM9414 * LL	0.00219922		hypothetical G-protein coupled receptor, PTH11 like (implicated in pathogenesis in M. grisea)
TR_67678	-3.26846	Δphlp1 * LL down vs QM9414 * LL	3.90242e-05	-3.7972	Δgnb1 * LL down vs QM9414 * LL	1.11189e-05	-3.63461	Δgng1 * LL down vs QM9414 * LL	1.59131e-05		candidate chitinase
TR_105356	-3.26739	Δphlp1 * LL down vs QM9414 * LL	2.07532e-07	-3.43766	Δgnb1 * LL down vs QM9414 * LL	1.2401e-07	-3.11583	Δgng1 * LL down vs QM9414 * LL	3.40993e-07
TR_68925	-3.25994	Δphlp1 * LL down vs QM9414 * LL	2.09544e-05	-2.64727	Δgnb1 * LL down vs QM9414 * LL	0.000145821	-3.05433	Δgng1 * LL down vs QM9414 * LL	3.77686e-05
TR_112147	-3.25762	Δphlp1 * LL down vs QM9414 * LL	0.000189056	-2.95852	Δgnb1 * LL down vs QM9414 * LL	0.000407503	-3.35395	Δgng1 * LL down vs QM9414 * LL	0.000150474
TR_69928	-3.25303	Δphlp1 * LL down vs QM9414 * LL	5.24426e-06	-2.40986	Δgnb1 * LL down vs QM9414 * LL	0.00011166	-2.37758	Δgng1 * LL down vs QM9414 * LL	0.00012947
TR_58574	-3.24578	Δphlp1 * LL down vs QM9414 * LL	0.00240738	-2.64262	Δgnb1 * LL down vs QM9414 * LL	0.00867236	-3.14402	Δgng1 * LL down vs QM9414 * LL	0.00293481
TR_3287	-3.24114	Δphlp1 * LL down vs QM9414 * LL	0.00038016	-3.64611	Δgnb1 * LL down vs QM9414 * LL	0.000159394	-3.1353	Δgng1 * LL down vs QM9414 * LL	0.000488012
TR_109357	-3.23936	Δphlp1 * LL down vs QM9414 * LL	6.06253e-05	-3.78194	Δgnb1 * LL down vs QM9414 * LL	1.69102e-05	-3.68855	Δgng1 * LL down vs QM9414 * LL	2.06739e-05
TR_58115	-3.22715	Δphlp1 * LL down vs QM9414 * LL	2.58068e-06	-2.79141	Δgnb1 * LL down vs QM9414 * LL	1.12367e-05	-2.8691	Δgng1 * LL down vs QM9414 * LL	8.43e-06
TR_106512	-3.2209	Δphlp1 * LL down vs QM9414 * LL	4.60395e-05	-2.84708	Δgnb1 * LL down vs QM9414 * LL	0.000137526	-2.72108	Δgng1 * LL down vs QM9414 * LL	0.000208067
TR_110757	-3.21992	Δphlp1 * LL down vs QM9414 * LL	0.000158319	-2.91833	Δgnb1 * LL down vs QM9414 * LL	0.000353291	-2.82739	Δgng1 * LL down vs QM9414 * LL	0.000459631
TR_111094	-3.21938	Δphlp1 * LL down vs QM9414 * LL	0.000819647	-2.59604	Δgnb1 * LL down vs QM9414 * LL	0.0038142	-3.16034	Δgng1 * LL down vs QM9414 * LL	0.000933932		candidate carbohydrate-binding protein
TR_54395	-3.21714	Δphlp1 * LL down vs QM9414 * LL	1.70648e-06	-3.23892	Δgnb1 * LL down vs QM9414 * LL	1.59642e-06	-2.63649	Δgng1 * LL down vs QM9414 * LL	1.373e-05	rgs1	regulator of G-protein signaling related to Aspergillus nidulans FlbA, involved in virulence, conidiation and hydrophobin synthesis, regulates desensitization to alpha factor in S. cerevisiae
TR_58774	-3.20541	Δphlp1 * LL down vs QM9414 * LL	9.43823e-06	-2.84734	Δgnb1 * LL down vs QM9414 * LL	2.954e-05	-3.89637	Δgng1 * LL down vs QM9414 * LL	1.65147e-06
TR_112660	-3.18721	Δphlp1 * LL down vs QM9414 * LL	1.16226e-06	-2.31582	Δgnb1 * LL down vs QM9414 * LL	4.01985e-05	-2.61514	Δgng1 * LL down vs QM9414 * LL	9.64738e-06
TR_59322	-3.18569	Δphlp1 * LL down vs QM9414 * LL	9.58552e-06	-2.14405	Δgnb1 * LL down vs QM9414 * LL	0.000569	-2.4078	Δgng1 * LL down vs QM9414 * LL	0.000159957
TR_62475	-3.17872	Δphlp1 * LL down vs QM9414 * LL	0.00125075	-3.94157	Δgnb1 * LL down vs QM9414 * LL	0.00029629	-3.98074	Δgng1 * LL down vs QM9414 * LL	0.000277721
TR_53872	-3.17826	Δphlp1 * LL down vs QM9414 * LL	1.31265e-05	-2.42822	Δgnb1 * LL down vs QM9414 * LL	0.000188299	-2.34916	Δgng1 * LL down vs QM9414 * LL	0.000266932		pfam00920, ILVD_EDD, Dehydratase family
TR_103009	-3.17696	Δphlp1 * LL down vs QM9414 * LL	0.00793292	-3.35332	Δgnb1 * LL down vs QM9414 * LL	0.00595111	-2.8534	Δgng1 * LL down vs QM9414 * LL	0.0140108
TR_26163	-3.16883	Δphlp1 * LL down vs QM9414 * LL	9.83283e-05	-2.43812	Δgnb1 * LL down vs QM9414 * LL	0.000978441	-2.7062	Δgng1 * LL down vs QM9414 * LL	0.000384024		N-terminal binuclear Zn cluster-containing protein
TR_59402	-3.16559	Δphlp1 * LL down vs QM9414 * LL	0.000972151	-2.03372	Δgnb1 * LL down vs QM9414 * LL	0.0226936	-2.95317	Δgng1 * LL down vs QM9414 * LL	0.00158764
TR_61858	-3.16296	Δphlp1 * LL down vs QM9414 * LL	6.90227e-06	-2.52982	Δgnb1 * LL down vs QM9414 * LL	6.64473e-05	-2.92735	Δgng1 * LL down vs QM9414 * LL	1.47093e-05
TR_105379	-3.15372	Δphlp1 * LL down vs QM9414 * LL	0.000347143	-2.96049	Δgnb1 * LL down vs QM9414 * LL	0.000568034	-2.81668	Δgng1 * LL down vs QM9414 * LL	0.00084133
TR_110329	-3.14683	Δphlp1 * LL down vs QM9414 * LL	0.000153938	-2.92659	Δgnb1 * LL down vs QM9414 * LL	0.000281381	-3.00924	Δgng1 * LL down vs QM9414 * LL	0.000222879
TR_110901	-3.14614	Δphlp1 * LL down vs QM9414 * LL	0.000580279	-2.17234	Δgnb1 * LL down vs QM9414 * LL	0.00968938	-2.1549	Δgng1 * LL down vs QM9414 * LL	0.010305		This domain is found in a number of fungal transcription factors including transcriptional activator xlnR, yeast regulatory protein GAL4, and other transcription proteins regulating a variety of cellular and metabolic processes
TR_123431	-3.14486	Δphlp1 * LL down vs QM9414 * LL	0.000261065	-3.15546	Δgnb1 * LL down vs QM9414 * LL	0.000254201	-3.48776	Δgng1 * LL down vs QM9414 * LL	0.000116419
TR_123797	-3.14443	Δphlp1 * LL down vs QM9414 * LL	5.74588e-05	-2.42704	Δgnb1 * LL down vs QM9414 * LL	0.000615117	-2.93101	Δgng1 * LL down vs QM9414 * LL	0.000107075
TR_110891	-3.14239	Δphlp1 * LL down vs QM9414 * LL	0.00109416	-2.53884	Δgnb1 * LL down vs QM9414 * LL	0.0049407	-2.91515	Δgng1 * LL down vs QM9414 * LL	0.00185348
TR_119857	-3.14155	Δphlp1 * LL down vs QM9414 * LL	0.00210594	-4.04889	Δgnb1 * LL down vs QM9414 * LL	0.000416443	-4.20328	Δgng1 * LL down vs QM9414 * LL	0.000329828
TR_69613	-3.13938	Δphlp1 * LL down vs QM9414 * LL	3.0236e-07	-3.62886	Δgnb1 * LL down vs QM9414 * LL	6.9926e-08	-3.4536	Δgng1 * LL down vs QM9414 * LL	1.13628e-07
TR_107853	-3.13422	Δphlp1 * LL down vs QM9414 * LL	0.000115641	-2.98592	Δgnb1 * LL down vs QM9414 * LL	0.000174378	-3.02112	Δgng1 * LL down vs QM9414 * LL	0.000157796
TR_111318	-3.13237	Δphlp1 * LL down vs QM9414 * LL	7.39333e-05	-2.98487	Δgnb1 * LL down vs QM9414 * LL	0.000112587	-3.50274	Δgng1 * LL down vs QM9414 * LL	2.87167e-05
TR_112030	-3.12931	Δphlp1 * LL down vs QM9414 * LL	0.0219618	-2.79621	Δgnb1 * LL down vs QM9414 * LL	0.0358061	-3.25119	Δgng1 * LL down vs QM9414 * LL	0.0185625
TR_60825	-3.128	Δphlp1 * LL down vs QM9414 * LL	0.000119455	-2.2887	Δgnb1 * LL down vs QM9414 * LL	0.00186445	-2.41603	Δgng1 * LL down vs QM9414 * LL	0.00114094
TR_69426	-3.11893	Δphlp1 * LL down vs QM9414 * LL	8.63924e-06	-2.73792	Δgnb1 * LL down vs QM9414 * LL	3.15334e-05	-3.00944	Δgng1 * LL down vs QM9414 * LL	1.22209e-05
TR_58848	-3.11569	Δphlp1 * LL down vs QM9414 * LL	0.002558	-3.52422	Δgnb1 * LL down vs QM9414 * LL	0.00116978	-3.11212	Δgng1 * LL down vs QM9414 * LL	0.00257675
TR_65085	-3.10955	Δphlp1 * LL down vs QM9414 * LL	0.00111245	-2.58421	Δgnb1 * LL down vs QM9414 * LL	0.00414989	-3.28323	Δgng1 * LL down vs QM9414 * LL	0.000760142
TR_103597	-3.10252	Δphlp1 * LL down vs QM9414 * LL	0.000561766	-2.59862	Δgnb1 * LL down vs QM9414 * LL	0.0021807	-2.88151	Δgng1 * LL down vs QM9414 * LL	0.00098404
TR_59763	-3.09294	Δphlp1 * LL down vs QM9414 * LL	4.65904e-05	-3.9767	Δgnb1 * LL down vs QM9414 * LL	5.48506e-06	-3.46199	Δgng1 * LL down vs QM9414 * LL	1.73513e-05
TR_54508	-3.08891	Δphlp1 * LL down vs QM9414 * LL	8.24662e-05	-2.5675	Δgnb1 * LL down vs QM9414 * LL	0.000433613	-3.05767	Δgng1 * LL down vs QM9414 * LL	9.01002e-05
TR_60418	-3.08828	Δphlp1 * LL down vs QM9414 * LL	0.000834419	-2.92668	Δgnb1 * LL down vs QM9414 * LL	0.00123672	-3.00354	Δgng1 * LL down vs QM9414 * LL	0.00102248		aldehyde dehydrogenase
TR_109231	-3.08497	Δphlp1 * LL down vs QM9414 * LL	9.72514e-06	-2.82639	Δgnb1 * LL down vs QM9414 * LL	2.30957e-05	-2.88321	Δgng1 * LL down vs QM9414 * LL	1.891e-05
TR_49112	-3.07941	Δphlp1 * LL down vs QM9414 * LL	1.78694e-05	-2.01898	Δgnb1 * LL down vs QM9414 * LL	0.00139849	-2.4107	Δgng1 * LL down vs QM9414 * LL	0.000205356		COG0001, HemL, Glutamate-1-semialdehyde aminotransferase
TR_112112	-3.07861	Δphlp1 * LL down vs QM9414 * LL	4.03033e-06	-2.40052	Δgnb1 * LL down vs QM9414 * LL	5.78866e-05	-2.92787	Δgng1 * LL down vs QM9414 * LL	6.70726e-06
TR_71649	-3.07641	Δphlp1 * LL down vs QM9414 * LL	0.000157768	-2.96401	Δgnb1 * LL down vs QM9414 * LL	0.00021585	-2.92584	Δgng1 * LL down vs QM9414 * LL	0.00024095		Contains possible InterPro domain motif corresponding to tRNA-dihydrouridine synthase.
TR_107974	-3.07272	Δphlp1 * LL down vs QM9414 * LL	0.000430731	-3.30814	Δgnb1 * LL down vs QM9414 * LL	0.000244011	-3.09261	Δgng1 * LL down vs QM9414 * LL	0.000409684		bZIP transcription factor JlbA/IDI-4
TR_63381	-3.05429	Δphlp1 * LL down vs QM9414 * LL	0.00268091	-3.11639	Δgnb1 * LL down vs QM9414 * LL	0.00235413	-2.76012	Δgng1 * LL down vs QM9414 * LL	0.00516634
TR_108345	-3.05349	Δphlp1 * LL down vs QM9414 * LL	7.50928e-05	-2.49844	Δgnb1 * LL down vs QM9414 * LL	0.000471072	-2.99182	Δgng1 * LL down vs QM9414 * LL	8.99826e-05
TR_111204	-3.05219	Δphlp1 * LL down vs QM9414 * LL	0.000372777	-3.20331	Δgnb1 * LL down vs QM9414 * LL	0.00025497	-3.00688	Δgng1 * LL down vs QM9414 * LL	0.00041969
TR_70639	-3.03761	Δphlp1 * LL down vs QM9414 * LL	0.000683823	-2.40306	Δgnb1 * LL down vs QM9414 * LL	0.00413013	-2.43209	Δgng1 * LL down vs QM9414 * LL	0.00376261
TR_103470	-3.03571	Δphlp1 * LL down vs QM9414 * LL	5.28892e-05	-2.51	Δgnb1 * LL down vs QM9414 * LL	0.000315706	-2.9168	Δgng1 * LL down vs QM9414 * LL	7.61738e-05
TR_107495	-3.03205	Δphlp1 * LL down vs QM9414 * LL	0.00275418	-2.96335	Δgnb1 * LL down vs QM9414 * LL	0.00319566	-2.69744	Δgng1 * LL down vs QM9414 * LL	0.0058882
TR_109946	-3.02969	Δphlp1 * LL down vs QM9414 * LL	0.0039331	-2.12822	Δgnb1 * LL down vs QM9414 * LL	0.0340751	-2.68709	Δgng1 * LL down vs QM9414 * LL	0.00825972
TR_111517	-3.0195	Δphlp1 * LL down vs QM9414 * LL	9.67282e-05	-3.67965	Δgnb1 * LL down vs QM9414 * LL	1.81409e-05	-3.32296	Δgng1 * LL down vs QM9414 * LL	4.23203e-05
TR_110456	-3.01539	Δphlp1 * LL down vs QM9414 * LL	0.000832204	-2.68107	Δgnb1 * LL down vs QM9414 * LL	0.00201345	-3.34517	Δgng1 * LL down vs QM9414 * LL	0.000387308
TR_103827	-3.00692	Δphlp1 * LL down vs QM9414 * LL	0.00316565	-3.50346	Δgnb1 * LL down vs QM9414 * LL	0.00119515	-3.81216	Δgng1 * LL down vs QM9414 * LL	0.000703105
TR_56499	-3.00382	Δphlp1 * LL down vs QM9414 * LL	9.12774e-06	-3.74392	Δgnb1 * LL down vs QM9414 * LL	1.15589e-06	-2.48131	Δgng1 * LL down vs QM9414 * LL	6.68939e-05
TR_62333	-3.00238	Δphlp1 * LL down vs QM9414 * LL	8.96448e-05	-3.44522	Δgnb1 * LL down vs QM9414 * LL	2.72931e-05	-3.59341	Δgng1 * LL down vs QM9414 * LL	1.92083e-05
TR_66689	-2.9988	Δphlp1 * LL down vs QM9414 * LL	1.47568e-07	-2.62998	Δgnb1 * LL down vs QM9414 * LL	6.8617e-07	-2.22416	Δgng1 * LL down vs QM9414 * LL	6.11125e-06		cd01321, ADGF, Adenosine deaminase-related growth factors
TR_66534	-2.99859	Δphlp1 * LL down vs QM9414 * LL	7.16717e-06	-2.41999	Δgnb1 * LL down vs QM9414 * LL	6.98007e-05	-2.89824	Δgng1 * LL down vs QM9414 * LL	1.01171e-05
TR_123260	-2.99854	Δphlp1 * LL down vs QM9414 * LL	4.27708e-05	-2.96532	Δgnb1 * LL down vs QM9414 * LL	4.74313e-05	-2.80704	Δgng1 * LL down vs QM9414 * LL	7.94943e-05
TR_106868	-2.98304	Δphlp1 * LL down vs QM9414 * LL	0.00180846	-4.1378	Δgnb1 * LL down vs QM9414 * LL	0.000199047	-2.71135	Δgng1 * LL down vs QM9414 * LL	0.00351415
TR_110197	-2.98109	Δphlp1 * LL down vs QM9414 * LL	0.000102427	-2.30426	Δgnb1 * LL down vs QM9414 * LL	0.00110618	-3.14456	Δgng1 * LL down vs QM9414 * LL	6.41269e-05
TR_62548	-2.97357	Δphlp1 * LL down vs QM9414 * LL	0.000170117	-2.66631	Δgnb1 * LL down vs QM9414 * LL	0.00044108	-2.09324	Δgng1 * LL down vs QM9414 * LL	0.00399536
TR_61462	-2.97306	Δphlp1 * LL down vs QM9414 * LL	0.000221631	-2.04058	Δgnb1 * LL down vs QM9414 * LL	0.00608501	-3.05685	Δgng1 * LL down vs QM9414 * LL	0.000175514
TR_61618	-2.97269	Δphlp1 * LL down vs QM9414 * LL	0.000101914	-2.44259	Δgnb1 * LL down vs QM9414 * LL	0.000619077	-2.87193	Δgng1 * LL down vs QM9414 * LL	0.000138713
TR_111250	-2.97193	Δphlp1 * LL down vs QM9414 * LL	0.00150212	-2.92211	Δgnb1 * LL down vs QM9414 * LL	0.00169385	-2.52623	Δgng1 * LL down vs QM9414 * LL	0.0048021
TR_103033	-2.97177	Δphlp1 * LL down vs QM9414 * LL	3.4071e-05	-3.32746	Δgnb1 * LL down vs QM9414 * LL	1.2022e-05	-2.86404	Δgng1 * LL down vs QM9414 * LL	4.84343e-05		distantly related to alginate lyases
TR_71008	-2.96402	Δphlp1 * LL down vs QM9414 * LL	1.1485e-05	-2.14373	Δgnb1 * LL down vs QM9414 * LL	0.000377256	-2.73516	Δgng1 * LL down vs QM9414 * LL	2.59838e-05
TR_79813	-2.96188	Δphlp1 * LL down vs QM9414 * LL	6.00183e-05	-2.25475	Δgnb1 * LL down vs QM9414 * LL	0.000840365	-2.72536	Δgng1 * LL down vs QM9414 * LL	0.000130695
TR_41768	-2.96165	Δphlp1 * LL down vs QM9414 * LL	0.000842295	-4.0022	Δgnb1 * LL down vs QM9414 * LL	9.33815e-05	-3.12965	Δgng1 * LL down vs QM9414 * LL	0.000556233
TR_24586	-2.95625	Δphlp1 * LL down vs QM9414 * LL	0.000135775	-2.10747	Δgnb1 * LL down vs QM9414 * LL	0.00305744	-2.90529	Δgng1 * LL down vs QM9414 * LL	0.00015821		candidate non-ribosomal peptide synthetase
TR_107008	-2.95371	Δphlp1 * LL down vs QM9414 * LL	0.000150108	-2.50459	Δgnb1 * LL down vs QM9414 * LL	0.000656294	-2.18408	Δgng1 * LL down vs QM9414 * LL	0.00234135
TR_103113	-2.95248	Δphlp1 * LL down vs QM9414 * LL	0.000908102	-3.54314	Δgnb1 * LL down vs QM9414 * LL	0.000236161	-2.82427	Δgng1 * LL down vs QM9414 * LL	0.00127004
TR_53900	-2.9512	Δphlp1 * LL down vs QM9414 * LL	2.39915e-05	-2.5011	Δgnb1 * LL down vs QM9414 * LL	0.000126501	-2.75247	Δgng1 * LL down vs QM9414 * LL	4.76143e-05
TR_73016	-2.94765	Δphlp1 * LL down vs QM9414 * LL	1.16555e-05	-2.41489	Δgnb1 * LL down vs QM9414 * LL	9.48095e-05	-2.28922	Δgng1 * LL down vs QM9414 * LL	0.000172139		aryl-alcohol oxidase
TR_105867	-2.94644	Δphlp1 * LL down vs QM9414 * LL	9.11416e-05	-2.76197	Δgnb1 * LL down vs QM9414 * LL	0.000164435	-2.99154	Δgng1 * LL down vs QM9414 * LL	7.95041e-05
TR_59838	-2.94381	Δphlp1 * LL down vs QM9414 * LL	5.11071e-08	-2.40053	Δgnb1 * LL down vs QM9414 * LL	6.59533e-07	-3.00341	Δgng1 * LL down vs QM9414 * LL	4.0578e-08
TR_71192	-2.94316	Δphlp1 * LL down vs QM9414 * LL	0.00029715	-2.88037	Δgnb1 * LL down vs QM9414 * LL	0.000355769	-2.39751	Δgng1 * LL down vs QM9414 * LL	0.00171086
TR_104557	-2.93439	Δphlp1 * LL down vs QM9414 * LL	0.000131332	-4.08895	Δgnb1 * LL down vs QM9414 * LL	8.32232e-06	-2.65599	Δgng1 * LL down vs QM9414 * LL	0.000321999
TR_124330	-2.93406	Δphlp1 * LL down vs QM9414 * LL	0.00270122	-2.50489	Δgnb1 * LL down vs QM9414 * LL	0.00781053	-2.6791	Δgng1 * LL down vs QM9414 * LL	0.00497222		shares amino acid sequence identity with mitochondrial large ribosomal subunit L49 and contains conserved domain Img2. This family of proteins have been identified as part of the mitochondrial large ribosomal subunit in yeast.
TR_103186	-2.93302	Δphlp1 * LL down vs QM9414 * LL	4.27721e-05	-2.94458	Δgnb1 * LL down vs QM9414 * LL	4.12121e-05	-2.91358	Δgng1 * LL down vs QM9414 * LL	4.55503e-05
TR_109475	-2.93273	Δphlp1 * LL down vs QM9414 * LL	0.000342427	-3.04284	Δgnb1 * LL down vs QM9414 * LL	0.000252948	-3.07708	Δgng1 * LL down vs QM9414 * LL	0.000230876
TR_105894	-2.93227	Δphlp1 * LL down vs QM9414 * LL	0.00619133	-3.09598	Δgnb1 * LL down vs QM9414 * LL	0.00448084	-3.26558	Δgng1 * LL down vs QM9414 * LL	0.00326287
TR_107962	-2.91755	Δphlp1 * LL down vs QM9414 * LL	0.000327739	-3.3846	Δgnb1 * LL down vs QM9414 * LL	9.77456e-05	-2.02573	Δgng1 * LL down vs QM9414 * LL	0.0076372
TR_59508	-2.91177	Δphlp1 * LL down vs QM9414 * LL	0.000395131	-3.03259	Δgnb1 * LL down vs QM9414 * LL	0.000283403	-2.74788	Δgng1 * LL down vs QM9414 * LL	0.000638302
TR_106453	-2.89781	Δphlp1 * LL down vs QM9414 * LL	0.00393918	-2.45072	Δgnb1 * LL down vs QM9414 * LL	0.0115758	-2.67507	Δgng1 * LL down vs QM9414 * LL	0.00659456
TR_60665	-2.89699	Δphlp1 * LL down vs QM9414 * LL	2.07756e-07	-2.22414	Δgnb1 * LL down vs QM9414 * LL	5.84649e-06	-3.45735	Δgng1 * LL down vs QM9414 * LL	3.07831e-08
TR_56418	-2.89567	Δphlp1 * LL down vs QM9414 * LL	6.05287e-05	-2.76746	Δgnb1 * LL down vs QM9414 * LL	9.29637e-05	-2.63713	Δgng1 * LL down vs QM9414 * LL	0.0001481		candidate b-1,3-exoglucanase
TR_103060	-2.88979	Δphlp1 * LL down vs QM9414 * LL	0.00067688	-3.41725	Δgnb1 * LL down vs QM9414 * LL	0.000184851	-2.91423	Δgng1 * LL down vs QM9414 * LL	0.000633358
TR_108046	-2.8856	Δphlp1 * LL down vs QM9414 * LL	2.14245e-05	-2.45774	Δgnb1 * LL down vs QM9414 * LL	0.000112214	-2.77056	Δgng1 * LL down vs QM9414 * LL	3.22195e-05
TR_111393	-2.88442	Δphlp1 * LL down vs QM9414 * LL	0.000567827	-2.04768	Δgnb1 * LL down vs QM9414 * LL	0.00956825	-2.93729	Δgng1 * LL down vs QM9414 * LL	0.000490832
TR_111890	-2.87931	Δphlp1 * LL down vs QM9414 * LL	0.00584529	-3.60329	Δgnb1 * LL down vs QM9414 * LL	0.0014926	-2.36039	Δgng1 * LL down vs QM9414 * LL	0.0195178
TR_66696	-2.8791	Δphlp1 * LL down vs QM9414 * LL	0.00146698	-2.41086	Δgnb1 * LL down vs QM9414 * LL	0.00544792	-2.15621	Δgng1 * LL down vs QM9414 * LL	0.0124464
TR_73101	-2.87637	Δphlp1 * LL down vs QM9414 * LL	4.77162e-07	-2.75565	Δgnb1 * LL down vs QM9414 * LL	7.81068e-07	-2.48867	Δgng1 * LL down vs QM9414 * LL	2.67487e-06		candidate b-glycosidase distantly related to b-1,3-1,4-glucanase
TR_112086	-2.87428	Δphlp1 * LL down vs QM9414 * LL	0.000126267	-3.05646	Δgnb1 * LL down vs QM9414 * LL	7.28839e-05	-2.70214	Δgng1 * LL down vs QM9414 * LL	0.000222077
TR_70855	-2.8733	Δphlp1 * LL down vs QM9414 * LL	4.48164e-05	-3.44198	Δgnb1 * LL down vs QM9414 * LL	8.45577e-06	-2.61087	Δgng1 * LL down vs QM9414 * LL	0.000114721
TR_56897	-2.8685	Δphlp1 * LL down vs QM9414 * LL	0.000441148	-2.39827	Δgnb1 * LL down vs QM9414 * LL	0.00199304	-2.67441	Δgng1 * LL down vs QM9414 * LL	0.000790746
TR_106236	-2.86745	Δphlp1 * LL down vs QM9414 * LL	0.00412791	-2.15394	Δgnb1 * LL down vs QM9414 * LL	0.0258349	-2.56339	Δgng1 * LL down vs QM9414 * LL	0.00851509
TR_104117	-2.86001	Δphlp1 * LL down vs QM9414 * LL	1.05563e-06	-2.24286	Δgnb1 * LL down vs QM9414 * LL	1.99514e-05	-2.48988	Δgng1 * LL down vs QM9414 * LL	5.32577e-06
TR_103121	-2.85992	Δphlp1 * LL down vs QM9414 * LL	3.60337e-07	-2.234	Δgnb1 * LL down vs QM9414 * LL	7.94127e-06	-3.38317	Δgng1 * LL down vs QM9414 * LL	5.83228e-08
TR_110987	-2.85991	Δphlp1 * LL down vs QM9414 * LL	0.000260231	-3.56638	Δgnb1 * LL down vs QM9414 * LL	4.1352e-05	-3.24744	Δgng1 * LL down vs QM9414 * LL	8.87437e-05
TR_53434	-2.85759	Δphlp1 * LL down vs QM9414 * LL	0.000380942	-3.3376	Δgnb1 * LL down vs QM9414 * LL	0.000106564	-4.0215	Δgng1 * LL down vs QM9414 * LL	2.5088e-05
TR_111958	-2.85664	Δphlp1 * LL down vs QM9414 * LL	5.2529e-06	-2.62724	Δgnb1 * LL down vs QM9414 * LL	1.3058e-05	-2.86576	Δgng1 * LL down vs QM9414 * LL	5.07814e-06
TR_107107	-2.85602	Δphlp1 * LL down vs QM9414 * LL	8.26561e-05	-2.24867	Δgnb1 * LL down vs QM9414 * LL	0.000851288	-2.11855	Δgng1 * LL down vs QM9414 * LL	0.00156263
TR_56587	-2.85072	Δphlp1 * LL down vs QM9414 * LL	0.000331967	-2.89538	Δgnb1 * LL down vs QM9414 * LL	0.00029094	-2.42528	Δgng1 * LL down vs QM9414 * LL	0.00134972
TR_76682	-2.8497	Δphlp1 * LL down vs QM9414 * LL	9.45312e-05	-3.93985	Δgnb1 * LL down vs QM9414 * LL	5.65434e-06	-2.84011	Δgng1 * LL down vs QM9414 * LL	9.754e-05
TR_67470	-2.84344	Δphlp1 * LL down vs QM9414 * LL	1.15026e-08	-2.42345	Δgnb1 * LL down vs QM9414 * LL	9.31776e-08	-2.76313	Δgng1 * LL down vs QM9414 * LL	1.64045e-08
TR_108832	-2.84273	Δphlp1 * LL down vs QM9414 * LL	0.000908483	-2.81449	Δgnb1 * LL down vs QM9414 * LL	0.00098211	-2.59311	Δgng1 * LL down vs QM9414 * LL	0.00187091
TR_64049	-2.84081	Δphlp1 * LL down vs QM9414 * LL	4.48853e-05	-4.44849	Δgnb1 * LL down vs QM9414 * LL	8.74833e-07	-2.12704	Δgng1 * LL down vs QM9414 * LL	0.000885265
TR_64181	-2.83978	Δphlp1 * LL down vs QM9414 * LL	2.57587e-05	-2.64947	Δgnb1 * LL down vs QM9414 * LL	5.2133e-05	-3.43543	Δgng1 * LL down vs QM9414 * LL	4.18217e-06
TR_121405	-2.82937	Δphlp1 * LL down vs QM9414 * LL	0.000228299	-2.03118	Δgnb1 * LL down vs QM9414 * LL	0.00478332	-3.08394	Δgng1 * LL down vs QM9414 * LL	0.000107987		pfam00202, Aminotran_3, Aminotransferase class-III
TR_60419	-2.82851	Δphlp1 * LL down vs QM9414 * LL	0.000693875	-2.81788	Δgnb1 * LL down vs QM9414 * LL	0.000715209	-2.43105	Δgng1 * LL down vs QM9414 * LL	0.00238517
TR_105975	-2.82694	Δphlp1 * LL down vs QM9414 * LL	7.47491e-05	-2.77677	Δgnb1 * LL down vs QM9414 * LL	8.86468e-05	-2.86201	Δgng1 * LL down vs QM9414 * LL	6.65139e-05
TR_105488	-2.82145	Δphlp1 * LL down vs QM9414 * LL	0.000699257	-3.26412	Δgnb1 * LL down vs QM9414 * LL	0.000220551	-2.18631	Δgng1 * LL down vs QM9414 * LL	0.00568223
TR_70808	-2.82107	Δphlp1 * LL down vs QM9414 * LL	0.00155148	-2.60895	Δgnb1 * LL down vs QM9414 * LL	0.00278003	-2.93472	Δgng1 * LL down vs QM9414 * LL	0.00115797
TR_104064	-2.82046	Δphlp1 * LL down vs QM9414 * LL	2.40005e-06	-2.48676	Δgnb1 * LL down vs QM9414 * LL	1.01861e-05	-2.76461	Δgng1 * LL down vs QM9414 * LL	2.9971e-06
TR_112665	-2.81969	Δphlp1 * LL down vs QM9414 * LL	0.000432211	-2.8641	Δgnb1 * LL down vs QM9414 * LL	0.00037908	-2.71381	Δgng1 * LL down vs QM9414 * LL	0.000597278
TR_103143	-2.81704	Δphlp1 * LL down vs QM9414 * LL	0.00301312	-3.52614	Δgnb1 * LL down vs QM9414 * LL	0.000657527	-3.2002	Δgng1 * LL down vs QM9414 * LL	0.00126218
TR_41663	-2.81386	Δphlp1 * LL down vs QM9414 * LL	0.00780601	-2.70345	Δgnb1 * LL down vs QM9414 * LL	0.00990449	-2.63171	Δgng1 * LL down vs QM9414 * LL	0.0116178
TR_107935	-2.80694	Δphlp1 * LL down vs QM9414 * LL	0.00295633	-2.11639	Δgnb1 * LL down vs QM9414 * LL	0.0206614	-2.75168	Δgng1 * LL down vs QM9414 * LL	0.00339153
TR_105458	-2.80091	Δphlp1 * LL down vs QM9414 * LL	0.000547289	-2.90406	Δgnb1 * LL down vs QM9414 * LL	0.00040598	-2.31093	Δgng1 * LL down vs QM9414 * LL	0.00278129
TR_109925	-2.79538	Δphlp1 * LL down vs QM9414 * LL	0.000943137	-2.22187	Δgnb1 * LL down vs QM9414 * LL	0.00594209	-2.10685	Δgng1 * LL down vs QM9414 * LL	0.00912056
TR_53314	-2.79239	Δphlp1 * LL down vs QM9414 * LL	2.29553e-05	-2.0533	Δgnb1 * LL down vs QM9414 * LL	0.000669746	-2.32886	Δgng1 * LL down vs QM9414 * LL	0.000159332
TR_35534	-2.79221	Δphlp1 * LL down vs QM9414 * LL	0.000136262	-2.53339	Δgnb1 * LL down vs QM9414 * LL	0.00034038	-2.15821	Δgng1 * LL down vs QM9414 * LL	0.00163154
TR_107844	-2.79044	Δphlp1 * LL down vs QM9414 * LL	0.000231409	-2.52553	Δgnb1 * LL down vs QM9414 * LL	0.000571242	-2.64081	Δgng1 * LL down vs QM9414 * LL	0.000380017
TR_112518	-2.78525	Δphlp1 * LL down vs QM9414 * LL	0.0018069	-3.0792	Δgnb1 * LL down vs QM9414 * LL	0.000865222	-3.41516	Δgng1 * LL down vs QM9414 * LL	0.000410169
TR_106654	-2.78253	Δphlp1 * LL down vs QM9414 * LL	4.83686e-05	-2.56148	Δgnb1 * LL down vs QM9414 * LL	0.000111188	-2.39253	Δgng1 * LL down vs QM9414 * LL	0.000225702		This domain is found in a number of fungal transcription factors including transcriptional activator xlnR, yeast regulatory protein GAL4, and other transcription proteins regulating a variety of cellular and metabolic processes.
TR_111304	-2.7782	Δphlp1 * LL down vs QM9414 * LL	0.000594995	-3.13505	Δgnb1 * LL down vs QM9414 * LL	0.000221597	-2.4527	Δgng1 * LL down vs QM9414 * LL	0.00169633
TR_111838	-2.77226	Δphlp1 * LL down vs QM9414 * LL	9.29469e-05	-2.02599	Δgnb1 * LL down vs QM9414 * LL	0.002188	-2.1807	Δgng1 * LL down vs QM9414 * LL	0.00101679
TR_103273	-2.76857	Δphlp1 * LL down vs QM9414 * LL	1.23027e-05	-2.30106	Δgnb1 * LL down vs QM9414 * LL	9.62896e-05	-2.74346	Δgng1 * LL down vs QM9414 * LL	1.35524e-05
TR_58466	-2.76684	Δphlp1 * LL down vs QM9414 * LL	0.000371652	-2.9959	Δgnb1 * LL down vs QM9414 * LL	0.000187909	-2.19422	Δgng1 * LL down vs QM9414 * LL	0.00293165
TR_104335	-2.76329	Δphlp1 * LL down vs QM9414 * LL	0.000136197	-2.12075	Δgnb1 * LL down vs QM9414 * LL	0.00179836	-2.93967	Δgng1 * LL down vs QM9414 * LL	7.68909e-05
TR_5247	-2.75783	Δphlp1 * LL down vs QM9414 * LL	0.00147399	-3.28548	Δgnb1 * LL down vs QM9414 * LL	0.00039511	-2.53918	Δgng1 * LL down vs QM9414 * LL	0.00277876		homologous to O6-methylguanine alkyltransferase
TR_104336	-2.75514	Δphlp1 * LL down vs QM9414 * LL	7.50728e-06	-2.70923	Δgnb1 * LL down vs QM9414 * LL	9.01723e-06	-2.88367	Δgng1 * LL down vs QM9414 * LL	4.6058e-06
TR_112563	-2.75498	Δphlp1 * LL down vs QM9414 * LL	0.000671685	-3.07748	Δgnb1 * LL down vs QM9414 * LL	0.000271999	-2.56338	Δgng1 * LL down vs QM9414 * LL	0.0012252
TR_65986	-2.75029	Δphlp1 * LL down vs QM9414 * LL	2.7117e-07	-2.69153	Δgnb1 * LL down vs QM9414 * LL	3.51994e-07	-2.69806	Δgng1 * LL down vs QM9414 * LL	3.41759e-07		candidate a-galactosidase
TR_38876	-2.74884	Δphlp1 * LL down vs QM9414 * LL	0.00031111	-2.97935	Δgnb1 * LL down vs QM9414 * LL	0.000153843	-2.55746	Δgng1 * LL down vs QM9414 * LL	0.000593344
TR_106960	-2.747	Δphlp1 * LL down vs QM9414 * LL	3.32186e-05	-2.46161	Δgnb1 * LL down vs QM9414 * LL	0.000104683	-2.35496	Δgng1 * LL down vs QM9414 * LL	0.000169114
TR_41248	-2.74347	Δphlp1 * LL down vs QM9414 * LL	0.000460137	-2.42326	Δgnb1 * LL down vs QM9414 * LL	0.00135803	-4.89769	Δgng1 * LL down vs QM9414 * LL	4.92589e-06
TR_107217	-2.74279	Δphlp1 * LL down vs QM9414 * LL	0.00315933	-2.42601	Δgnb1 * LL down vs QM9414 * LL	0.00746809	-2.44143	Δgng1 * LL down vs QM9414 * LL	0.0071439
TR_105535	-2.73847	Δphlp1 * LL down vs QM9414 * LL	0.00764184	-2.84502	Δgnb1 * LL down vs QM9414 * LL	0.00604465	-2.87437	Δgng1 * LL down vs QM9414 * LL	0.00567517
TR_3568	-2.73472	Δphlp1 * LL down vs QM9414 * LL	8.17057e-05	-2.0269	Δgnb1 * LL down vs QM9414 * LL	0.0017835	-2.94055	Δgng1 * LL down vs QM9414 * LL	4.06993e-05
TR_66437	-2.73026	Δphlp1 * LL down vs QM9414 * LL	4.20157e-06	-2.74885	Δgnb1 * LL down vs QM9414 * LL	3.89501e-06	-3.07758	Δgng1 * LL down vs QM9414 * LL	1.15409e-06
TR_110731	-2.72998	Δphlp1 * LL down vs QM9414 * LL	1.10095e-05	-2.58903	Δgnb1 * LL down vs QM9414 * LL	1.9671e-05	-2.3637	Δgng1 * LL down vs QM9414 * LL	5.54652e-05
TR_65021	-2.72662	Δphlp1 * LL down vs QM9414 * LL	6.70828e-05	-2.77905	Δgnb1 * LL down vs QM9414 * LL	5.56057e-05	-2.25989	Δgng1 * LL down vs QM9414 * LL	0.00046188		similar to oxidoreductase, short-chain dehydrogenase/reductase family
TR_2362	-2.72559	Δphlp1 * LL down vs QM9414 * LL	0.000132417	-2.61516	Δgnb1 * LL down vs QM9414 * LL	0.000196684	-2.28978	Δgng1 * LL down vs QM9414 * LL	0.000728206
TR_110733	-2.72133	Δphlp1 * LL down vs QM9414 * LL	3.75129e-05	-2.02071	Δgnb1 * LL down vs QM9414 * LL	0.000966097	-2.45757	Δgng1 * LL down vs QM9414 * LL	0.00010914
TR_112115	-2.70658	Δphlp1 * LL down vs QM9414 * LL	3.25295e-05	-2.0093	Δgnb1 * LL down vs QM9414 * LL	0.000881796	-2.92753	Δgng1 * LL down vs QM9414 * LL	1.46519e-05
TR_120365	-2.70208	Δphlp1 * LL down vs QM9414 * LL	0.00340983	-2.22625	Δgnb1 * LL down vs QM9414 * LL	0.0132986	-2.76543	Δgng1 * LL down vs QM9414 * LL	0.00289734		unique basic leucine zipper protein
TR_111735	-2.70047	Δphlp1 * LL down vs QM9414 * LL	0.00338547	-2.21752	Δgnb1 * LL down vs QM9414 * LL	0.0135453	-2.0994	Δgng1 * LL down vs QM9414 * LL	0.0198163
TR_106154	-2.6995	Δphlp1 * LL down vs QM9414 * LL	0.000330744	-2.21522	Δgnb1 * LL down vs QM9414 * LL	0.00203973	-2.56065	Δgng1 * LL down vs QM9414 * LL	0.000533134
TR_68470	-2.69685	Δphlp1 * LL down vs QM9414 * LL	0.000346472	-3.17615	Δgnb1 * LL down vs QM9414 * LL	8.32105e-05	-2.15653	Δgng1 * LL down vs QM9414 * LL	0.0027069		candidate a-glycosyltransferase
TR_67929	-2.69684	Δphlp1 * LL down vs QM9414 * LL	0.0045382	-2.42544	Δgnb1 * LL down vs QM9414 * LL	0.00929694	-2.46723	Δgng1 * LL down vs QM9414 * LL	0.00828446
TR_55837	-2.69294	Δphlp1 * LL down vs QM9414 * LL	0.00264221	-2.68815	Δgnb1 * LL down vs QM9414 * LL	0.00267671	-2.78147	Δgng1 * LL down vs QM9414 * LL	0.00208733
TR_109244	-2.6914	Δphlp1 * LL down vs QM9414 * LL	0.00371115	-3.4529	Δgnb1 * LL down vs QM9414 * LL	0.00066572	-3.1518	Δgng1 * LL down vs QM9414 * LL	0.00124112
TR_103774	-2.6793	Δphlp1 * LL down vs QM9414 * LL	1.06188e-07	-2.41108	Δgnb1 * LL down vs QM9414 * LL	4.2178e-07	-3.04073	Δgng1 * LL down vs QM9414 * LL	2.33994e-08
TR_105553	-2.67808	Δphlp1 * LL down vs QM9414 * LL	0.012197	-3.11225	Δgnb1 * LL down vs QM9414 * LL	0.00510619	-2.80142	Δgng1 * LL down vs QM9414 * LL	0.0094031
TR_104372	-2.67348	Δphlp1 * LL down vs QM9414 * LL	0.00120232	-2.05257	Δgnb1 * LL down vs QM9414 * LL	0.0103656	-2.60081	Δgng1 * LL down vs QM9414 * LL	0.00150185
TR_26187	-2.67143	Δphlp1 * LL down vs QM9414 * LL	6.40906e-05	-2.88371	Δgnb1 * LL down vs QM9414 * LL	2.99401e-05	-3.39396	Δgng1 * LL down vs QM9414 * LL	6.45772e-06
TR_108852	-2.67087	Δphlp1 * LL down vs QM9414 * LL	0.00031778	-2.4434	Δgnb1 * LL down vs QM9414 * LL	0.000721779	-2.57335	Δgng1 * LL down vs QM9414 * LL	0.000446604
TR_54129	-2.66833	Δphlp1 * LL down vs QM9414 * LL	0.000534393	-2.61621	Δgnb1 * LL down vs QM9414 * LL	0.000634995	-2.41112	Δgng1 * LL down vs QM9414 * LL	0.00130738
TR_65040	-2.66727	Δphlp1 * LL down vs QM9414 * LL	3.05131e-06	-2.18132	Δgnb1 * LL down vs QM9414 * LL	3.65969e-05	-2.62886	Δgng1 * LL down vs QM9414 * LL	3.61221e-06
TR_120008	-2.66429	Δphlp1 * LL down vs QM9414 * LL	1.22724e-05	-3.1488	Δgnb1 * LL down vs QM9414 * LL	2.12141e-06	-2.57282	Δgng1 * LL down vs QM9414 * LL	1.80958e-05		GMC oxidoreductase
TR_106661	-2.66207	Δphlp1 * LL down vs QM9414 * LL	3.04004e-05	-2.53992	Δgnb1 * LL down vs QM9414 * LL	5.02417e-05	-2.39614	Δgng1 * LL down vs QM9414 * LL	9.52241e-05
TR_105286	-2.66084	Δphlp1 * LL down vs QM9414 * LL	0.000295125	-2.43826	Δgnb1 * LL down vs QM9414 * LL	0.000665386	-2.27705	Δgng1 * LL down vs QM9414 * LL	0.00127395
TR_66228	-2.66031	Δphlp1 * LL down vs QM9414 * LL	2.46511e-06	-2.30862	Δgnb1 * LL down vs QM9414 * LL	1.39967e-05	-2.94294	Δgng1 * LL down vs QM9414 * LL	7.86563e-07
TR_64919	-2.65921	Δphlp1 * LL down vs QM9414 * LL	0.000398504	-2.58232	Δgnb1 * LL down vs QM9414 * LL	0.000519119	-2.80623	Δgng1 * LL down vs QM9414 * LL	0.000246791
TR_106604	-2.65906	Δphlp1 * LL down vs QM9414 * LL	0.00173073	-2.14768	Δgnb1 * LL down vs QM9414 * LL	0.00922525	-2.60258	Δgng1 * LL down vs QM9414 * LL	0.00204583
TR_112369	-2.65612	Δphlp1 * LL down vs QM9414 * LL	1.70298e-05	-2.82778	Δgnb1 * LL down vs QM9414 * LL	8.71105e-06	-2.956	Δgng1 * LL down vs QM9414 * LL	5.49376e-06
TR_104421	-2.65312	Δphlp1 * LL down vs QM9414 * LL	1.42277e-05	-3.19786	Δgnb1 * LL down vs QM9414 * LL	2.02752e-06	-2.69122	Δgng1 * LL down vs QM9414 * LL	1.21723e-05
TR_105806	-2.65075	Δphlp1 * LL down vs QM9414 * LL	1.00974e-05	-2.67939	Δgnb1 * LL down vs QM9414 * LL	8.96e-06	-2.80262	Δgng1 * LL down vs QM9414 * LL	5.4779e-06
TR_108460	-2.6498	Δphlp1 * LL down vs QM9414 * LL	3.20954e-07	-2.47396	Δgnb1 * LL down vs QM9414 * LL	7.68767e-07	-3.14716	Δgng1 * LL down vs QM9414 * LL	4.32789e-08
TR_58698	-2.64806	Δphlp1 * LL down vs QM9414 * LL	5.80886e-05	-2.83835	Δgnb1 * LL down vs QM9414 * LL	2.87977e-05	-2.50481	Δgng1 * LL down vs QM9414 * LL	0.000103597		42-123aa pfam05922, Subtilisin_N, Subtilisin N-terminal Region; 149-399aa pfam00082, Peptidase_S8, Subtilase family
TR_65037	-2.64723	Δphlp1 * LL down vs QM9414 * LL	0.000370879	-2.65652	Δgnb1 * LL down vs QM9414 * LL	0.000359295	-2.53022	Δgng1 * LL down vs QM9414 * LL	0.000560349
TR_111145	-2.64238	Δphlp1 * LL down vs QM9414 * LL	4.04924e-05	-2.41228	Δgnb1 * LL down vs QM9414 * LL	0.000107608	-2.23034	Δgng1 * LL down vs QM9414 * LL	0.000257811
TR_66854	-2.64158	Δphlp1 * LL down vs QM9414 * LL	2.46465e-05	-2.46747	Δgnb1 * LL down vs QM9414 * LL	5.20187e-05	-2.33305	Δgng1 * LL down vs QM9414 * LL	9.79612e-05
TR_55871	-2.64109	Δphlp1 * LL down vs QM9414 * LL	9.38104e-07	-2.4785	Δgnb1 * LL down vs QM9414 * LL	2.06116e-06	-2.18704	Δgng1 * LL down vs QM9414 * LL	1.08216e-05
TR_55782	-2.63939	Δphlp1 * LL down vs QM9414 * LL	0.00167026	-2.53067	Δgnb1 * LL down vs QM9414 * LL	0.00232783	-2.80808	Δgng1 * LL down vs QM9414 * LL	0.00102794
TR_109725	-2.6351	Δphlp1 * LL down vs QM9414 * LL	4.92012e-05	-2.37254	Δgnb1 * LL down vs QM9414 * LL	0.000150836	-3.12113	Δgng1 * LL down vs QM9414 * LL	9.0434e-06
TR_69896	-2.63498	Δphlp1 * LL down vs QM9414 * LL	1.31144e-05	-2.16738	Δgnb1 * LL down vs QM9414 * LL	0.000129357	-2.07016	Δgng1 * LL down vs QM9414 * LL	0.000229148
TR_107338	-2.6328	Δphlp1 * LL down vs QM9414 * LL	0.000330401	-2.73642	Δgnb1 * LL down vs QM9414 * LL	0.00023208	-2.72642	Δgng1 * LL down vs QM9414 * LL	0.000239939
TR_105176	-2.62995	Δphlp1 * LL down vs QM9414 * LL	0.00439533	-2.52219	Δgnb1 * LL down vs QM9414 * LL	0.00588504	-2.98261	Δgng1 * LL down vs QM9414 * LL	0.00183252
TR_77647	-2.62235	Δphlp1 * LL down vs QM9414 * LL	0.00265199	-2.84051	Δgnb1 * LL down vs QM9414 * LL	0.00146053	-2.67213	Δgng1 * LL down vs QM9414 * LL	0.00230362
TR_41604	-2.62079	Δphlp1 * LL down vs QM9414 * LL	0.000202744	-2.96056	Δgnb1 * LL down vs QM9414 * LL	6.46021e-05	-3.17653	Δgng1 * LL down vs QM9414 * LL	3.41996e-05
TR_112499	-2.61741	Δphlp1 * LL down vs QM9414 * LL	0.000639705	-2.17853	Δgnb1 * LL down vs QM9414 * LL	0.00328371	-2.64863	Δgng1 * LL down vs QM9414 * LL	0.00057671
TR_6103	-2.61567	Δphlp1 * LL down vs QM9414 * LL	0.00665875	-2.43338	Δgnb1 * LL down vs QM9414 * LL	0.0107007	-2.3711	Δgng1 * LL down vs QM9414 * LL	0.0126776
TR_108383	-2.61503	Δphlp1 * LL down vs QM9414 * LL	0.00133978	-2.57764	Δgnb1 * LL down vs QM9414 * LL	0.00150673	-3.14911	Δgng1 * LL down vs QM9414 * LL	0.000303255
TR_105823	-2.61421	Δphlp1 * LL down vs QM9414 * LL	3.47761e-06	-2.65347	Δgnb1 * LL down vs QM9414 * LL	2.92051e-06	-2.81202	Δgng1 * LL down vs QM9414 * LL	1.50351e-06
TR_112201	-2.61181	Δphlp1 * LL down vs QM9414 * LL	0.00025351	-2.60415	Δgnb1 * LL down vs QM9414 * LL	0.000260671	-2.16897	Δgng1 * LL down vs QM9414 * LL	0.00154682
TR_122820	-2.61097	Δphlp1 * LL down vs QM9414 * LL	4.90203e-05	-2.39729	Δgnb1 * LL down vs QM9414 * LL	0.000122567	-2.38811	Δgng1 * LL down vs QM9414 * LL	0.000127826		COG0436
TR_69816	-2.60799	Δphlp1 * LL down vs QM9414 * LL	0.000857323	-2.67431	Δgnb1 * LL down vs QM9414 * LL	0.000692089	-2.39173	Δgng1 * LL down vs QM9414 * LL	0.00180801
TR_70339	-2.60684	Δphlp1 * LL down vs QM9414 * LL	0.00122186	-2.21113	Δgnb1 * LL down vs QM9414 * LL	0.00482041	-2.80939	Δgng1 * LL down vs QM9414 * LL	0.000661832
TR_76166	-2.60287	Δphlp1 * LL down vs QM9414 * LL	0.000427344	-2.47836	Δgnb1 * LL down vs QM9414 * LL	0.000670347	-3.0964	Δgng1 * LL down vs QM9414 * LL	9.14634e-05
TR_112338	-2.59774	Δphlp1 * LL down vs QM9414 * LL	0.00190291	-2.26846	Δgnb1 * LL down vs QM9414 * LL	0.00557165	-2.7456	Δgng1 * LL down vs QM9414 * LL	0.00123199
TR_68988	-2.59486	Δphlp1 * LL down vs QM9414 * LL	0.000520146	-2.14577	Δgnb1 * LL down vs QM9414 * LL	0.00298023	-2.58002	Δgng1 * LL down vs QM9414 * LL	0.000547724
TR_103177	-2.59438	Δphlp1 * LL down vs QM9414 * LL	0.0137072	-2.24376	Δgnb1 * LL down vs QM9414 * LL	0.0315757	-2.71117	Δgng1 * LL down vs QM9414 * LL	0.0106013
TR_66679	-2.59285	Δphlp1 * LL down vs QM9414 * LL	0.00461707	-2.17739	Δgnb1 * LL down vs QM9414 * LL	0.0156809	-2.38628	Δgng1 * LL down vs QM9414 * LL	0.00827272
TR_109359	-2.59043	Δphlp1 * LL down vs QM9414 * LL	1.8697e-05	-2.35499	Δgnb1 * LL down vs QM9414 * LL	5.55031e-05	-3.21154	Δgng1 * LL down vs QM9414 * LL	1.96223e-06
TR_58535	-2.58533	Δphlp1 * LL down vs QM9414 * LL	6.64568e-05	-3.3237	Δgnb1 * LL down vs QM9414 * LL	5.59096e-06	-2.96527	Δgng1 * LL down vs QM9414 * LL	1.6581e-05
TR_65771	-2.58191	Δphlp1 * LL down vs QM9414 * LL	7.29313e-07	-2.66739	Δgnb1 * LL down vs QM9414 * LL	4.8798e-07	-2.57162	Δgng1 * LL down vs QM9414 * LL	7.66676e-07
TR_6107	-2.57688	Δphlp1 * LL down vs QM9414 * LL	1.57278e-06	-2.5231	Δgnb1 * LL down vs QM9414 * LL	2.04023e-06	-2.9505	Δgng1 * LL down vs QM9414 * LL	3.22904e-07
TR_64951	-2.57184	Δphlp1 * LL down vs QM9414 * LL	0.00089373	-2.1175	Δgnb1 * LL down vs QM9414 * LL	0.00491556	-2.50009	Δgng1 * LL down vs QM9414 * LL	0.00114206		similar to oxidoreductase
TR_110729	-2.56978	Δphlp1 * LL down vs QM9414 * LL	0.00450668	-2.25663	Δgnb1 * LL down vs QM9414 * LL	0.0113506	-2.91711	Δgng1 * LL down vs QM9414 * LL	0.00183278
TR_5330	-2.56967	Δphlp1 * LL down vs QM9414 * LL	1.13059e-05	-2.4184	Δgnb1 * LL down vs QM9414 * LL	2.29573e-05	-2.14703	Δgng1 * LL down vs QM9414 * LL	9.90889e-05
TR_82172	-2.56634	Δphlp1 * LL down vs QM9414 * LL	5.48588e-06	-2.7917	Δgnb1 * LL down vs QM9414 * LL	2.08356e-06	-2.32593	Δgng1 * LL down vs QM9414 * LL	1.8185e-05
TR_109267	-2.56349	Δphlp1 * LL down vs QM9414 * LL	0.00333797	-2.75759	Δgnb1 * LL down vs QM9414 * LL	0.00194119	-2.87229	Δgng1 * LL down vs QM9414 * LL	0.00143683
TR_106371	-2.56346	Δphlp1 * LL down vs QM9414 * LL	7.49028e-05	-2.44707	Δgnb1 * LL down vs QM9414 * LL	0.000122483	-2.53963	Δgng1 * LL down vs QM9414 * LL	8.26184e-05
TR_111956	-2.55761	Δphlp1 * LL down vs QM9414 * LL	3.48114e-07	-2.03385	Δgnb1 * LL down vs QM9414 * LL	8.75492e-06	-2.02235	Δgng1 * LL down vs QM9414 * LL	9.55586e-06
TR_109015	-2.5536	Δphlp1 * LL down vs QM9414 * LL	5.7038e-06	-2.64777	Δgnb1 * LL down vs QM9414 * LL	3.73083e-06	-2.72677	Δgng1 * LL down vs QM9414 * LL	2.66212e-06		Contains a possible Interpro domain corresponding to Dihydrouridine synthase, DuS.
TR_111451	-2.552	Δphlp1 * LL down vs QM9414 * LL	0.000107079	-2.09506	Δgnb1 * LL down vs QM9414 * LL	0.00088349	-2.75395	Δgng1 * LL down vs QM9414 * LL	4.94983e-05
TR_107207	-2.54938	Δphlp1 * LL down vs QM9414 * LL	0.000539338	-2.8636	Δgnb1 * LL down vs QM9414 * LL	0.000189705	-2.55571	Δgng1 * LL down vs QM9414 * LL	0.000527245
TR_75470	-2.54587	Δphlp1 * LL down vs QM9414 * LL	0.000553388	-2.61471	Δgnb1 * LL down vs QM9414 * LL	0.000434086	-2.80149	Δgng1 * LL down vs QM9414 * LL	0.000233655
TR_72072	-2.54334	Δphlp1 * LL down vs QM9414 * LL	0.0001867	-2.57831	Δgnb1 * LL down vs QM9414 * LL	0.000163011	-2.34926	Δgng1 * LL down vs QM9414 * LL	0.000416352		candidate esterase
TR_4990	-2.54198	Δphlp1 * LL down vs QM9414 * LL	0.00104369	-2.63575	Δgnb1 * LL down vs QM9414 * LL	0.000764806	-2.8986	Δgng1 * LL down vs QM9414 * LL	0.000342433
TR_105393	-2.53939	Δphlp1 * LL down vs QM9414 * LL	0.0397457	-2.6773	Δgnb1 * LL down vs QM9414 * LL	0.031117	-2.64284	Δgng1 * LL down vs QM9414 * LL	0.0330493
TR_104175	-2.53777	Δphlp1 * LL down vs QM9414 * LL	1.44764e-05	-3.45675	Δgnb1 * LL down vs QM9414 * LL	5.59761e-07	-2.84619	Δgng1 * LL down vs QM9414 * LL	4.04062e-06
TR_105984	-2.53516	Δphlp1 * LL down vs QM9414 * LL	0.00149984	-2.16204	Δgnb1 * LL down vs QM9414 * LL	0.00569521	-2.95325	Δgng1 * LL down vs QM9414 * LL	0.000429385
TR_71034	-2.53493	Δphlp1 * LL down vs QM9414 * LL	0.00182747	-2.63756	Δgnb1 * LL down vs QM9414 * LL	0.00132472	-3.62113	Δgng1 * LL down vs QM9414 * LL	0.000111625
TR_67958	-2.53454	Δphlp1 * LL down vs QM9414 * LL	0.0207855	-2.38245	Δgnb1 * LL down vs QM9414 * LL	0.0290647	-2.79232	Δgng1 * LL down vs QM9414 * LL	0.0122072
TR_67964	-2.53351	Δphlp1 * LL down vs QM9414 * LL	5.78765e-05	-2.9467	Δgnb1 * LL down vs QM9414 * LL	1.20699e-05	-2.78247	Δgng1 * LL down vs QM9414 * LL	2.15835e-05
TR_2250	-2.53326	Δphlp1 * LL down vs QM9414 * LL	5.28474e-05	-2.05094	Δgnb1 * LL down vs QM9414 * LL	0.000580644	-2.53822	Δgng1 * LL down vs QM9414 * LL	5.1742e-05
TR_42043	-2.53228	Δphlp1 * LL down vs QM9414 * LL	1.99447e-06	-2.17665	Δgnb1 * LL down vs QM9414 * LL	1.44174e-05	-2.86953	Δgng1 * LL down vs QM9414 * LL	4.52213e-07
TR_78072	-2.52884	Δphlp1 * LL down vs QM9414 * LL	1.40464e-06	-2.25941	Δgnb1 * LL down vs QM9414 * LL	6.11826e-06	-2.12304	Δgng1 * LL down vs QM9414 * LL	1.45456e-05		pfam01425, Amidase
TR_104533	-2.52853	Δphlp1 * LL down vs QM9414 * LL	0.000119522	-2.32574	Δgnb1 * LL down vs QM9414 * LL	0.000287617	-2.63425	Δgng1 * LL down vs QM9414 * LL	7.8575e-05
TR_59827	-2.52794	Δphlp1 * LL down vs QM9414 * LL	0.00555862	-2.69096	Δgnb1 * LL down vs QM9414 * LL	0.00358494	-2.37575	Δgng1 * LL down vs QM9414 * LL	0.00859221
TR_110880	-2.52679	Δphlp1 * LL down vs QM9414 * LL	0.00852132	-2.29909	Δgnb1 * LL down vs QM9414 * LL	0.0157672	-2.257	Δgng1 * LL down vs QM9414 * LL	0.0177675
TR_122506	-2.52469	Δphlp1 * LL down vs QM9414 * LL	0.000933622	-2.46156	Δgnb1 * LL down vs QM9414 * LL	0.0011666	-2.81334	Δgng1 * LL down vs QM9414 * LL	0.00036538
TR_65499	-2.52425	Δphlp1 * LL down vs QM9414 * LL	0.000143784	-2.50906	Δgnb1 * LL down vs QM9414 * LL	0.00015295	-2.5606	Δgng1 * LL down vs QM9414 * LL	0.000124284
TR_4454	-2.52328	Δphlp1 * LL down vs QM9414 * LL	0.00381727	-2.82686	Δgnb1 * LL down vs QM9414 * LL	0.00164572	-2.8572	Δgng1 * LL down vs QM9414 * LL	0.00152139
TR_69490	-2.52178	Δphlp1 * LL down vs QM9414 * LL	0.00046441	-3.10212	Δgnb1 * LL down vs QM9414 * LL	7.10584e-05	-3.31873	Δgng1 * LL down vs QM9414 * LL	3.96997e-05
TR_110159	-2.52159	Δphlp1 * LL down vs QM9414 * LL	3.94933e-05	-2.90811	Δgnb1 * LL down vs QM9414 * LL	8.65424e-06	-2.29693	Δgng1 * LL down vs QM9414 * LL	0.000113409
TR_106897	-2.52092	Δphlp1 * LL down vs QM9414 * LL	0.000702749	-2.89217	Δgnb1 * LL down vs QM9414 * LL	0.000207816	-3.04981	Δgng1 * LL down vs QM9414 * LL	0.000131552
TR_107141	-2.5148	Δphlp1 * LL down vs QM9414 * LL	0.0125772	-2.73069	Δgnb1 * LL down vs QM9414 * LL	0.00758174	-3.02113	Δgng1 * LL down vs QM9414 * LL	0.00406353
TR_66598	-2.51267	Δphlp1 * LL down vs QM9414 * LL	0.000105174	-2.11982	Δgnb1 * LL down vs QM9414 * LL	0.000664758	-2.73767	Δgng1 * LL down vs QM9414 * LL	4.35192e-05
TR_5894	-2.51204	Δphlp1 * LL down vs QM9414 * LL	9.20975e-05	-2.2789	Δgnb1 * LL down vs QM9414 * LL	0.000263579	-2.68698	Δgng1 * LL down vs QM9414 * LL	4.56802e-05
TR_66789	-2.51093	Δphlp1 * LL down vs QM9414 * LL	0.000149864	-2.49897	Δgnb1 * LL down vs QM9414 * LL	0.000157387	-2.4151	Δgng1 * LL down vs QM9414 * LL	0.000224025		candidate b-glycosidase related to chitosanase
TR_112281	-2.50952	Δphlp1 * LL down vs QM9414 * LL	0.00138322	-2.25129	Δgnb1 * LL down vs QM9414 * LL	0.00349647	-2.637	Δgng1 * LL down vs QM9414 * LL	0.000910351
TR_110035	-2.50888	Δphlp1 * LL down vs QM9414 * LL	0.000485146	-2.40722	Δgnb1 * LL down vs QM9414 * LL	0.000716867	-2.54479	Δgng1 * LL down vs QM9414 * LL	0.000424683
TR_4171	-2.50887	Δphlp1 * LL down vs QM9414 * LL	0.000612243	-2.00008	Δgnb1 * LL down vs QM9414 * LL	0.00514752	-2.43274	Δgng1 * LL down vs QM9414 * LL	0.000813693		TRE4171, hypothetical calcium transporter
TR_69881	-2.50341	Δphlp1 * LL down vs QM9414 * LL	3.9317e-05	-2.05668	Δgnb1 * LL down vs QM9414 * LL	0.00039046	-2.26923	Δgng1 * LL down vs QM9414 * LL	0.000120603
TR_59272	-2.5004	Δphlp1 * LL down vs QM9414 * LL	0.00494103	-2.07447	Δgnb1 * LL down vs QM9414 * LL	0.0189269	-2.03701	Δgng1 * LL down vs QM9414 * LL	0.0215351
TR_104716	-2.49835	Δphlp1 * LL down vs QM9414 * LL	7.55524e-05	-2.64801	Δgnb1 * LL down vs QM9414 * LL	4.07333e-05	-2.43102	Δgng1 * LL down vs QM9414 * LL	0.000101569
TR_110026	-2.4981	Δphlp1 * LL down vs QM9414 * LL	1.90327e-05	-3.08594	Δgnb1 * LL down vs QM9414 * LL	1.9086e-06	-2.50344	Δgng1 * LL down vs QM9414 * LL	1.8569e-05
TR_55723	-2.49547	Δphlp1 * LL down vs QM9414 * LL	0.000520495	-2.20753	Δgnb1 * LL down vs QM9414 * LL	0.0016733	-2.51587	Δgng1 * LL down vs QM9414 * LL	0.000482238		hypothetical PotE
TR_123256	-2.49539	Δphlp1 * LL down vs QM9414 * LL	0.000172078	-3.08481	Δgnb1 * LL down vs QM9414 * LL	2.15926e-05	-2.95243	Δgng1 * LL down vs QM9414 * LL	3.26583e-05
TR_107071	-2.49297	Δphlp1 * LL down vs QM9414 * LL	0.000649708	-2.8269	Δgnb1 * LL down vs QM9414 * LL	0.000208266	-2.83053	Δgng1 * LL down vs QM9414 * LL	0.000205908
ADDLSEQ_MAT112	-2.49246	Δphlp1 * LL down vs QM9414 * LL	1.64163e-05	-2.18148	Δgnb1 * LL down vs QM9414 * LL	8.253e-05	-2.30297	Δgng1 * LL down vs QM9414 * LL	4.2177e-05
TR_109206	-2.49215	Δphlp1 * LL down vs QM9414 * LL	3.26148e-06	-2.50804	Δgnb1 * LL down vs QM9414 * LL	3.01458e-06	-2.81908	Δgng1 * LL down vs QM9414 * LL	7.51743e-07
TR_102562	-2.4902	Δphlp1 * LL down vs QM9414 * LL	0.0126031	-2.13638	Δgnb1 * LL down vs QM9414 * LL	0.0321062	-2.57669	Δgng1 * LL down vs QM9414 * LL	0.0101997
TR_105785	-2.48793	Δphlp1 * LL down vs QM9414 * LL	0.00356675	-2.3168	Δgnb1 * LL down vs QM9414 * LL	0.00614285	-2.14143	Δgng1 * LL down vs QM9414 * LL	0.011183
TR_70400	-2.48781	Δphlp1 * LL down vs QM9414 * LL	0.000141368	-2.03193	Δgnb1 * LL down vs QM9414 * LL	0.00125504	-2.88374	Δgng1 * LL down vs QM9414 * LL	3.19162e-05
TR_63868	-2.48496	Δphlp1 * LL down vs QM9414 * LL	4.0777e-06	-2.69675	Δgnb1 * LL down vs QM9414 * LL	1.52518e-06	-3.00036	Δgng1 * LL down vs QM9414 * LL	4.57122e-07
TR_58639	-2.4844	Δphlp1 * LL down vs QM9414 * LL	0.00023447	-2.15203	Δgnb1 * LL down vs QM9414 * LL	0.00102788	-2.53314	Δgng1 * LL down vs QM9414 * LL	0.000193004
TR_104369	-2.48236	Δphlp1 * LL down vs QM9414 * LL	0.000467802	-2.13751	Δgnb1 * LL down vs QM9414 * LL	0.00199714	-2.92161	Δgng1 * LL down vs QM9414 * LL	0.000103116
TR_63006	-2.48126	Δphlp1 * LL down vs QM9414 * LL	2.36874e-05	-2.06117	Δgnb1 * LL down vs QM9414 * LL	0.000224238	-3.24164	Δgng1 * LL down vs QM9414 * LL	1.35779e-06
TR_110056	-2.48063	Δphlp1 * LL down vs QM9414 * LL	0.0266848	-2.62344	Δgnb1 * LL down vs QM9414 * LL	0.019851	-3.95849	Δgng1 * LL down vs QM9414 * LL	0.00215606
TR_109300	-2.47932	Δphlp1 * LL down vs QM9414 * LL	0.00211425	-2.17803	Δgnb1 * LL down vs QM9414 * LL	0.00613522	-2.39343	Δgng1 * LL down vs QM9414 * LL	0.00282298
TR_61839	-2.47782	Δphlp1 * LL down vs QM9414 * LL	0.00046415	-2.54146	Δgnb1 * LL down vs QM9414 * LL	0.000364625	-2.66516	Δgng1 * LL down vs QM9414 * LL	0.000233168
TR_112524	-2.47624	Δphlp1 * LL down vs QM9414 * LL	0.000235391	-2.05398	Δgnb1 * LL down vs QM9414 * LL	0.00164109	-2.37217	Δgng1 * LL down vs QM9414 * LL	0.000364145		N-terminal binuclear Zn cluster-containing/DNA binding domain-containing protein
TR_70921	-2.47575	Δphlp1 * LL down vs QM9414 * LL	0.00848894	-2.43685	Δgnb1 * LL down vs QM9414 * LL	0.00943825	-2.35197	Δgng1 * LL down vs QM9414 * LL	0.0119599
TR_70500	-2.47276	Δphlp1 * LL down vs QM9414 * LL	3.96604e-07	-3.18623	Δgnb1 * LL down vs QM9414 * LL	1.86209e-08	-2.3794	Δgng1 * LL down vs QM9414 * LL	6.6641e-07
TR_104302	-2.47062	Δphlp1 * LL down vs QM9414 * LL	0.000403526	-2.72358	Δgnb1 * LL down vs QM9414 * LL	0.00015918	-2.82687	Δgng1 * LL down vs QM9414 * LL	0.000112518
TR_57555	-2.4676	Δphlp1 * LL down vs QM9414 * LL	1.04845e-07	-2.05688	Δgnb1 * LL down vs QM9414 * LL	1.56118e-06	-2.5146	Δgng1 * LL down vs QM9414 * LL	8.11544e-08
TR_5308	-2.46723	Δphlp1 * LL down vs QM9414 * LL	0.000218811	-3.16763	Δgnb1 * LL down vs QM9414 * LL	1.94671e-05	-2.56721	Δgng1 * LL down vs QM9414 * LL	0.00014647
TR_31041	-2.46647	Δphlp1 * LL down vs QM9414 * LL	1.95612e-06	-2.76772	Δgnb1 * LL down vs QM9414 * LL	4.76884e-07	-2.35116	Δgng1 * LL down vs QM9414 * LL	3.64221e-06
TR_109910	-2.46436	Δphlp1 * LL down vs QM9414 * LL	0.00499556	-2.89816	Δgnb1 * LL down vs QM9414 * LL	0.00152763	-3.53645	Δgng1 * LL down vs QM9414 * LL	0.000369344
TR_64330	-2.46417	Δphlp1 * LL down vs QM9414 * LL	0.000371367	-2.12352	Δgnb1 * LL down vs QM9414 * LL	0.00164242	-2.46083	Δgng1 * LL down vs QM9414 * LL	0.000376328
TR_54790	-2.46359	Δphlp1 * LL down vs QM9414 * LL	0.00272005	-2.86407	Δgnb1 * LL down vs QM9414 * LL	0.000825924	-2.39492	Δgng1 * LL down vs QM9414 * LL	0.00340998
TR_52315	-2.46057	Δphlp1 * LL down vs QM9414 * LL	0.0134281	-2.58554	Δgnb1 * LL down vs QM9414 * LL	0.00987381	-2.08899	Δgng1 * LL down vs QM9414 * LL	0.0364034
TR_123202	-2.46011	Δphlp1 * LL down vs QM9414 * LL	0.0044605	-2.593	Δgnb1 * LL down vs QM9414 * LL	0.00301115	-3.17581	Δgng1 * LL down vs QM9414 * LL	0.000675393		Candidate 60s ribosomal protein rla2 (P2) based on homology to similar proteins in other fungi.
TR_103205	-2.45721	Δphlp1 * LL down vs QM9414 * LL	0.000151753	-2.49189	Δgnb1 * LL down vs QM9414 * LL	0.000131056	-2.12817	Δgng1 * LL down vs QM9414 * LL	0.000714716
TR_112679	-2.45686	Δphlp1 * LL down vs QM9414 * LL	3.84868e-08	-2.46598	Δgnb1 * LL down vs QM9414 * LL	3.65456e-08	-2.26406	Δgng1 * LL down vs QM9414 * LL	1.26093e-07
TR_106043	-2.45545	Δphlp1 * LL down vs QM9414 * LL	0.000633406	-2.19051	Δgnb1 * LL down vs QM9414 * LL	0.00187601	-2.85302	Δgng1 * LL down vs QM9414 * LL	0.000159611
TR_66859	-2.45465	Δphlp1 * LL down vs QM9414 * LL	0.00922195	-2.38356	Δgnb1 * LL down vs QM9414 * LL	0.0112141	-2.12016	Δgng1 * LL down vs QM9414 * LL	0.0242457
TR_67052	-2.45119	Δphlp1 * LL down vs QM9414 * LL	6.03787e-07	-2.69656	Δgnb1 * LL down vs QM9414 * LL	1.78174e-07	-2.22257	Δgng1 * LL down vs QM9414 * LL	2.33144e-06
TR_111252	-2.4511	Δphlp1 * LL down vs QM9414 * LL	0.0140983	-2.45579	Δgnb1 * LL down vs QM9414 * LL	0.0139335	-2.66021	Δgng1 * LL down vs QM9414 * LL	0.00849836
TR_32402	-2.4494	Δphlp1 * LL down vs QM9414 * LL	3.75704e-05	-2.37002	Δgnb1 * LL down vs QM9414 * LL	5.49332e-05	-2.48538	Δgng1 * LL down vs QM9414 * LL	3.18227e-05
TR_109943	-2.44543	Δphlp1 * LL down vs QM9414 * LL	0.000197017	-2.25009	Δgnb1 * LL down vs QM9414 * LL	0.000472929	-2.25395	Δgng1 * LL down vs QM9414 * LL	0.00046437
TR_60557	-2.44218	Δphlp1 * LL down vs QM9414 * LL	0.00289487	-2.08676	Δgnb1 * LL down vs QM9414 * LL	0.0102091	-2.16462	Δgng1 * LL down vs QM9414 * LL	0.00761577
TR_66726	-2.44159	Δphlp1 * LL down vs QM9414 * LL	0.00161993	-2.30727	Δgnb1 * LL down vs QM9414 * LL	0.00263837	-2.46136	Δgng1 * LL down vs QM9414 * LL	0.00151159
TR_112656	-2.44147	Δphlp1 * LL down vs QM9414 * LL	0.000579358	-2.2198	Δgnb1 * LL down vs QM9414 * LL	0.00144955	-2.14984	Δgng1 * LL down vs QM9414 * LL	0.00198142
TR_108025	-2.44141	Δphlp1 * LL down vs QM9414 * LL	0.000154453	-2.65144	Δgnb1 * LL down vs QM9414 * LL	6.56109e-05	-2.14772	Δgng1 * LL down vs QM9414 * LL	0.000617771
TR_60585	-2.44078	Δphlp1 * LL down vs QM9414 * LL	0.000263419	-2.80741	Δgnb1 * LL down vs QM9414 * LL	6.59254e-05	-2.54066	Δgng1 * LL down vs QM9414 * LL	0.000175748
TR_67692	-2.43944	Δphlp1 * LL down vs QM9414 * LL	1.21911e-06	-2.30073	Δgnb1 * LL down vs QM9414 * LL	2.67002e-06	-2.12915	Δgng1 * LL down vs QM9414 * LL	7.96558e-06
TR_64906	-2.43269	Δphlp1 * LL down vs QM9414 * LL	0.00059603	-2.44267	Δgnb1 * LL down vs QM9414 * LL	0.000573223	-2.55372	Δgng1 * LL down vs QM9414 * LL	0.000376283		candidate b-1,6-glucanase; similar to T. harzianum B16-2 (GenBank acc. No. CAA55789) and T. virens BGN3 (AAL84696)
TR_110267	-2.43251	Δphlp1 * LL down vs QM9414 * LL	0.000276819	-3.39577	Δgnb1 * LL down vs QM9414 * LL	1.15781e-05	-3.1613	Δgng1 * LL down vs QM9414 * LL	2.2026e-05
TR_68466	-2.43144	Δphlp1 * LL down vs QM9414 * LL	0.000264591	-2.52591	Δgnb1 * LL down vs QM9414 * LL	0.00017981	-2.3718	Δgng1 * LL down vs QM9414 * LL	0.000341269		Putative paralogue of a hypothetical glycerone kinase
TR_105155	-2.43098	Δphlp1 * LL down vs QM9414 * LL	0.00241598	-2.46687	Δgnb1 * LL down vs QM9414 * LL	0.00214169	-2.37349	Δgng1 * LL down vs QM9414 * LL	0.00294264
TR_103174	-2.43017	Δphlp1 * LL down vs QM9414 * LL	0.000134551	-2.667	Δgnb1 * LL down vs QM9414 * LL	5.07097e-05	-2.57488	Δgng1 * LL down vs QM9414 * LL	7.29852e-05
TR_110281	-2.43017	Δphlp1 * LL down vs QM9414 * LL	0.00232584	-2.66956	Δgnb1 * LL down vs QM9414 * LL	0.00107431	-2.4714	Δgng1 * LL down vs QM9414 * LL	0.00202388
TR_69926	-2.42888	Δphlp1 * LL down vs QM9414 * LL	1.99178e-06	-2.08683	Δgnb1 * LL down vs QM9414 * LL	1.59887e-05	-2.39319	Δgng1 * LL down vs QM9414 * LL	2.41597e-06		distantly related to glycosyltransferases, Glycosyltransferases not yet assigned to a family
TR_65190	-2.42793	Δphlp1 * LL down vs QM9414 * LL	0.000580814	-2.00889	Δgnb1 * LL down vs QM9414 * LL	0.00370218	-2.23228	Δgng1 * LL down vs QM9414 * LL	0.00131011		pfam00795, CN_hydrolase, Carbon-nitrogen hydrolase
TR_110263	-2.42676	Δphlp1 * LL down vs QM9414 * LL	2.31539e-06	-2.31449	Δgnb1 * LL down vs QM9414 * LL	4.31651e-06	-2.1797	Δgng1 * LL down vs QM9414 * LL	9.80453e-06
TR_107012	-2.42667	Δphlp1 * LL down vs QM9414 * LL	3.63283e-05	-2.18364	Δgnb1 * LL down vs QM9414 * LL	0.000127493	-2.14225	Δgng1 * LL down vs QM9414 * LL	0.000161244
TR_105843	-2.42226	Δphlp1 * LL down vs QM9414 * LL	4.43959e-05	-2.35658	Δgnb1 * LL down vs QM9414 * LL	6.09996e-05	-2.54906	Δgng1 * LL down vs QM9414 * LL	2.49146e-05
TR_110096	-2.42175	Δphlp1 * LL down vs QM9414 * LL	0.000141329	-2.58506	Δgnb1 * LL down vs QM9414 * LL	7.09212e-05	-2.4187	Δgng1 * LL down vs QM9414 * LL	0.000143253
TR_106720	-2.42094	Δphlp1 * LL down vs QM9414 * LL	2.2747e-05	-2.70083	Δgnb1 * LL down vs QM9414 * LL	6.46318e-06	-2.54383	Δgng1 * LL down vs QM9414 * LL	1.27422e-05		N-terminal binuclear Zn cluster-containing/DNA binding domain-containing protein
TR_103172	-2.41869	Δphlp1 * LL down vs QM9414 * LL	0.00574157	-2.59733	Δgnb1 * LL down vs QM9414 * LL	0.00340491	-2.07827	Δgng1 * LL down vs QM9414 * LL	0.0173597
TR_70949	-2.41796	Δphlp1 * LL down vs QM9414 * LL	7.14251e-05	-2.35428	Δgnb1 * LL down vs QM9414 * LL	9.64925e-05	-3.08278	Δgng1 * LL down vs QM9414 * LL	5.5233e-06		COG0028, IlvB, Thiamine pyrophosphate-requiring enzymes
TR_71005	-2.41777	Δphlp1 * LL down vs QM9414 * LL	0.0016011	-2.29819	Δgnb1 * LL down vs QM9414 * LL	0.00249245	-2.12482	Δgng1 * LL down vs QM9414 * LL	0.00496125		candidate non-ribosomal peptide synthetase
TR_112535	-2.41728	Δphlp1 * LL down vs QM9414 * LL	0.000762122	-2.37359	Δgnb1 * LL down vs QM9414 * LL	0.000904854	-2.39266	Δgng1 * LL down vs QM9414 * LL	0.000839133
TR_69066	-2.41701	Δphlp1 * LL down vs QM9414 * LL	0.00134252	-2.63171	Δgnb1 * LL down vs QM9414 * LL	0.000635158	-2.71185	Δgng1 * LL down vs QM9414 * LL	0.000489538
TR_123865	-2.41546	Δphlp1 * LL down vs QM9414 * LL	0.000685641	-3.73873	Δgnb1 * LL down vs QM9414 * LL	1.4434e-05	-5.81912	Δgng1 * LL down vs QM9414 * LL	5.40137e-07
TR_112392	-2.41504	Δphlp1 * LL down vs QM9414 * LL	8.26455e-05	-2.66854	Δgnb1 * LL down vs QM9414 * LL	2.797e-05	-2.60266	Δgng1 * LL down vs QM9414 * LL	3.6507e-05		candidate xylanase
TR_108835	-2.41357	Δphlp1 * LL down vs QM9414 * LL	3.38025e-05	-2.20439	Δgnb1 * LL down vs QM9414 * LL	0.000100085	-2.23077	Δgng1 * LL down vs QM9414 * LL	8.65401e-05
TR_106998	-2.41249	Δphlp1 * LL down vs QM9414 * LL	0.000238906	-2.60937	Δgnb1 * LL down vs QM9414 * LL	0.00010717	-2.815	Δgng1 * LL down vs QM9414 * LL	5.05702e-05
TR_70204	-2.41044	Δphlp1 * LL down vs QM9414 * LL	0.00338542	-2.22007	Δgnb1 * LL down vs QM9414 * LL	0.00651739	-2.44691	Δgng1 * LL down vs QM9414 * LL	0.00300448
TR_123186	-2.41037	Δphlp1 * LL down vs QM9414 * LL	0.000302308	-2.38939	Δgnb1 * LL down vs QM9414 * LL	0.000330543	-2.61963	Δgng1 * LL down vs QM9414 * LL	0.000130963
TR_60008	-2.40947	Δphlp1 * LL down vs QM9414 * LL	1.39287e-06	-2.10267	Δgnb1 * LL down vs QM9414 * LL	9.30204e-06	-2.18752	Δgng1 * LL down vs QM9414 * LL	5.24974e-06		Shows amino acid sequence similarity to S. cerevisiae mitochondrial ribosomal protein MRPL35.
TR_103801	-2.40918	Δphlp1 * LL down vs QM9414 * LL	7.58203e-05	-2.05093	Δgnb1 * LL down vs QM9414 * LL	0.000492273	-2.26812	Δgng1 * LL down vs QM9414 * LL	0.000150529
TR_56278	-2.40598	Δphlp1 * LL down vs QM9414 * LL	0.00156054	-2.10089	Δgnb1 * LL down vs QM9414 * LL	0.0051703	-2.34782	Δgng1 * LL down vs QM9414 * LL	0.0019348
TR_42152	-2.40431	Δphlp1 * LL down vs QM9414 * LL	9.87741e-06	-2.04503	Δgnb1 * LL down vs QM9414 * LL	8.17547e-05	-2.1291	Δgng1 * LL down vs QM9414 * LL	4.73627e-05		candidate b-glycosidase related to chitosanase
TR_60638	-2.40401	Δphlp1 * LL down vs QM9414 * LL	0.00525654	-2.0534	Δgnb1 * LL down vs QM9414 * LL	0.0170092	-3.15373	Δgng1 * LL down vs QM9414 * LL	0.00070302
TR_64900	-2.40297	Δphlp1 * LL down vs QM9414 * LL	1.41256e-06	-2.66375	Δgnb1 * LL down vs QM9414 * LL	3.79175e-07	-2.30386	Δgng1 * LL down vs QM9414 * LL	2.49243e-06
TR_67540	-2.40278	Δphlp1 * LL down vs QM9414 * LL	0.000656214	-2.71955	Δgnb1 * LL down vs QM9414 * LL	0.000204408	-2.77848	Δgng1 * LL down vs QM9414 * LL	0.000167818
TR_102836	-2.39646	Δphlp1 * LL down vs QM9414 * LL	0.00945309	-2.44267	Δgnb1 * LL down vs QM9414 * LL	0.00829833	-2.11177	Δgng1 * LL down vs QM9414 * LL	0.0222215
TR_73248	-2.39629	Δphlp1 * LL down vs QM9414 * LL	0.000458694	-2.32946	Δgnb1 * LL down vs QM9414 * LL	0.000608115	-2.80526	Δgng1 * LL down vs QM9414 * LL	9.99632e-05		candidate b-1,3-exoglucanase
TR_106492	-2.39373	Δphlp1 * LL down vs QM9414 * LL	7.00724e-05	-2.12118	Δgnb1 * LL down vs QM9414 * LL	0.000287125	-2.05611	Δgng1 * LL down vs QM9414 * LL	0.000418032
TR_109284	-2.38903	Δphlp1 * LL down vs QM9414 * LL	0.00704159	-2.73051	Δgnb1 * LL down vs QM9414 * LL	0.00269155	-2.48305	Δgng1 * LL down vs QM9414 * LL	0.00533246
TR_69870	-2.38626	Δphlp1 * LL down vs QM9414 * LL	9.16001e-06	-2.11797	Δgnb1 * LL down vs QM9414 * LL	4.34137e-05	-2.14892	Δgng1 * LL down vs QM9414 * LL	3.57004e-05
TR_105652	-2.38535	Δphlp1 * LL down vs QM9414 * LL	0.000435317	-2.06766	Δgnb1 * LL down vs QM9414 * LL	0.00187506	-2.28168	Δgng1 * LL down vs QM9414 * LL	0.00068158
TR_110749	-2.38502	Δphlp1 * LL down vs QM9414 * LL	7.31152e-05	-2.39998	Δgnb1 * LL down vs QM9414 * LL	6.81095e-05	-2.45252	Δgng1 * LL down vs QM9414 * LL	5.33642e-05
TR_104351	-2.38299	Δphlp1 * LL down vs QM9414 * LL	0.0112593	-2.67396	Δgnb1 * LL down vs QM9414 * LL	0.00522149	-2.25267	Δgng1 * LL down vs QM9414 * LL	0.0163352
TR_104050	-2.37992	Δphlp1 * LL down vs QM9414 * LL	0.00343291	-3.13803	Δgnb1 * LL down vs QM9414 * LL	0.000385389	-2.63134	Δgng1 * LL down vs QM9414 * LL	0.00153429
TR_2517	-2.37921	Δphlp1 * LL down vs QM9414 * LL	0.000168832	-2.5791	Δgnb1 * LL down vs QM9414 * LL	7.16722e-05	-2.48366	Δgng1 * LL down vs QM9414 * LL	0.000106577
TR_27219	-2.37916	Δphlp1 * LL down vs QM9414 * LL	0.0014986	-2.55263	Δgnb1 * LL down vs QM9414 * LL	0.000803046	-2.69352	Δgng1 * LL down vs QM9414 * LL	0.000501966		candidate a-glycosidase related to a-galactosidase
TR_82321	-2.37798	Δphlp1 * LL down vs QM9414 * LL	0.00948021	-2.84078	Δgnb1 * LL down vs QM9414 * LL	0.00278349	-2.3919	Δgng1 * LL down vs QM9414 * LL	0.00910734
TR_107996	-2.37576	Δphlp1 * LL down vs QM9414 * LL	7.72345e-05	-2.2484	Δgnb1 * LL down vs QM9414 * LL	0.000145746	-2.77443	Δgng1 * LL down vs QM9414 * LL	1.41476e-05
TR_105465	-2.37557	Δphlp1 * LL down vs QM9414 * LL	0.0101058	-2.13028	Δgnb1 * LL down vs QM9414 * LL	0.0210908	-2.44778	Δgng1 * LL down vs QM9414 * LL	0.00824143
TR_111541	-2.3745	Δphlp1 * LL down vs QM9414 * LL	3.23562e-05	-2.19535	Δgnb1 * LL down vs QM9414 * LL	8.42138e-05	-2.09663	Δgng1 * LL down vs QM9414 * LL	0.000150383
TR_61692	-2.37446	Δphlp1 * LL down vs QM9414 * LL	0.00585791	-2.6571	Δgnb1 * LL down vs QM9414 * LL	0.0025315	-2.00271	Δgng1 * LL down vs QM9414 * LL	0.0206953
TR_104373	-2.3732	Δphlp1 * LL down vs QM9414 * LL	0.000641421	-2.57827	Δgnb1 * LL down vs QM9414 * LL	0.000288729	-2.28862	Δgng1 * LL down vs QM9414 * LL	0.000915096
TR_112028	-2.37226	Δphlp1 * LL down vs QM9414 * LL	6.36694e-05	-2.48542	Δgnb1 * LL down vs QM9414 * LL	3.74546e-05	-2.55247	Δgng1 * LL down vs QM9414 * LL	2.7819e-05		terpene synthase
TR_61298	-2.37177	Δphlp1 * LL down vs QM9414 * LL	0.000372808	-2.50743	Δgnb1 * LL down vs QM9414 * LL	0.000212302	-2.53155	Δgng1 * LL down vs QM9414 * LL	0.00019291
TR_37783	-2.37055	Δphlp1 * LL down vs QM9414 * LL	0.00991241	-2.45705	Δgnb1 * LL down vs QM9414 * LL	0.00775383	-2.08071	Δgng1 * LL down vs QM9414 * LL	0.0239924
TR_106491	-2.36758	Δphlp1 * LL down vs QM9414 * LL	5.20065e-06	-2.31042	Δgnb1 * LL down vs QM9414 * LL	7.15447e-06	-2.246	Δgng1 * LL down vs QM9414 * LL	1.04184e-05
TR_110708	-2.36057	Δphlp1 * LL down vs QM9414 * LL	5.54528e-05	-2.87419	Δgnb1 * LL down vs QM9414 * LL	6.25831e-06	-2.27312	Δgng1 * LL down vs QM9414 * LL	8.65464e-05
TR_104380	-2.35898	Δphlp1 * LL down vs QM9414 * LL	5.89559e-06	-2.37944	Δgnb1 * LL down vs QM9414 * LL	5.27439e-06	-2.32671	Δgng1 * LL down vs QM9414 * LL	7.05162e-06
TR_110665	-2.35749	Δphlp1 * LL down vs QM9414 * LL	0.00108312	-2.52813	Δgnb1 * LL down vs QM9414 * LL	0.000566981	-2.53466	Δgng1 * LL down vs QM9414 * LL	0.000553717
TR_82241	-2.35408	Δphlp1 * LL down vs QM9414 * LL	0.000160035	-2.63376	Δgnb1 * LL down vs QM9414 * LL	4.80836e-05	-2.46359	Δgng1 * LL down vs QM9414 * LL	9.76183e-05		protein containing a N-terminal binuclear Zn cluster and a DNA binding domain
TR_109276	-2.35341	Δphlp1 * LL down vs QM9414 * LL	0.00261248	-3.11107	Δgnb1 * LL down vs QM9414 * LL	0.000260447	-2.84475	Δgng1 * LL down vs QM9414 * LL	0.000537381
TR_109331	-2.35217	Δphlp1 * LL down vs QM9414 * LL	0.00479696	-2.56768	Δgnb1 * LL down vs QM9414 * LL	0.00242714	-2.15127	Δgng1 * LL down vs QM9414 * LL	0.00960409
TR_123090	-2.35155	Δphlp1 * LL down vs QM9414 * LL	9.1073e-08	-2.13098	Δgnb1 * LL down vs QM9414 * LL	4.05725e-07	-2.1147	Δgng1 * LL down vs QM9414 * LL	4.58474e-07
TR_107745	-2.34772	Δphlp1 * LL down vs QM9414 * LL	9.33658e-06	-2.14431	Δgnb1 * LL down vs QM9414 * LL	3.0797e-05	-2.50993	Δgng1 * LL down vs QM9414 * LL	4.04998e-06
TR_33263	-2.3472	Δphlp1 * LL down vs QM9414 * LL	0.000368906	-2.61176	Δgnb1 * LL down vs QM9414 * LL	0.000124673	-2.27968	Δgng1 * LL down vs QM9414 * LL	0.000499783
TR_70186	-2.34615	Δphlp1 * LL down vs QM9414 * LL	8.03168e-07	-2.18966	Δgnb1 * LL down vs QM9414 * LL	2.14758e-06	-2.26794	Δgng1 * LL down vs QM9414 * LL	1.29295e-06		candidate a-glycosidase related to exo-polygalacturonase
TR_42953	-2.34512	Δphlp1 * LL down vs QM9414 * LL	3.64529e-05	-2.11679	Δgnb1 * LL down vs QM9414 * LL	0.000129498	-2.6643	Δgng1 * LL down vs QM9414 * LL	8.2891e-06
TR_103049	-2.34062	Δphlp1 * LL down vs QM9414 * LL	0.000115947	-2.22731	Δgnb1 * LL down vs QM9414 * LL	0.000204287	-2.50465	Δgng1 * LL down vs QM9414 * LL	5.46211e-05		candidate a-glycosidase related to exo-polygalacturonase
TR_105174	-2.33684	Δphlp1 * LL down vs QM9414 * LL	0.00500439	-2.49819	Δgnb1 * LL down vs QM9414 * LL	0.00297528	-2.19042	Δgng1 * LL down vs QM9414 * LL	0.00828408
TR_105027	-2.33323	Δphlp1 * LL down vs QM9414 * LL	0.000122046	-2.72088	Δgnb1 * LL down vs QM9414 * LL	2.28823e-05	-3.08605	Δgng1 * LL down vs QM9414 * LL	6.37245e-06
TR_109677	-2.32655	Δphlp1 * LL down vs QM9414 * LL	0.000347685	-2.91568	Δgnb1 * LL down vs QM9414 * LL	3.58623e-05	-2.44172	Δgng1 * LL down vs QM9414 * LL	0.000210147
TR_106168	-2.32623	Δphlp1 * LL down vs QM9414 * LL	0.000121571	-2.54667	Δgnb1 * LL down vs QM9414 * LL	4.45037e-05	-2.29081	Δgng1 * LL down vs QM9414 * LL	0.000144755
TR_55478	-2.32593	Δphlp1 * LL down vs QM9414 * LL	0.000127112	-2.21186	Δgnb1 * LL down vs QM9414 * LL	0.000225861	-2.15361	Δgng1 * LL down vs QM9414 * LL	0.000307974
TR_38536	-2.32588	Δphlp1 * LL down vs QM9414 * LL	0.0095712	-2.67255	Δgnb1 * LL down vs QM9414 * LL	0.00358776	-2.11141	Δgng1 * LL down vs QM9414 * LL	0.0188351		candidate b-glycosidase realted to b-1,3-1,4-glucanase
TR_54239	-2.32477	Δphlp1 * LL down vs QM9414 * LL	0.0117434	-3.35341	Δgnb1 * LL down vs QM9414 * LL	0.0009757	-3.02177	Δgng1 * LL down vs QM9414 * LL	0.00196764		Hypothetical Multicopper Oxidase. Similar to the brown 2 laccase from Aspergillus fumigatus. N-terminal secretion signal predicted by SignalP
TR_64377	-2.32388	Δphlp1 * LL down vs QM9414 * LL	7.40497e-05	-2.34145	Δgnb1 * LL down vs QM9414 * LL	6.78146e-05	-2.17254	Δgng1 * LL down vs QM9414 * LL	0.000164983		pfam00067, p450, Cytochrome P450 only
TR_105798	-2.3228	Δphlp1 * LL down vs QM9414 * LL	4.70375e-05	-2.58535	Δgnb1 * LL down vs QM9414 * LL	1.34955e-05	-2.43309	Δgng1 * LL down vs QM9414 * LL	2.71365e-05		Putative transporter, possibly part of secondary metabolite cluster that contains PKS (tre33804) and PKS-NRPS hybrid (tre14836) genes
TR_43397	-2.31655	Δphlp1 * LL down vs QM9414 * LL	0.000258079	-3.16789	Δgnb1 * LL down vs QM9414 * LL	1.08787e-05	-2.62564	Δgng1 * LL down vs QM9414 * LL	6.89077e-05
TR_76050	-2.31525	Δphlp1 * LL down vs QM9414 * LL	0.000123841	-2.30714	Δgnb1 * LL down vs QM9414 * LL	0.000128897	-2.28362	Δgng1 * LL down vs QM9414 * LL	0.000144912		Contains InterPro domain signature of DPH2 involved in the synthesis of diphthamide, a modified histidine residue of translation elongation factor 2 (Eft1p or Eft2p). Possible homologue of yeast YIK3 gene.
TR_110406	-2.31237	Δphlp1 * LL down vs QM9414 * LL	2.74943e-05	-2.01051	Δgnb1 * LL down vs QM9414 * LL	0.0001675	-2.02537	Δgng1 * LL down vs QM9414 * LL	0.00015177
TR_112539	-2.31035	Δphlp1 * LL down vs QM9414 * LL	0.00135736	-2.26035	Δgnb1 * LL down vs QM9414 * LL	0.00166561	-2.21744	Δgng1 * LL down vs QM9414 * LL	0.00199382
TR_71817	-2.30998	Δphlp1 * LL down vs QM9414 * LL	0.00523288	-2.07095	Δgnb1 * LL down vs QM9414 * LL	0.012306	-2.08884	Δgng1 * LL down vs QM9414 * LL	0.0115082
TR_107973	-2.30559	Δphlp1 * LL down vs QM9414 * LL	0.00155352	-2.14093	Δgnb1 * LL down vs QM9414 * LL	0.00308711	-2.08248	Δgng1 * LL down vs QM9414 * LL	0.0039951
TR_106564	-2.30443	Δphlp1 * LL down vs QM9414 * LL	0.00428644	-2.81309	Δgnb1 * LL down vs QM9414 * LL	0.000863071	-2.83431	Δgng1 * LL down vs QM9414 * LL	0.000813252
TR_105838	-2.30334	Δphlp1 * LL down vs QM9414 * LL	3.8198e-05	-2.20901	Δgnb1 * LL down vs QM9414 * LL	6.41794e-05	-2.29276	Δgng1 * LL down vs QM9414 * LL	4.04207e-05
TR_68019	-2.3011	Δphlp1 * LL down vs QM9414 * LL	0.00222708	-2.81104	Δgnb1 * LL down vs QM9414 * LL	0.0003899	-2.91098	Δgng1 * LL down vs QM9414 * LL	0.000290061
TR_112163	-2.29975	Δphlp1 * LL down vs QM9414 * LL	4.00408e-06	-2.59103	Δgnb1 * LL down vs QM9414 * LL	8.55648e-07	-2.88583	Δgng1 * LL down vs QM9414 * LL	2.36813e-07
TR_52505	-2.299	Δphlp1 * LL down vs QM9414 * LL	0.00279693	-2.07609	Δgnb1 * LL down vs QM9414 * LL	0.00675128	-2.45386	Δgng1 * LL down vs QM9414 * LL	0.00159766
TR_56214	-2.29824	Δphlp1 * LL down vs QM9414 * LL	0.000692156	-2.3436	Δgnb1 * LL down vs QM9414 * LL	0.00056901	-2.19239	Δgng1 * LL down vs QM9414 * LL	0.00111498
TR_69868	-2.29485	Δphlp1 * LL down vs QM9414 * LL	0.0030974	-2.56742	Δgnb1 * LL down vs QM9414 * LL	0.00119688	-2.69184	Δgng1 * LL down vs QM9414 * LL	0.000805577		related to GDP-mannose a-mannosyltransferases;Distant relative
TR_69883	-2.29308	Δphlp1 * LL down vs QM9414 * LL	0.000143096	-2.1408	Δgnb1 * LL down vs QM9414 * LL	0.000317125	-2.32942	Δgng1 * LL down vs QM9414 * LL	0.000119668
TR_65106	-2.29257	Δphlp1 * LL down vs QM9414 * LL	0.00323941	-2.10074	Δgnb1 * LL down vs QM9414 * LL	0.00680536	-3.10831	Δgng1 * LL down vs QM9414 * LL	0.000260041		pfam00795, CN_hydrolase
TR_123086	-2.29214	Δphlp1 * LL down vs QM9414 * LL	0.0109607	-2.17682	Δgnb1 * LL down vs QM9414 * LL	0.0157022	-2.45253	Δgng1 * LL down vs QM9414 * LL	0.00682268
TR_108604	-2.28927	Δphlp1 * LL down vs QM9414 * LL	0.000592795	-2.00043	Δgnb1 * LL down vs QM9414 * LL	0.00241421	-2.52598	Δgng1 * LL down vs QM9414 * LL	0.000219738
TR_104435	-2.28838	Δphlp1 * LL down vs QM9414 * LL	0.022958	-2.46594	Δgnb1 * LL down vs QM9414 * LL	0.0146313	-2.47461	Δgng1 * LL down vs QM9414 * LL	0.0143232
TR_111121	-2.27925	Δphlp1 * LL down vs QM9414 * LL	0.000235021	-2.21467	Δgnb1 * LL down vs QM9414 * LL	0.00032395	-2.98464	Δgng1 * LL down vs QM9414 * LL	1.39838e-05
TR_70341	-2.27875	Δphlp1 * LL down vs QM9414 * LL	0.000306676	-2.2632	Δgnb1 * LL down vs QM9414 * LL	0.000330425	-2.14254	Δgng1 * LL down vs QM9414 * LL	0.00060418		candidate b-glycosidase related to chitosanase
TR_104201	-2.2781	Δphlp1 * LL down vs QM9414 * LL	2.18579e-05	-2.24348	Δgnb1 * LL down vs QM9414 * LL	2.66039e-05	-2.05703	Δgng1 * LL down vs QM9414 * LL	8.39048e-05
TR_69742	-2.27714	Δphlp1 * LL down vs QM9414 * LL	0.00238916	-3.15347	Δgnb1 * LL down vs QM9414 * LL	0.000144715	-2.21985	Δgng1 * LL down vs QM9414 * LL	0.0029979
TR_66751	-2.27692	Δphlp1 * LL down vs QM9414 * LL	0.0150342	-2.10329	Δgnb1 * LL down vs QM9414 * LL	0.0253089	-2.15744	Δgng1 * LL down vs QM9414 * LL	0.0214397		hypothetical dehydrogenase
TR_105246	-2.27663	Δphlp1 * LL down vs QM9414 * LL	0.00496856	-2.71987	Δgnb1 * LL down vs QM9414 * LL	0.00119639	-2.29205	Δgng1 * LL down vs QM9414 * LL	0.00470572		distantly related to GH23 modules, Glycoside hydrolases not yet assigned to a family
TR_109679	-2.27542	Δphlp1 * LL down vs QM9414 * LL	0.000180472	-2.29026	Δgnb1 * LL down vs QM9414 * LL	0.000167665	-2.41499	Δgng1 * LL down vs QM9414 * LL	9.26967e-05
TR_106812	-2.2707	Δphlp1 * LL down vs QM9414 * LL	0.000373765	-2.41551	Δgnb1 * LL down vs QM9414 * LL	0.000193603	-2.49908	Δgng1 * LL down vs QM9414 * LL	0.000135701
TR_110274	-2.27059	Δphlp1 * LL down vs QM9414 * LL	2.9525e-05	-2.23598	Δgnb1 * LL down vs QM9414 * LL	3.58856e-05	-2.24124	Δgng1 * LL down vs QM9414 * LL	3.4825e-05
TR_63397	-2.27041	Δphlp1 * LL down vs QM9414 * LL	0.000302107	-2.1808	Δgnb1 * LL down vs QM9414 * LL	0.000470934	-2.34626	Δgng1 * LL down vs QM9414 * LL	0.000211304
TR_70988	-2.26816	Δphlp1 * LL down vs QM9414 * LL	8.88554e-07	-2.18819	Δgnb1 * LL down vs QM9414 * LL	1.50095e-06	-2.16877	Δgng1 * LL down vs QM9414 * LL	1.71379e-06
TR_58296	-2.2664	Δphlp1 * LL down vs QM9414 * LL	0.000346837	-2.57384	Δgnb1 * LL down vs QM9414 * LL	9.01881e-05	-2.30403	Δgng1 * LL down vs QM9414 * LL	0.000290236
TR_122371	-2.26404	Δphlp1 * LL down vs QM9414 * LL	0.000131148	-2.67131	Δgnb1 * LL down vs QM9414 * LL	2.05751e-05	-2.69512	Δgng1 * LL down vs QM9414 * LL	1.87104e-05
TR_5647	-2.26285	Δphlp1 * LL down vs QM9414 * LL	0.000169683	-2.25277	Δgnb1 * LL down vs QM9414 * LL	0.000178601	-2.2935	Δgng1 * LL down vs QM9414 * LL	0.000145498		hypothetical G-protein coupled receptor, PTH11 like (implicated in pathogenesis in M. grisea)
TR_64937	-2.26035	Δphlp1 * LL down vs QM9414 * LL	0.0044973	-2.24581	Δgnb1 * LL down vs QM9414 * LL	0.00474301	-2.47301	Δgng1 * LL down vs QM9414 * LL	0.00214695
TR_30668	-2.25983	Δphlp1 * LL down vs QM9414 * LL	3.13131e-05	-2.26779	Δgnb1 * LL down vs QM9414 * LL	2.99487e-05	-2.29434	Δgng1 * LL down vs QM9414 * LL	2.58619e-05
TR_108199	-2.25716	Δphlp1 * LL down vs QM9414 * LL	4.01703e-08	-2.36243	Δgnb1 * LL down vs QM9414 * LL	2.01807e-08	-2.59856	Δgng1 * LL down vs QM9414 * LL	5.24677e-09
TR_65736	-2.25672	Δphlp1 * LL down vs QM9414 * LL	0.000463235	-2.7692	Δgnb1 * LL down vs QM9414 * LL	5.6787e-05	-2.37477	Δgng1 * LL down vs QM9414 * LL	0.000270388
TR_107131	-2.25586	Δphlp1 * LL down vs QM9414 * LL	0.000181777	-3.15425	Δgnb1 * LL down vs QM9414 * LL	5.23838e-06	-2.28065	Δgng1 * LL down vs QM9414 * LL	0.000160442
TR_108819	-2.25357	Δphlp1 * LL down vs QM9414 * LL	6.4845e-05	-2.3056	Δgnb1 * LL down vs QM9414 * LL	4.91278e-05	-2.05898	Δgng1 * LL down vs QM9414 * LL	0.000200989
TR_65402	-2.25172	Δphlp1 * LL down vs QM9414 * LL	0.00121844	-2.58527	Δgnb1 * LL down vs QM9414 * LL	0.000324367	-2.02159	Δgng1 * LL down vs QM9414 * LL	0.00351541
TR_112124	-2.24927	Δphlp1 * LL down vs QM9414 * LL	0.000385577	-2.1079	Δgnb1 * LL down vs QM9414 * LL	0.000786143	-2.77524	Δgng1 * LL down vs QM9414 * LL	4.31492e-05
TR_81383	-2.24786	Δphlp1 * LL down vs QM9414 * LL	0.00134228	-4.20367	Δgnb1 * LL down vs QM9414 * LL	5.56375e-06	-3.04196	Δgng1 * LL down vs QM9414 * LL	8.10562e-05	grk3	hypothetical G-protein coupled receptor, contains RGS (regulator of G-protein signaling) domain
TR_122096	-2.24755	Δphlp1 * LL down vs QM9414 * LL	0.00712923	-2.35892	Δgnb1 * LL down vs QM9414 * LL	0.00490533	-2.39731	Δgng1 * LL down vs QM9414 * LL	0.00432972
TR_104293	-2.24396	Δphlp1 * LL down vs QM9414 * LL	0.0200945	-2.33761	Δgnb1 * LL down vs QM9414 * LL	0.0155008	-2.01773	Δgng1 * LL down vs QM9414 * LL	0.0389903
TR_3662	-2.24283	Δphlp1 * LL down vs QM9414 * LL	4.52808e-06	-2.7606	Δgnb1 * LL down vs QM9414 * LL	3.13548e-07	-2.35382	Δgng1 * LL down vs QM9414 * LL	2.3446e-06
TR_54622	-2.23474	Δphlp1 * LL down vs QM9414 * LL	0.00234259	-2.43809	Δgnb1 * LL down vs QM9414 * LL	0.00106339	-2.68362	Δgng1 * LL down vs QM9414 * LL	0.00045254
TR_110174	-2.2341	Δphlp1 * LL down vs QM9414 * LL	0.0160859	-2.32473	Δgnb1 * LL down vs QM9414 * LL	0.0123239	-2.71383	Δgng1 * LL down vs QM9414 * LL	0.00433105
TR_2076	-2.23358	Δphlp1 * LL down vs QM9414 * LL	3.95954e-07	-2.10853	Δgnb1 * LL down vs QM9414 * LL	9.58964e-07	-2.24095	Δgng1 * LL down vs QM9414 * LL	3.76934e-07
TR_108781	-2.22847	Δphlp1 * LL down vs QM9414 * LL	0.00116228	-2.36212	Δgnb1 * LL down vs QM9414 * LL	0.000654779	-2.16362	Δgng1 * LL down vs QM9414 * LL	0.00155918
TR_110276	-2.2211	Δphlp1 * LL down vs QM9414 * LL	0.00836169	-2.2065	Δgnb1 * LL down vs QM9414 * LL	0.00879309	-2.12088	Δgng1 * LL down vs QM9414 * LL	0.0118834
TR_106660	-2.21993	Δphlp1 * LL down vs QM9414 * LL	0.00212319	-2.91733	Δgnb1 * LL down vs QM9414 * LL	0.000179218	-2.40192	Δgng1 * LL down vs QM9414 * LL	0.00102386
TR_73134	-2.21796	Δphlp1 * LL down vs QM9414 * LL	0.000945978	-2.33747	Δgnb1 * LL down vs QM9414 * LL	0.000556183	-2.4037	Δgng1 * LL down vs QM9414 * LL	0.000420522		candidate trehalose-6-phosphate synthase
TR_103799	-2.21396	Δphlp1 * LL down vs QM9414 * LL	0.000237411	-2.02774	Δgnb1 * LL down vs QM9414 * LL	0.00066338	-2.01449	Δgng1 * LL down vs QM9414 * LL	0.000717174
TR_105454	-2.20998	Δphlp1 * LL down vs QM9414 * LL	0.00585651	-2.0385	Δgnb1 * LL down vs QM9414 * LL	0.0112886	-2.41346	Δgng1 * LL down vs QM9414 * LL	0.00285969
TR_57575	-2.20528	Δphlp1 * LL down vs QM9414 * LL	0.016007	-2.5026	Δgnb1 * LL down vs QM9414 * LL	0.00673078	-2.68434	Δgng1 * LL down vs QM9414 * LL	0.00415286
TR_102887	-2.20479	Δphlp1 * LL down vs QM9414 * LL	0.00781462	-2.56367	Δgnb1 * LL down vs QM9414 * LL	0.00241209	-2.41446	Δgng1 * LL down vs QM9414 * LL	0.00384711
TR_108003	-2.20189	Δphlp1 * LL down vs QM9414 * LL	0.00161544	-2.03375	Δgnb1 * LL down vs QM9414 * LL	0.00350971	-2.29483	Δgng1 * LL down vs QM9414 * LL	0.00108268
TR_55545	-2.1977	Δphlp1 * LL down vs QM9414 * LL	0.000170015	-2.05174	Δgnb1 * LL down vs QM9414 * LL	0.00038958	-2.30319	Δgng1 * LL down vs QM9414 * LL	9.79604e-05		containing WD-40 repeats
TR_32212	-2.19565	Δphlp1 * LL down vs QM9414 * LL	6.8769e-06	-2.15976	Δgnb1 * LL down vs QM9414 * LL	8.67917e-06	-2.1414	Δgng1 * LL down vs QM9414 * LL	9.80199e-06
TR_64312	-2.19108	Δphlp1 * LL down vs QM9414 * LL	9.19471e-05	-2.76355	Δgnb1 * LL down vs QM9414 * LL	6.14119e-06	-2.34725	Δgng1 * LL down vs QM9414 * LL	3.97138e-05
TR_112114	-2.1891	Δphlp1 * LL down vs QM9414 * LL	0.000371541	-2.18714	Δgnb1 * LL down vs QM9414 * LL	0.000375304	-2.14825	Δgng1 * LL down vs QM9414 * LL	0.000459704
TR_71101	-2.18778	Δphlp1 * LL down vs QM9414 * LL	0.00574704	-2.82768	Δgnb1 * LL down vs QM9414 * LL	0.000702056	-2.32979	Δgng1 * LL down vs QM9414 * LL	0.00341604		Shows greatest similarity to bacterial enoyl-CoA hydratase/isomerases (possible contaminant?).
TR_76039	-2.18649	Δphlp1 * LL down vs QM9414 * LL	3.42645e-06	-2.21764	Δgnb1 * LL down vs QM9414 * LL	2.79575e-06	-2.22465	Δgng1 * LL down vs QM9414 * LL	2.67246e-06		N-terminal binuclear Zn cluster-containing protein
TR_71076	-2.18556	Δphlp1 * LL down vs QM9414 * LL	0.000464454	-2.25957	Δgnb1 * LL down vs QM9414 * LL	0.000321779	-2.00329	Δgng1 * LL down vs QM9414 * LL	0.00123527
TR_61278	-2.18379	Δphlp1 * LL down vs QM9414 * LL	0.0240888	-2.27422	Δgnb1 * LL down vs QM9414 * LL	0.0186564	-2.57462	Δgng1 * LL down vs QM9414 * LL	0.00844969
TR_30144	-2.18229	Δphlp1 * LL down vs QM9414 * LL	0.00538976	-2.26567	Δgnb1 * LL down vs QM9414 * LL	0.0039362	-2.28303	Δgng1 * LL down vs QM9414 * LL	0.00369233
TR_59759	-2.18219	Δphlp1 * LL down vs QM9414 * LL	0.000758792	-2.21683	Δgnb1 * LL down vs QM9414 * LL	0.000642098	-2.41367	Δgng1 * LL down vs QM9414 * LL	0.000264193
TR_106537	-2.18176	Δphlp1 * LL down vs QM9414 * LL	0.0116906	-2.33508	Δgnb1 * LL down vs QM9414 * LL	0.00708923	-2.41949	Δgng1 * LL down vs QM9414 * LL	0.00545333
TR_112399	-2.18101	Δphlp1 * LL down vs QM9414 * LL	6.57783e-05	-2.50877	Δgnb1 * LL down vs QM9414 * LL	1.18499e-05	-2.44031	Δgng1 * LL down vs QM9414 * LL	1.6444e-05
TR_108346	-2.1801	Δphlp1 * LL down vs QM9414 * LL	0.00040719	-2.26173	Δgnb1 * LL down vs QM9414 * LL	0.000270095	-2.09745	Δgng1 * LL down vs QM9414 * LL	0.000630611	chi18-8	candidate b-glycosidase related to chitinase; CHI18-8 (GenBank acc. No. DAA05856); fungal subgroup C chitinase
TR_105617	-2.17979	Δphlp1 * LL down vs QM9414 * LL	0.000898525	-2.20123	Δgnb1 * LL down vs QM9414 * LL	0.000811119	-2.06819	Δgng1 * LL down vs QM9414 * LL	0.00156298
TR_65137	-2.17967	Δphlp1 * LL down vs QM9414 * LL	0.00416042	-2.52147	Δgnb1 * LL down vs QM9414 * LL	0.00117675	-2.23957	Δgng1 * LL down vs QM9414 * LL	0.00328454		candidate b-glycosidase distantly related to b-1,3-glucanase
TR_111681	-2.1781	Δphlp1 * LL down vs QM9414 * LL	0.000601875	-2.54242	Δgnb1 * LL down vs QM9414 * LL	0.000116905	-2.28689	Δgng1 * LL down vs QM9414 * LL	0.00035558
TR_104060	-2.17558	Δphlp1 * LL down vs QM9414 * LL	3.54044e-05	-2.3505	Δgnb1 * LL down vs QM9414 * LL	1.30541e-05	-2.18585	Δgng1 * LL down vs QM9414 * LL	3.32709e-05
TR_108188	-2.17509	Δphlp1 * LL down vs QM9414 * LL	0.000352054	-2.00694	Δgnb1 * LL down vs QM9414 * LL	0.000893114	-2.21595	Δgng1 * LL down vs QM9414 * LL	0.000284909
TR_59830	-2.17333	Δphlp1 * LL down vs QM9414 * LL	0.00264228	-2.77249	Δgnb1 * LL down vs QM9414 * LL	0.000287659	-2.44757	Δgng1 * LL down vs QM9414 * LL	0.000882054
TR_22839	-2.1688	Δphlp1 * LL down vs QM9414 * LL	0.00699363	-10.9094	Δgnb1 * LL down vs QM9414 * LL	1.28567e-07	-2.09448	Δgng1 * LL down vs QM9414 * LL	0.0092749
TR_60206	-2.16847	Δphlp1 * LL down vs QM9414 * LL	6.14126e-05	-2.06861	Δgnb1 * LL down vs QM9414 * LL	0.000113656	-2.05495	Δgng1 * LL down vs QM9414 * LL	0.000124085
TR_57864	-2.16702	Δphlp1 * LL down vs QM9414 * LL	0.00183764	-2.50762	Δgnb1 * LL down vs QM9414 * LL	0.000450837	-2.574	Δgng1 * LL down vs QM9414 * LL	0.00035254
TR_109846	-2.16341	Δphlp1 * LL down vs QM9414 * LL	0.025196	-2.2457	Δgnb1 * LL down vs QM9414 * LL	0.019913	-2.11462	Δgng1 * LL down vs QM9414 * LL	0.0290611
TR_106554	-2.1629	Δphlp1 * LL down vs QM9414 * LL	0.00207285	-2.41348	Δgnb1 * LL down vs QM9414 * LL	0.000726667	-2.28762	Δgng1 * LL down vs QM9414 * LL	0.00120925
TR_70829	-2.16228	Δphlp1 * LL down vs QM9414 * LL	0.0010236	-2.04649	Δgnb1 * LL down vs QM9414 * LL	0.00182468	-2.29736	Δgng1 * LL down vs QM9414 * LL	0.000546319
TR_121875	-2.1569	Δphlp1 * LL down vs QM9414 * LL	0.000457684	-2.15707	Δgnb1 * LL down vs QM9414 * LL	0.000457272	-2.03746	Δgng1 * LL down vs QM9414 * LL	0.000875856
TR_107867	-2.15401	Δphlp1 * LL down vs QM9414 * LL	0.00424812	-2.24672	Δgnb1 * LL down vs QM9414 * LL	0.00292887	-2.30169	Δgng1 * LL down vs QM9414 * LL	0.00236748
TR_58772	-2.15304	Δphlp1 * LL down vs QM9414 * LL	0.00054344	-2.09029	Δgnb1 * LL down vs QM9414 * LL	0.000756881	-2.02782	Δgng1 * LL down vs QM9414 * LL	0.00106631
TR_58391	-2.15209	Δphlp1 * LL down vs QM9414 * LL	8.12957e-05	-2.10297	Δgnb1 * LL down vs QM9414 * LL	0.000109464	-2.2085	Δgng1 * LL down vs QM9414 * LL	5.85092e-05
TR_107003	-2.15143	Δphlp1 * LL down vs QM9414 * LL	0.0155976	-2.69318	Δgnb1 * LL down vs QM9414 * LL	0.0031495	-2.58559	Δgng1 * LL down vs QM9414 * LL	0.00421334
TR_58880	-2.15123	Δphlp1 * LL down vs QM9414 * LL	0.00112027	-2.11308	Δgnb1 * LL down vs QM9414 * LL	0.00135027	-2.09725	Δgng1 * LL down vs QM9414 * LL	0.00146081
TR_109334	-2.15048	Δphlp1 * LL down vs QM9414 * LL	0.000500474	-2.04416	Δgnb1 * LL down vs QM9414 * LL	0.000889226	-2.27552	Δgng1 * LL down vs QM9414 * LL	0.000266735
TR_104272	-2.146	Δphlp1 * LL down vs QM9414 * LL	0.0336675	-2.16063	Δgnb1 * LL down vs QM9414 * LL	0.0323479	-2.58668	Δgng1 * LL down vs QM9414 * LL	0.0109609
TR_107168	-2.14555	Δphlp1 * LL down vs QM9414 * LL	0.0104082	-2.26811	Δgnb1 * LL down vs QM9414 * LL	0.00679091	-2.41166	Δgng1 * LL down vs QM9414 * LL	0.00423236
TR_104077	-2.14492	Δphlp1 * LL down vs QM9414 * LL	0.000106625	-2.11017	Δgnb1 * LL down vs QM9414 * LL	0.000131207	-2.22343	Δgng1 * LL down vs QM9414 * LL	6.79576e-05		COG0531, PotE, Amino acid transporters
TR_108702	-2.13686	Δphlp1 * LL down vs QM9414 * LL	0.000542726	-2.19217	Δgnb1 * LL down vs QM9414 * LL	0.000407526	-2.10913	Δgng1 * LL down vs QM9414 * LL	0.000628915
TR_47971	-2.13606	Δphlp1 * LL down vs QM9414 * LL	0.00360701	-2.34665	Δgnb1 * LL down vs QM9414 * LL	0.0015332	-2.00284	Δgng1 * LL down vs QM9414 * LL	0.00650037
TR_109908	-2.13555	Δphlp1 * LL down vs QM9414 * LL	0.00207755	-2.1866	Δgnb1 * LL down vs QM9414 * LL	0.00164822	-2.44262	Δgng1 * LL down vs QM9414 * LL	0.000565047
TR_109030	-2.13493	Δphlp1 * LL down vs QM9414 * LL	2.70835e-06	-2.14516	Δgnb1 * LL down vs QM9414 * LL	2.52094e-06	-2.0365	Δgng1 * LL down vs QM9414 * LL	5.58537e-06
TR_63889	-2.13413	Δphlp1 * LL down vs QM9414 * LL	3.0761e-05	-3.65039	Δgnb1 * LL down vs QM9414 * LL	6.43288e-08	-2.13051	Δgng1 * LL down vs QM9414 * LL	3.14826e-05		cd01321, ADGF, Adenosine deaminase-related growth factors
TR_62975	-2.13389	Δphlp1 * LL down vs QM9414 * LL	8.38143e-07	-2.32531	Δgnb1 * LL down vs QM9414 * LL	2.31412e-07	-2.57926	Δgng1 * LL down vs QM9414 * LL	5.54134e-08
TR_106251	-2.13234	Δphlp1 * LL down vs QM9414 * LL	0.00293368	-2.14641	Δgnb1 * LL down vs QM9414 * LL	0.00275759	-2.02338	Δgng1 * LL down vs QM9414 * LL	0.00481182
TR_112521	-2.13083	Δphlp1 * LL down vs QM9414 * LL	0.0148391	-2.89132	Δgnb1 * LL down vs QM9414 * LL	0.00161054	-2.74964	Δgng1 * LL down vs QM9414 * LL	0.00231786
TR_59655	-2.13014	Δphlp1 * LL down vs QM9414 * LL	0.000876351	-2.11215	Δgnb1 * LL down vs QM9414 * LL	0.000960664	-2.26977	Δgng1 * LL down vs QM9414 * LL	0.000443779
TR_110457	-2.12988	Δphlp1 * LL down vs QM9414 * LL	0.00136085	-3.0744	Δgnb1 * LL down vs QM9414 * LL	3.75908e-05	-2.81566	Δgng1 * LL down vs QM9414 * LL	8.50438e-05
TR_3447	-2.12945	Δphlp1 * LL down vs QM9414 * LL	0.000166771	-2.4968	Δgnb1 * LL down vs QM9414 * LL	2.50391e-05	-2.23071	Δgng1 * LL down vs QM9414 * LL	9.43512e-05
TR_79037	-2.12763	Δphlp1 * LL down vs QM9414 * LL	0.00930762	-2.25871	Δgnb1 * LL down vs QM9414 * LL	0.00579388	-2.03962	Δgng1 * LL down vs QM9414 * LL	0.0129913	asn1
TR_59372	-2.12573	Δphlp1 * LL down vs QM9414 * LL	0.00449032	-2.03454	Δgnb1 * LL down vs QM9414 * LL	0.00663844	-2.05176	Δgng1 * LL down vs QM9414 * LL	0.00615798
TR_70127	-2.12543	Δphlp1 * LL down vs QM9414 * LL	0.0113586	-2.34928	Δgnb1 * LL down vs QM9414 * LL	0.00526987	-2.19632	Δgng1 * LL down vs QM9414 * LL	0.00883698
TR_61097	-2.125	Δphlp1 * LL down vs QM9414 * LL	0.00182068	-2.30538	Δgnb1 * LL down vs QM9414 * LL	0.000808916	-2.2224	Δgng1 * LL down vs QM9414 * LL	0.00116327
TR_112037	-2.11977	Δphlp1 * LL down vs QM9414 * LL	3.22071e-06	-2.41943	Δgnb1 * LL down vs QM9414 * LL	4.86362e-07	-2.18808	Δgng1 * LL down vs QM9414 * LL	2.00807e-06
TR_3310	-2.11914	Δphlp1 * LL down vs QM9414 * LL	8.84101e-05	-2.25228	Δgnb1 * LL down vs QM9414 * LL	4.05738e-05	-2.20105	Δgng1 * LL down vs QM9414 * LL	5.42746e-05
TR_112371	-2.1178	Δphlp1 * LL down vs QM9414 * LL	4.12435e-05	-2.71259	Δgnb1 * LL down vs QM9414 * LL	1.84451e-06	-2.36455	Δgng1 * LL down vs QM9414 * LL	9.71707e-06
TR_75247	-2.11573	Δphlp1 * LL down vs QM9414 * LL	0.000137904	-2.58735	Δgnb1 * LL down vs QM9414 * LL	1.2301e-05	-3.09534	Δgng1 * LL down vs QM9414 * LL	1.78258e-06
TR_5107	-2.11344	Δphlp1 * LL down vs QM9414 * LL	0.00172586	-2.36941	Δgnb1 * LL down vs QM9414 * LL	0.000547144	-2.02696	Δgng1 * LL down vs QM9414 * LL	0.00264322
TR_102454	-2.10904	Δphlp1 * LL down vs QM9414 * LL	0.00243351	-2.55556	Δgnb1 * LL down vs QM9414 * LL	0.0003842	-2.02665	Δgng1 * LL down vs QM9414 * LL	0.00359721
TR_121417	-2.10532	Δphlp1 * LL down vs QM9414 * LL	0.0028858	-2.11748	Δgnb1 * LL down vs QM9414 * LL	0.00273059	-2.37806	Δgng1 * LL down vs QM9414 * LL	0.00090514
TR_121439	-2.10519	Δphlp1 * LL down vs QM9414 * LL	0.00468119	-2.20768	Δgnb1 * LL down vs QM9414 * LL	0.00305624	-2.34827	Δgng1 * LL down vs QM9414 * LL	0.00176106
TR_109387	-2.10328	Δphlp1 * LL down vs QM9414 * LL	0.000440833	-2.17468	Δgnb1 * LL down vs QM9414 * LL	0.000298932	-2.82237	Δgng1 * LL down vs QM9414 * LL	1.73718e-05
TR_60739	-2.1007	Δphlp1 * LL down vs QM9414 * LL	3.40726e-05	-2.37425	Δgnb1 * LL down vs QM9414 * LL	6.67297e-06	-2.37445	Δgng1 * LL down vs QM9414 * LL	6.66559e-06
TR_70918	-2.09674	Δphlp1 * LL down vs QM9414 * LL	0.0276563	-2.52137	Δgnb1 * LL down vs QM9414 * LL	0.00832489	-2.28147	Δgng1 * LL down vs QM9414 * LL	0.0160348
TR_109967	-2.09495	Δphlp1 * LL down vs QM9414 * LL	0.0107386	-2.68851	Δgnb1 * LL down vs QM9414 * LL	0.00150152	-2.53896	Δgng1 * LL down vs QM9414 * LL	0.00235265
TR_3717	-2.09311	Δphlp1 * LL down vs QM9414 * LL	0.00102428	-2.40191	Δgnb1 * LL down vs QM9414 * LL	0.000235505	-2.7839	Δgng1 * LL down vs QM9414 * LL	5.2769e-05
TR_67868	-2.09309	Δphlp1 * LL down vs QM9414 * LL	0.00066501	-2.17177	Δgnb1 * LL down vs QM9414 * LL	0.000438291	-2.15147	Δgng1 * LL down vs QM9414 * LL	0.000487105
TR_68585	-2.08905	Δphlp1 * LL down vs QM9414 * LL	0.000945983	-2.18437	Δgnb1 * LL down vs QM9414 * LL	0.000580396	-2.16226	Δgng1 * LL down vs QM9414 * LL	0.000648418		galactose-6-phosphate isomerase
TR_68640	-2.08633	Δphlp1 * LL down vs QM9414 * LL	0.00465468	-2.19457	Δgnb1 * LL down vs QM9414 * LL	0.00293969	-2.13328	Δgng1 * LL down vs QM9414 * LL	0.00380207
TR_80741	-2.08598	Δphlp1 * LL down vs QM9414 * LL	0.000230639	-2.35878	Δgnb1 * LL down vs QM9414 * LL	5.21349e-05	-2.6214	Δgng1 * LL down vs QM9414 * LL	1.56438e-05
TR_103162	-2.08129	Δphlp1 * LL down vs QM9414 * LL	0.0231466	-2.13321	Δgnb1 * LL down vs QM9414 * LL	0.0195929	-2.62386	Δgng1 * LL down vs QM9414 * LL	0.00471628
TR_59205	-2.0812	Δphlp1 * LL down vs QM9414 * LL	0.000105975	-3.10861	Δgnb1 * LL down vs QM9414 * LL	9.55647e-07	-2.72627	Δgng1 * LL down vs QM9414 * LL	3.9386e-06
TR_105391	-2.0794	Δphlp1 * LL down vs QM9414 * LL	2.48212e-05	-2.07907	Δgnb1 * LL down vs QM9414 * LL	2.48777e-05	-2.12851	Δgng1 * LL down vs QM9414 * LL	1.78326e-05
TR_108143	-2.07498	Δphlp1 * LL down vs QM9414 * LL	0.0371855	-2.69643	Δgnb1 * LL down vs QM9414 * LL	0.00739923	-2.60758	Δgng1 * LL down vs QM9414 * LL	0.0091266
TR_109344	-2.07339	Δphlp1 * LL down vs QM9414 * LL	0.000134873	-2.06944	Δgnb1 * LL down vs QM9414 * LL	0.000138268	-2.09829	Δgng1 * LL down vs QM9414 * LL	0.000115486
TR_54462	-2.07243	Δphlp1 * LL down vs QM9414 * LL	0.00230985	-2.61862	Δgnb1 * LL down vs QM9414 * LL	0.000231275	-2.18185	Δgng1 * LL down vs QM9414 * LL	0.00137724
TR_68588	-2.06841	Δphlp1 * LL down vs QM9414 * LL	0.00506529	-2.3204	Δgnb1 * LL down vs QM9414 * LL	0.00178793	-2.33433	Δgng1 * LL down vs QM9414 * LL	0.00169415
TR_110660	-2.06503	Δphlp1 * LL down vs QM9414 * LL	0.00205862	-3.0059	Δgnb1 * LL down vs QM9414 * LL	5.23988e-05	-2.6624	Δgng1 * LL down vs QM9414 * LL	0.000163277
TR_102938	-2.06456	Δphlp1 * LL down vs QM9414 * LL	0.00732901	-2.6886	Δgnb1 * LL down vs QM9414 * LL	0.000769901	-2.00175	Δgng1 * LL down vs QM9414 * LL	0.00955373
TR_104140	-2.06437	Δphlp1 * LL down vs QM9414 * LL	0.0180776	-2.40815	Δgnb1 * LL down vs QM9414 * LL	0.00587092	-2.07678	Δgng1 * LL down vs QM9414 * LL	0.0173112		COG2084, MmsB, 3-hydroxyisobutyrate dehydrogenase and related beta-hydroxyacid dehydrogenases
TR_68401	-2.06358	Δphlp1 * LL down vs QM9414 * LL	0.00150251	-2.00999	Δgnb1 * LL down vs QM9414 * LL	0.00199102	-2.08087	Δgng1 * LL down vs QM9414 * LL	0.00137463
TR_107866	-2.06172	Δphlp1 * LL down vs QM9414 * LL	4.06745e-05	-2.25183	Δgnb1 * LL down vs QM9414 * LL	1.2155e-05	-2.05006	Δgng1 * LL down vs QM9414 * LL	4.40674e-05
TR_110311	-2.06052	Δphlp1 * LL down vs QM9414 * LL	0.00430242	-2.15114	Δgnb1 * LL down vs QM9414 * LL	0.0028773	-2.0952	Δgng1 * LL down vs QM9414 * LL	0.00368054
TR_112083	-2.0564	Δphlp1 * LL down vs QM9414 * LL	0.00180893	-2.21534	Δgnb1 * LL down vs QM9414 * LL	0.000832636	-2.2741	Δgng1 * LL down vs QM9414 * LL	0.000635881
TR_119710	-2.05452	Δphlp1 * LL down vs QM9414 * LL	0.0130943	-2.42721	Δgnb1 * LL down vs QM9414 * LL	0.00354886	-2.33893	Δgng1 * LL down vs QM9414 * LL	0.0047459
TR_54999	-2.05275	Δphlp1 * LL down vs QM9414 * LL	0.0380997	-2.41338	Δgnb1 * LL down vs QM9414 * LL	0.0140482	-2.65128	Δgng1 * LL down vs QM9414 * LL	0.00776959
TR_111966	-2.05014	Δphlp1 * LL down vs QM9414 * LL	1.48736e-06	-2.88534	Δgnb1 * LL down vs QM9414 * LL	1.25949e-08	-2.04494	Δgng1 * LL down vs QM9414 * LL	1.54983e-06
TR_103073	-2.04997	Δphlp1 * LL down vs QM9414 * LL	0.00262914	-2.81182	Δgnb1 * LL down vs QM9414 * LL	0.000121591	-2.33419	Δgng1 * LL down vs QM9414 * LL	0.000720575
TR_22573	-2.04777	Δphlp1 * LL down vs QM9414 * LL	6.59164e-06	-2.12784	Δgnb1 * LL down vs QM9414 * LL	3.68165e-06	-2.26807	Δgng1 * LL down vs QM9414 * LL	1.45319e-06
TR_103900	-2.04677	Δphlp1 * LL down vs QM9414 * LL	0.00193103	-2.01363	Δgnb1 * LL down vs QM9414 * LL	0.0022921	-2.16386	Δgng1 * LL down vs QM9414 * LL	0.00108068
TR_102935	-2.04576	Δphlp1 * LL down vs QM9414 * LL	9.92561e-05	-2.03302	Δgnb1 * LL down vs QM9414 * LL	0.000108038	-2.30271	Δgng1 * LL down vs QM9414 * LL	2.10979e-05
TR_27422	-2.04441	Δphlp1 * LL down vs QM9414 * LL	0.00137365	-2.23697	Δgnb1 * LL down vs QM9414 * LL	0.000519773	-2.6307	Δgng1 * LL down vs QM9414 * LL	9.69059e-05
TR_103176	-2.04289	Δphlp1 * LL down vs QM9414 * LL	0.0150398	-2.91837	Δgnb1 * LL down vs QM9414 * LL	0.000975678	-2.3641	Δgng1 * LL down vs QM9414 * LL	0.00489528
TR_110810	-2.04096	Δphlp1 * LL down vs QM9414 * LL	0.00844375	-2.02158	Δgnb1 * LL down vs QM9414 * LL	0.00915846	-2.08811	Δgng1 * LL down vs QM9414 * LL	0.00694959
TR_102820	-2.04033	Δphlp1 * LL down vs QM9414 * LL	0.000361997	-2.22974	Δgnb1 * LL down vs QM9414 * LL	0.000122866	-2.51446	Δgng1 * LL down vs QM9414 * LL	3.05608e-05		Putative multicopper oxidase with ferroxidase activity. Involved in high affinity iron transport. Similar to Fet3 yeast ferroxidase. Contains conserved catalytic residues. N-terminal secretion signal predicted by SignalP and C-terminal transmembrane domai
TR_1673	-2.03934	Δphlp1 * LL down vs QM9414 * LL	1.14351e-05	-2.03376	Δgnb1 * LL down vs QM9414 * LL	1.1921e-05	-2.05423	Δgng1 * LL down vs QM9414 * LL	1.02427e-05		Contains a possible Interpro domain corresponding to eukaryotic translation initiation factor 4E (eIF-4E).
TR_108672	-2.03846	Δphlp1 * LL down vs QM9414 * LL	2.31421e-06	-2.50077	Δgnb1 * LL down vs QM9414 * LL	1.14191e-07	-2.18298	Δgng1 * LL down vs QM9414 * LL	7.94606e-07		candidate a-1,3-glucanase
TR_65933	-2.0359	Δphlp1 * LL down vs QM9414 * LL	0.000738734	-2.25684	Δgnb1 * LL down vs QM9414 * LL	0.000226152	-2.03516	Δgng1 * LL down vs QM9414 * LL	0.000741884
TR_73102	-2.03047	Δphlp1 * LL down vs QM9414 * LL	0.000122266	-2.02329	Δgnb1 * LL down vs QM9414 * LL	0.000128264	-2.00311	Δgng1 * LL down vs QM9414 * LL	0.000146953		candidate b-glycosidase
TR_52960	-2.03016	Δphlp1 * LL down vs QM9414 * LL	6.84362e-05	-2.00692	Δgnb1 * LL down vs QM9414 * LL	8.04494e-05	-2.13222	Δgng1 * LL down vs QM9414 * LL	3.47975e-05
TR_65116	-2.02988	Δphlp1 * LL down vs QM9414 * LL	0.00389981	-2.41731	Δgnb1 * LL down vs QM9414 * LL	0.000730712	-2.48919	Δgng1 * LL down vs QM9414 * LL	0.000554908		candidate polyketide synthase
TR_108682	-2.0289	Δphlp1 * LL down vs QM9414 * LL	0.00090276	-2.28795	Δgnb1 * LL down vs QM9414 * LL	0.000232065	-2.12341	Δgng1 * LL down vs QM9414 * LL	0.000536046
TR_70998	-2.02615	Δphlp1 * LL down vs QM9414 * LL	0.00518768	-2.23954	Δgnb1 * LL down vs QM9414 * LL	0.00204494	-2.46519	Δgng1 * LL down vs QM9414 * LL	0.000847067		COG0531, PotE, Amino acid transporters
TR_68662	-2.02612	Δphlp1 * LL down vs QM9414 * LL	0.00187606	-2.3227	Δgnb1 * LL down vs QM9414 * LL	0.000446174	-2.58799	Δgng1 * LL down vs QM9414 * LL	0.000149179
TR_108546	-2.01749	Δphlp1 * LL down vs QM9414 * LL	0.016386	-2.35601	Δgnb1 * LL down vs QM9414 * LL	0.00496742	-2.21756	Δgng1 * LL down vs QM9414 * LL	0.00793055
TR_21663	-2.01698	Δphlp1 * LL down vs QM9414 * LL	0.000483385	-2.07592	Δgnb1 * LL down vs QM9414 * LL	0.000339753	-2.38386	Δgng1 * LL down vs QM9414 * LL	6.63185e-05		cd02651, nuc_hydro_IU_UC_XIUA
TR_61830	-2.01211	Δphlp1 * LL down vs QM9414 * LL	0.0201006	-2.80692	Δgnb1 * LL down vs QM9414 * LL	0.00169821	-2.1558	Δgng1 * LL down vs QM9414 * LL	0.0120974
TR_53526	-2.01176	Δphlp1 * LL down vs QM9414 * LL	0.00017543	-2.176	Δgnb1 * LL down vs QM9414 * LL	6.28029e-05	-2.40006	Δgng1 * LL down vs QM9414 * LL	1.85248e-05
TR_56687	-2.01069	Δphlp1 * LL down vs QM9414 * LL	5.59197e-05	-2.0245	Δgnb1 * LL down vs QM9414 * LL	5.06976e-05	-2.08832	Δgng1 * LL down vs QM9414 * LL	3.26795e-05
TR_103778	-2.00494	Δphlp1 * LL down vs QM9414 * LL	0.00223553	-2.43366	Δgnb1 * LL down vs QM9414 * LL	0.000298717	-2.44058	Δgng1 * LL down vs QM9414 * LL	0.000290269
TR_2036	-2.00462	Δphlp1 * LL down vs QM9414 * LL	0.00518853	-3.0156	Δgnb1 * LL down vs QM9414 * LL	0.000123096	-2.2743	Δgng1 * LL down vs QM9414 * LL	0.00157896
TR_70934	-2.0037	Δphlp1 * LL down vs QM9414 * LL	1.11716e-05	-2.30478	Δgnb1 * LL down vs QM9414 * LL	1.41931e-06	-2.20323	Δgng1 * LL down vs QM9414 * LL	2.68902e-06
TR_59362	-2.00035	Δphlp1 * LL down vs QM9414 * LL	0.00292797	-2.37375	Δgnb1 * LL down vs QM9414 * LL	0.000516373	-2.2936	Δgng1 * LL down vs QM9414 * LL	0.000727569

## Sheet: 2fold upregulated DD
Overlapping targets of PhLP1, GNB1 and GNG1 (twofold upregulated in deletion strains compared to QM9414 in darkness)
	Regulation in Δphlp1			Regulation in Δgnb1			Regulation in Δgng1
Protein ID	Fold-Change	Fold-Change Description	p-value	Fold-Change	Fold-Change Description	p-value	Fold-Change	Fold-Change Description	p-value	Name	Description
TR_124079	21.0881	Δphlp1 * DD up vs QM9414 * DD	3.35259e-08	7.60569	Δgnb1 * DD up vs QM9414 * DD	4.40065e-06	66.1175	Δgng1 * DD up vs QM9414 * DD	5.44828e-10		Hypothetical Extracellular Multicopper Oxidase. Conserved catalytic residues. N-terminal secretion signal predicted by SignalP.
TR_112258	17.8984	Δphlp1 * DD up vs QM9414 * DD	5.30964e-07	5.87631	Δgnb1 * DD up vs QM9414 * DD	0.000107756	39.9773	Δgng1 * DD up vs QM9414 * DD	2.57267e-08
TR_124175	15.088	Δphlp1 * DD up vs QM9414 * DD	6.05171e-06	7.01447	Δgnb1 * DD up vs QM9414 * DD	0.000180983	45.0709	Δgng1 * DD up vs QM9414 * DD	1.12472e-07		candidate b-glycosidase distantly related to b-1,3-glucanase
TR_55886	13.2935	Δphlp1 * DD up vs QM9414 * DD	7.1703e-07	5.51439	Δgnb1 * DD up vs QM9414 * DD	6.80427e-05	22.0293	Δgng1 * DD up vs QM9414 * DD	8.22325e-08		candidate b-glycosidase realted to b-1,3-1,4-glucanase
TR_123236	12.8216	Δphlp1 * DD up vs QM9414 * DD	4.03734e-06	5.36828	Δgnb1 * DD up vs QM9414 * DD	0.000285228	36.0433	Δgng1 * DD up vs QM9414 * DD	7.05762e-08
TR_64125	10.4981	Δphlp1 * DD up vs QM9414 * DD	4.06206e-07	2.64656	Δgnb1 * DD up vs QM9414 * DD	0.00252388	29.821	Δgng1 * DD up vs QM9414 * DD	4.05913e-09
TR_109779	9.24133	Δphlp1 * DD up vs QM9414 * DD	1.99746e-07	5.46132	Δgnb1 * DD up vs QM9414 * DD	4.73144e-06	16.4356	Δgng1 * DD up vs QM9414 * DD	1.11742e-08
TR_124277	7.39931	Δphlp1 * DD up vs QM9414 * DD	4.42903e-07	3.98351	Δgnb1 * DD up vs QM9414 * DD	2.84488e-05	22.6869	Δgng1 * DD up vs QM9414 * DD	1.63219e-09
TR_50323	7.16946	Δphlp1 * DD up vs QM9414 * DD	0.000415586	6.91949	Δgnb1 * DD up vs QM9414 * DD	0.000486711	26.7129	Δgng1 * DD up vs QM9414 * DD	2.24528e-06	ooc1	This protein is transcribed exclusively on cellulose in constant darkness and most probably involved in cellulase signal transduction (PMID: 15959723)
TR_72379	6.38949	Δphlp1 * DD up vs QM9414 * DD	9.5447e-05	4.0221	Δgnb1 * DD up vs QM9414 * DD	0.00120667	11.0047	Δgng1 * DD up vs QM9414 * DD	6.56234e-06		hypothetical proteinase inhibitor with similarity to the H. lixii conidiospore surface protein cmp1
TR_119552	6.0237	Δphlp1 * DD up vs QM9414 * DD	0.000374414	2.93729	Δgnb1 * DD up vs QM9414 * DD	0.0144412	14.158	Δgng1 * DD up vs QM9414 * DD	7.75369e-06
TR_122975	5.49811	Δphlp1 * DD up vs QM9414 * DD	0.000616951	3.87672	Δgnb1 * DD up vs QM9414 * DD	0.00360788	19.4649	Δgng1 * DD up vs QM9414 * DD	2.31119e-06
TR_106879	5.07937	Δphlp1 * DD up vs QM9414 * DD	2.50713e-05	4.9621	Δgnb1 * DD up vs QM9414 * DD	2.91495e-05	9.30045	Δgng1 * DD up vs QM9414 * DD	7.27546e-07
TR_82208	5.01848	Δphlp1 * DD up vs QM9414 * DD	1.39624e-05	3.73187	Δgnb1 * DD up vs QM9414 * DD	0.000110475	13.8321	Δgng1 * DD up vs QM9414 * DD	4.57564e-08		candidate polyketide synthase
TR_106538	4.79234	Δphlp1 * DD up vs QM9414 * DD	3.91404e-06	3.41676	Δgnb1 * DD up vs QM9414 * DD	5.26521e-05	8.24249	Δgng1 * DD up vs QM9414 * DD	1.1616e-07	hfb5	Putative class II hydrophobin, related to T. reesei HFB2.
TR_57204	4.69334	Δphlp1 * DD up vs QM9414 * DD	5.14556e-05	2.23806	Δgnb1 * DD up vs QM9414 * DD	0.00976346	14.4527	Δgng1 * DD up vs QM9414 * DD	1.04558e-07
TR_122271	4.61378	Δphlp1 * DD up vs QM9414 * DD	0.00379617	3.60913	Δgnb1 * DD up vs QM9414 * DD	0.0114643	13.1839	Δgng1 * DD up vs QM9414 * DD	4.27141e-05
TR_106171	4.56405	Δphlp1 * DD up vs QM9414 * DD	0.00053602	3.75087	Δgnb1 * DD up vs QM9414 * DD	0.00164638	6.79567	Δgng1 * DD up vs QM9414 * DD	6.1745e-05
TR_107960	4.34928	Δphlp1 * DD up vs QM9414 * DD	7.08997e-06	2.54131	Δgnb1 * DD up vs QM9414 * DD	0.000615626	12.0255	Δgng1 * DD up vs QM9414 * DD	1.28206e-08
TR_104816	4.32557	Δphlp1 * DD up vs QM9414 * DD	0.000542934	3.76905	Δgnb1 * DD up vs QM9414 * DD	0.00122371	28.2659	Δgng1 * DD up vs QM9414 * DD	7.59977e-08
TR_108642	4.10192	Δphlp1 * DD up vs QM9414 * DD	0.00369546	4.01778	Δgnb1 * DD up vs QM9414 * DD	0.00409039	4.36793	Δgng1 * DD up vs QM9414 * DD	0.00271746		Shares limited amino acid sequence identity with yeast Tif3p; Translation initiation factor eIF-4B.
TR_78223	4.03386	Δphlp1 * DD up vs QM9414 * DD	8.15496e-06	3.40513	Δgnb1 * DD up vs QM9414 * DD	3.23935e-05	3.57616	Δgng1 * DD up vs QM9414 * DD	2.15262e-05
TR_105752	3.67798	Δphlp1 * DD up vs QM9414 * DD	0.00362574	5.49407	Δgnb1 * DD up vs QM9414 * DD	0.000443573	3.10882	Δgng1 * DD up vs QM9414 * DD	0.008874
TR_34252	3.42294	Δphlp1 * DD up vs QM9414 * DD	7.48879e-05	2.18243	Δgnb1 * DD up vs QM9414 * DD	0.00350826	8.00519	Δgng1 * DD up vs QM9414 * DD	2.16498e-07
TR_119826	3.35675	Δphlp1 * DD up vs QM9414 * DD	4.73163e-05	4.15018	Δgnb1 * DD up vs QM9414 * DD	8.62848e-06	3.64929	Δgng1 * DD up vs QM9414 * DD	2.38014e-05
TR_74953	3.31165	Δphlp1 * DD up vs QM9414 * DD	2.16266e-05	2.31594	Δgnb1 * DD up vs QM9414 * DD	0.00063291	7.2589	Δgng1 * DD up vs QM9414 * DD	6.24125e-08
TR_44366	3.29263	Δphlp1 * DD up vs QM9414 * DD	0.000543905	2.162	Δgnb1 * DD up vs QM9414 * DD	0.0120496	15.4448	Δgng1 * DD up vs QM9414 * DD	7.01287e-08
TR_4430	2.95757	Δphlp1 * DD up vs QM9414 * DD	3.97992e-06	2.02347	Δgnb1 * DD up vs QM9414 * DD	0.000317963	6.875	Δgng1 * DD up vs QM9414 * DD	3.46844e-09
TR_3532	2.88201	Δphlp1 * DD up vs QM9414 * DD	0.00120815	7.51941	Δgnb1 * DD up vs QM9414 * DD	2.10777e-06	2.10007	Δgng1 * DD up vs QM9414 * DD	0.013249
TR_64922	2.8121	Δphlp1 * DD up vs QM9414 * DD	8.08822e-05	2.34299	Δgnb1 * DD up vs QM9414 * DD	0.000486166	5.09418	Δgng1 * DD up vs QM9414 * DD	5.5956e-07
TR_48211	2.70743	Δphlp1 * DD up vs QM9414 * DD	0.00108848	2.43771	Δgnb1 * DD up vs QM9414 * DD	0.00254632	4.5644	Δgng1 * DD up vs QM9414 * DD	2.14335e-05
TR_41660	2.64626	Δphlp1 * DD up vs QM9414 * DD	0.00805223	4.22062	Δgnb1 * DD up vs QM9414 * DD	0.000439644	2.70327	Δgng1 * DD up vs QM9414 * DD	0.00704032
TR_81004	2.64401	Δphlp1 * DD up vs QM9414 * DD	0.00291925	2.16536	Δgnb1 * DD up vs QM9414 * DD	0.0126562	9.75675	Δgng1 * DD up vs QM9414 * DD	7.44921e-07
TR_46128	2.44161	Δphlp1 * DD up vs QM9414 * DD	0.00449283	2.28681	Δgnb1 * DD up vs QM9414 * DD	0.00735765	2.74686	Δgng1 * DD up vs QM9414 * DD	0.00185533
TR_112519	2.41153	Δphlp1 * DD up vs QM9414 * DD	0.000197275	2.29008	Δgnb1 * DD up vs QM9414 * DD	0.000341618	4.09823	Δgng1 * DD up vs QM9414 * DD	1.36954e-06
TR_76633	2.37158	Δphlp1 * DD up vs QM9414 * DD	0.00199813	2.85264	Δgnb1 * DD up vs QM9414 * DD	0.000414058	5.14742	Δgng1 * DD up vs QM9414 * DD	4.65812e-06
TR_121990	2.33036	Δphlp1 * DD up vs QM9414 * DD	0.000158739	2.64588	Δgnb1 * DD up vs QM9414 * DD	4.02539e-05	2.32785	Δgng1 * DD up vs QM9414 * DD	0.000160646		hypothetical G-protein coupled receptor, PTH11 like (implicated in pathogenesis in M. grisea)
TR_109944	2.32598	Δphlp1 * DD up vs QM9414 * DD	0.0277694	3.31751	Δgnb1 * DD up vs QM9414 * DD	0.00362196	3.02924	Δgng1 * DD up vs QM9414 * DD	0.00612832
TR_1885	2.25949	Δphlp1 * DD up vs QM9414 * DD	0.000366939	2.48156	Δgnb1 * DD up vs QM9414 * DD	0.000135154	2.2233	Δgng1 * DD up vs QM9414 * DD	0.000437369
TR_62439	2.1393	Δphlp1 * DD up vs QM9414 * DD	0.000186211	2.23859	Δgnb1 * DD up vs QM9414 * DD	0.000107542	2.72809	Δgng1 * DD up vs QM9414 * DD	1.13331e-05
TR_110910	2.1334	Δphlp1 * DD up vs QM9414 * DD	0.000601176	2.1548	Δgnb1 * DD up vs QM9414 * DD	0.000537783	4.95507	Δgng1 * DD up vs QM9414 * DD	2.27719e-07
TR_123697	2.09239	Δphlp1 * DD up vs QM9414 * DD	0.000127226	2.36895	Δgnb1 * DD up vs QM9414 * DD	2.6947e-05	3.28661	Δgng1 * DD up vs QM9414 * DD	7.40679e-07

## Sheet: 2fold upregulated LL
Overlapping targets of PhLP1, GNB1 and GNG1 (twofold upregulated in deletion strains compared to QM9414 in light)
	Regulation in Δphlp1			Regulation in Δgnb1			Regulation in Δgng1
Protein ID	Fold-Change	Fold-Change Description	p-value	Fold-Change	Fold-Change Description	p-value	Fold-Change	Fold-Change Description	p-value	Name	Description
TR_45971	2.36896	Δphlp1 * LL up vs QM9414 * LL	0.0143968	2.60311	Δgnb1 * LL up vs QM9414 * LL	0.00787197	2.06968	Δgng1 * LL up vs QM9414 * LL	0.0336394
TR_123976	2.44166	Δphlp1 * LL up vs QM9414 * LL	0.000900296	2.19309	Δgnb1 * LL up vs QM9414 * LL	0.00242529	3.03483	Δgng1 * LL up vs QM9414 * LL	0.00013065
TR_104211	2.49465	Δphlp1 * LL up vs QM9414 * LL	0.00278752	3.86585	Δgnb1 * LL up vs QM9414 * LL	0.000101696	2.65918	Δgng1 * LL up vs QM9414 * LL	0.00169067
TR_58602	2.57636	Δphlp1 * LL up vs QM9414 * LL	0.000879578	4.8956	Δgnb1 * LL up vs QM9414 * LL	5.68612e-06	2.55901	Δgng1 * LL up vs QM9414 * LL	0.000932495
TR_56003	3.11902	Δphlp1 * LL up vs QM9414 * LL	1.10648e-08	2.11986	Δgnb1 * LL up vs QM9414 * LL	1.77513e-06	2.02366	Δgng1 * LL up vs QM9414 * LL	3.67898e-06
TR_80086	3.48644	Δphlp1 * LL up vs QM9414 * LL	0.000545277	2.07687	Δgnb1 * LL up vs QM9414 * LL	0.0207139	2.78307	Δgng1 * LL up vs QM9414 * LL	0.00262315
TR_122929	3.57986	Δphlp1 * LL up vs QM9414 * LL	0.000334755	2.63838	Δgnb1 * LL up vs QM9414 * LL	0.00299762	2.58505	Δgng1 * LL up vs QM9414 * LL	0.00348206
TR_119806	3.79132	Δphlp1 * LL up vs QM9414 * LL	6.9866e-07	2.60142	Δgnb1 * LL up vs QM9414 * LL	2.85067e-05	2.16655	Δgng1 * LL up vs QM9414 * LL	0.00022801
TR_71259	3.79654	Δphlp1 * LL up vs QM9414 * LL	0.000470591	2.31034	Δgnb1 * LL up vs QM9414 * LL	0.0130036	2.54557	Δgng1 * LL up vs QM9414 * LL	0.00677104		similar to triacylglycerol lipase
TR_3267	4.4108	Δphlp1 * LL up vs QM9414 * LL	1.19544e-06	2.4335	Δgnb1 * LL up vs QM9414 * LL	0.000257151	3.71597	Δgng1 * LL up vs QM9414 * LL	4.86696e-06
TR_111494	4.85988	Δphlp1 * LL up vs QM9414 * LL	5.02357e-05	4.79789	Δgnb1 * LL up vs QM9414 * LL	5.45307e-05	2.62526	Δgng1 * LL up vs QM9414 * LL	0.00346345
TR_124210	5.25086	Δphlp1 * LL up vs QM9414 * LL	0.00263079	2.71888	Δgnb1 * LL up vs QM9414 * LL	0.0450388	4.52266	Δgng1 * LL up vs QM9414 * LL	0.00505316	hH3	histone H3
TR_54352	8.1658	Δphlp1 * LL up vs QM9414 * LL	2.62027e-08	2.87517	Δgnb1 * LL up vs QM9414 * LL	6.94795e-05	15.1715	Δgng1 * LL up vs QM9414 * LL	9.27262e-10
